# Supplementary material for: Highly efficient triazolone/metal ion/polydopamine/MCM-41 sustained release system with pH sensitivity for pesticide delivery
Source: R Soc Open Sci. 2018 Jul 11;5(7):180658. doi: 10.1098/rsos.180658 (PMC6083694; doi:10.1098/rsos.180658)
Supplement: BET raw data [file rsos180658supp1.zip]

Archive with 9 entries (8 files):
- XPS raw material/
- XPS raw material/303SZC-(Cu-PDA-MCM-41).xls
- XPS raw material/303SZC-(Fe-PDA-MCM-41).xls
- XPS raw material/303SZC-(MCM-41).xls
- XPS raw material/303SZC-(PDA-MCM-41).xls
- XPS raw material/303SZC-(Tri-Cu-PDA-MCM-41).xls
- XPS raw material/303SZC-(Tri-Fe-PDA-MCM-41).xls
- XPS raw material/303SZC-(Tri-Zn-PDA-MCM-41).xls
- XPS raw material/303SZC-(Zn-PDA-MCM-41).xls
