# Supplementary material for: Highly efficient triazolone/metal ion/polydopamine/MCM-41 sustained release system with pH sensitivity for pesticide delivery
Source: R Soc Open Sci. 2018 Jul 11;5(7):180658. doi: 10.1098/rsos.180658 (PMC6083694; doi:10.1098/rsos.180658)
Supplement: BET raw data [file rsos180658supp1.zip › XPS raw material/303SZC-(Cu-PDA-MCM-41).xls]

## Sheet: Cu2p Scan
﻿
Axis	Energy	Elements=	901
D:\XPS17\170305-yzk_mp\303SZC-8.DATA\Cu2p Scan_0.VGD
Binding Energy (E)				Backgnd.
eV		Counts / s		Counts / s
970.32		7491.74		0
970.27		7589.02		0
970.22		7370.59		0
970.17		7322.45		0
970.12		7579.45		0
970.07		7737.09		0
970.02		7244.98		0
969.97		7134.47		0
969.92		7277.02		0
969.87		6937.84		0
969.82		7179.61		0
969.77		7192.16		0
969.72		7055.47		0
969.67		7282.85		0
969.62		7167.47		0
969.57		7053.68		0
969.52		7035.93		0
969.47		7102.87		0
969.42		7013.97		0
969.37		6909.89		0
969.32		6730.51		0
969.27		6873.6		0
969.22		6734.62		0
969.17		6858.3		0
969.12		7056.02		0
969.07		6658.02		0
969.02		6752.83		0
968.97		6804.29		0
968.92		7114.21		0
968.87		6874.04		0
968.82		7037.05		0
968.77		7100.95		0
968.72		6893.35		0
968.67		6648.76		0
968.62		6694.65		0
968.57		6861.62		0
968.52		7031.98		0
968.47		6666.35		0
968.42		6800.59		0
968.37		6791.23		0
968.32		6586.53		0
968.27		6394.86		0
968.22		6739.14		0
968.17		6509.72		0
968.12		6285.28		0
968.07		6520.77		0
968.02		6681.68		0
967.97		6246.14		0
967.92		6246.97		0
967.87		6467.59		0
967.82		6317.33		0
967.77		6390.65		0
967.72		6433.22		0
967.67		6352.39		0
967.62		6461.82		0
967.57		6546.43		0
967.52		6585.56		0
967.47		6461.79		0
967.42		6394.39		0
967.37		6483.01		0
967.32		6479.41		0
967.27		6492.06		0
967.22		6529.79		0
967.17		6364.35		0
967.12		6248.15		0
967.07		6251.17		0
967.02		6066.95		0
966.97		6159.75		0
966.92		6332.54		0
966.87		6179.79		0
966.82		6131.56		0
966.77		5971.25		0
966.72		5943.41		0
966.67		6093.51		0
966.62		5978.43		0
966.57		6048.79		0
966.52		5985.14		0
966.47		5970.38		0
966.42		6341.21		0
966.37		6210.06		0
966.32		5901.94		0
966.27		5944.12		0
966.22		5948.68		0
966.17		6205.8		0
966.12		6143.22		0
966.07		5910.27		0
966.02		5913.82		0
965.97		6123.5		0
965.92		6362.63		0
965.87		5890.66		0
965.82		6041.82		0
965.77		5936.14		0
965.72		6112.77		0
965.67		6092.96		0
965.62		6149.56		0
965.57		6016.82		0
965.52		6164.97		0
965.47		5933.51		0
965.42		5910.13		0
965.37		5983.24		0
965.32		5976.97		0
965.27		6086.44		0
965.22		5893.85		0
965.17		5773.67		0
965.12		5998.56		0
965.07		6006.38		0
965.02		5954.78		0
964.97		6146.18		0
964.92		6390.05		0
964.87		5983.1		0
964.82		6076.66		0
964.77		6231.81		0
964.72		5776.37		0
964.67		6002.31		0
964.62		6056.13		0
964.57		6143.98		0
964.52		6103.63		0
964.47		5994.18		0
964.42		6017.16		0
964.37		6175.74		0
964.32		5896.6		0
964.27		5648.53		0
964.22		5853.31		0
964.17		5917.55		0
964.12		6142.56		0
964.07		6196.83		0
964.02		5814.44		0
963.97		6153.23		0
963.92		5986.43		0
963.87		5959.14		0
963.82		5982.34		0
963.77		5766.2		0
963.72		5818.99		0
963.67		6165.99		0
963.62		5994.45		0
963.57		6106.52		0
963.52		5907.5		0
963.47		6152.7		0
963.42		6023.64		0
963.37		6148.94		0
963.32		6003.56		0
963.27		6046.45		0
963.22		6116.91		0
963.17		6182.78		0
963.12		6438.02		0
963.07		6246.38		0
963.02		5885.34		0
962.97		6097.69		0
962.92		5975.99		0
962.87		6045.34		0
962.82		5987.78		0
962.77		6029.69		0
962.72		5874.94		5989.89
962.67		5813.87		5984.18
962.62		5851.13		5976.84
962.57		5989.89		5973.29
962.52		6130.5		5933.64
962.47		6091.98		5932.75
962.42		6008.59		5930.08
962.37		5833.15		5919.1
962.32		5895.08		5907.41
962.27		5847.25		5893.49
962.22		5944.28		5876.25
962.17		6020.52		5857.31
962.12		5701.92		5846.4
962.07		5770.27		5839.37
962.02		5919.26		5839.09
961.97		5998.3		5838.91
961.92		5720.4		5838.42
961.87		5813.98		5837.82
961.82		5607.73		5837.51
961.77		5886.14		5836.38
961.72		5953.34		5835.29
961.67		5979.32		5834.21
961.62		5894.98		5833.17
961.57		6006.69		5831.36
961.52		5738.64		5828.82
961.47		5901.35		5824.72
961.42		5963.45		5819.68
961.37		6000.51		5814.47
961.32		6066.61		5810.17
961.27		6177.5		5805.65
961.22		6201.66		5801.06
961.17		5964.17		5795.89
961.12		5571.77		5790.2
961.07		5937.42		5784.32
961.02		5984.68		5777.82
960.97		5908.46		5771.61
960.92		6048.83		5766.19
960.87		5978.55		5761.29
960.82		6178.58		5756.69
960.77		5885.16		5751.35
960.72		5817.66		5745.48
960.67		5941.26		5739.96
960.62		5804.09		5735.15
960.57		5803.55		5730.62
960.52		6091.93		5726.8
960.47		5790.31		5723.31
960.42		5577.8		5720.22
960.37		5898.73		5716.8
960.32		5656.82		5714.25
960.27		6017.46		5711.72
960.22		5695.98		5708.39
960.17		5914.12		5705.5
960.12		5575.3		5702.97
960.07		5767.71		5700.02
960.02		6086.56		5697.72
959.97		5887.72		5694.94
959.92		5628.46		5693.26
959.87		5710.03		5691.72
959.82		5625.82		5690.45
959.77		5815.27		5688.73
959.72		5568.31		5687.25
959.67		5629.37		5687
959.62		5792.7		5687
959.57		5736.03		5686.92
959.52		5662.58		5686.76
959.47		5595.94		5686.6
959.42		5792.54		5686.42
959.37		5921.1		5686.2
959.32		5970.4		5685.97
959.27		5625.99		5685.73
959.22		5882.42		5685.55
959.17		5714.38		5685.32
959.12		5680.99		5685.02
959.07		5792.61		5684.78
959.02		5541.31		5684.57
958.97		5823		5684.35
958.92		5865.33		5684.04
958.87		5586.36		5683.69
958.82		5761.03		5683.27
958.77		6035.55		5682.79
958.72		5955.42		5682.36
958.67		6011.18		5681.91
958.62		5943.37		5681.51
958.57		5917.05		5681.14
958.52		5582.04		5680.72
958.47		5622.34		5680.28
958.42		5652.39		5679.89
958.37		5737.6		5679.55
958.32		5767.95		5679.26
958.27		5834.36		5679.04
958.22		5843.8		5678.81
958.17		5750.06		5678.53
958.12		5865.25		5678.22
958.07		5686.67		5677.92
958.02		5933.73		5677.56
957.97		5783.14		5677.22
957.92		5684.32		5676.9
957.87		5644.92		5676.56
957.82		5938.64		5676.2
957.77		5695.99		5675.83
957.72		5761.25		5675.52
957.67		5938.88		5675.24
957.62		5787.17		5675.01
957.57		5875.33		5674.74
957.52		5520.21		5674.47
957.47		5804.52		5674.29
957.42		5582.59		5674.13
957.37		5847.37		5674.04
957.32		5625.1		5674
957.27		5630.92		5673.98
957.22		5582.08		5673.89
957.17		5559.73		5673.56
957.12		5737.37		5673.24
957.07		5713.93		5672.88
957.02		5809.97		5672.68
956.97		5912.05		5672.52
956.92		5773.1		5672.24
956.87		5631.08		5671.82
956.82		5597.34		5671.33
956.77		5557.47		5670.86
956.72		5816.78		5670.2
956.67		5789.03		5669.54
956.62		5679.89		5669.01
956.57		5692.35		5668.56
956.52		6018.62		5668.08
956.47		5788.68		5667.58
956.42		5697.18		5666.71
956.37		5647.01		5665.85
956.32		5660.47		5664.96
956.27		5624.27		5664.03
956.22		6133.23		5663.04
956.17		5801.27		5662.22
956.12		5830.45		5661.35
956.07		5729.68		5660.26
956.02		5776.65		5659.02
955.97		5731.23		5657.73
955.92		5847.41		5656.27
955.87		6047.46		5654.89
955.82		5887.54		5653.39
955.77		5701.41		5651.79
955.72		5897.2		5650.19
955.67		5991.11		5648.53
955.62		5972.42		5646.66
955.57		5962.84		5644.83
955.52		5727.77		5643.06
955.47		5851.68		5641.06
955.42		6041.71		5638.93
955.37		5773.73		5636.8
955.32		5925.58		5634.61
955.27		6230.33		5632.49
955.22		5891.07		5630.39
955.17		5882.88		5628.17
955.12		6063.14		5625.89
955.07		5824.6		5623.79
955.02		5911.66		5621.64
954.97		5901.51		5619.32
954.92		5929.52		5617.13
954.87		5707.23		5614.83
954.82		5846.57		5612.4
954.77		6185.31		5610.07
954.72		5985.03		5607.47
954.67		6041.99		5604.76
954.62		6069.35		5602.08
954.57		5875.85		5599.33
954.52		6230.65		5596.49
954.47		6059.38		5593.61
954.42		5836.08		5590.83
954.37		6011.98		5588.21
954.32		5808.99		5585.63
954.27		5903.72		5582.99
954.22		5974.89		5580.16
954.17		5698.04		5577.33
954.12		5966.2		5574.56
954.07		6135.05		5571.88
954.02		6150.63		5569.2
953.97		6196.64		5566.26
953.92		5933.62		5563.2
953.87		5668.27		5560.07
953.82		5985.19		5556.6
953.77		6201.72		5553.19
953.72		6057.1		5549.95
953.67		6052.49		5546.84
953.62		6224.47		5543.92
953.57		5832.97		5540.98
953.52		5826.07		5537.84
953.47		5895.89		5534.71
953.42		5884.27		5531.9
953.37		5915.82		5529.23
953.32		5961.96		5526.64
953.27		5939.9		5524.06
953.22		5673.9		5521.5
953.17		5777.01		5518.94
953.12		5916.37		5516.37
953.07		6173.93		5513.84
953.02		5778.5		5511.35
952.97		5787.4		5508.94
952.92		5893.11		5506.71
952.87		5806.13		5504.38
952.82		5817.27		5501.99
952.77		5799.24		5499.59
952.72		5629.23		5497.44
952.67		5829.86		5495.2
952.62		5828.62		5492.92
952.57		5922.37		5490.82
952.52		5729.14		5488.84
952.47		5920.53		5486.78
952.42		5816.33		5484.69
952.37		5600.94		5482.46
952.32		5575.23		5480.24
952.27		5933.42		5478.04
952.22		5814.26		5476.03
952.17		5837.17		5474.07
952.12		5804.33		5472.17
952.07		5764.27		5470.25
952.02		5599.09		5468.25
951.97		5620.25		5466.28
951.92		5814.14		5464.5
951.87		5815.04		5462.66
951.82		5725.2		5460.79
951.77		5499.64		5458.82
951.72		5612.42		5456.83
951.67		5894.33		5454.82
951.62		5860.32		5452.83
951.57		5955.68		5451.05
951.52		5760.14		5449.49
951.47		5620.77		5448.06
951.42		5577.79		5446.61
951.37		5440.28		5445.1
951.32		5453.23		5443.72
951.27		5499.72		5442.62
951.22		5518.45		5441.66
951.17		5699.89		5440.78
951.12		5657.13		5439.96
951.07		5414.41		5439.14
951.02		5710.98		5438.31
950.97		5612.05		5437.46
950.92		5525.56		5436.5
950.87		5570.32		5435.37
950.82		5448.81		5434.16
950.77		5467.6		5432.8
950.72		5675.97		5431.24
950.67		5774.93		5429.69
950.62		5821.43		5428.24
950.57		5880.98		5426.87
950.52		5722.68		5425.58
950.47		5683.43		5424.26
950.42		5444.59		5422.81
950.37		5372.31		5421.45
950.32		5423.47		5420.16
950.27		5502.89		5419
950.22		5649.06		5418.21
950.17		5517.62		5417.64
950.12		5646.92		5417.19
950.07		5604.23		5416.57
950.02		5280.22		5415.88
949.97		5355.06		5415.22
949.92		5493.34		5414.54
949.87		5701		5413.92
949.82		5484.6		5413.37
949.77		5366.83		5412.81
949.72		5526.52		5412.4
949.67		5556.26		5411.82
949.62		5381.52		5411.18
949.57		5670.22		5410.35
949.52		5362.58		5409.58
949.47		5536.06		5408.63
949.42		5461.45		5407.54
949.37		5770.3		5406.39
949.32		5609.06		5405.2
949.27		5762.79		5403.89
949.22		5585		5402.63
949.17		5615.06		5401.29
949.12		5609.13		5399.99
949.07		5550.49		5398.78
949.02		5597.72		5397.85
948.97		5462.19		5397
948.92		5464.72		5396.37
948.87		5301.75		5395.86
948.82		5306.95		5395.54
948.77		5479.82		5395.33
948.72		5399.38		5395.08
948.67		5374.98		5394.78
948.62		5322.67		5394.46
948.57		5423.51		5394.19
948.52		5602.5		5393.86
948.47		5688.8		5393.44
948.42		5481.37		5393.07
948.37		5384.24		5392.76
948.32		5401.06		5392.46
948.27		5450.79		5392.1
948.22		5382.65		5391.58
948.17		5312.34		5391.16
948.12		5343.86		5391.05
948.07		5425.4		5391.05
948.02		5666.61		5391.03
947.97		5450.42		5391
947.92		5169.52		5390.96
947.87		5314.7		5390.93
947.82		5514.69		5390.89
947.77		5520.75		5390.83
947.72		5475.41		5390.77
947.67		5407.08		5390.74
947.62		5426.07		5390.7
947.57		5475.32		5390.64
947.52		5435.33		5390.58
947.47		5351.82		5390.54
947.42		5586.23		5390.5
947.37		5404.57		5390.47
947.32		5278.37		5390.42
947.27		5371.88		5390.35
947.22		5410.26		5390.31
947.17		5435.34		5390.25
947.12		5598.46		5390.14
947.07		5580.16		5390.06
947.02		5253.04		5389.96
946.97		5659.67		5389.85
946.92		5775.47		5389.72
946.87		5449.87		5389.57
946.82		5454.19		5389.44
946.77		5465.21		5389.33
946.72		5609.75		5389.19
946.67		5614.23		5389.03
946.62		5218.89		5388.9
946.57		5425.79		5388.81
946.52		5781.05		5388.72
946.47		5581.16		5388.6
946.42		5319.67		5388.45
946.37		5238.38		5388.31
946.32		5506.69		5388.18
946.27		5852.12		5388.05
946.22		5739.43		5387.91
946.17		5483.7		5387.79
946.12		5477.15		5387.66
946.07		5287.34		5387.53
946.02		5578.94		5387.37
945.97		5469.17		5387.21
945.92		5627.63		5387.07
945.87		5423.26		5386.98
945.82		5535.29		5386.9
945.77		5585.71		5386.79
945.72		5457.55		5386.64
945.67		5309.12		5386.48
945.62		5385.39		5386.28
945.57		5647.95		5386.09
945.52		5927.36		5385.88
945.47		5654.57		5385.69
945.42		5810.47		5385.51
945.37		5638.75		5385.33
945.32		5552.5		5385.13
945.27		5366.06		5384.91
945.22		5403.85		5384.67
945.17		5520.15		5384.46
945.12		5512.87		5384.26
945.07		5708.33		5384.08
945.02		5765.28		5383.88
944.97		5556.41		5383.65
944.92		5594.66		5383.39
944.87		5614.53		5383.11
944.82		5817.9		5382.81
944.77		5879.25		5382.51
944.72		5744.44		5382.23
944.67		5582.54		5381.95
944.62		5695.28		5381.67
944.57		5587.86		5381.37
944.52		5486.89		5381.06
944.47		5791.36		5380.75
944.42		5469.82		5380.46
944.37		5897.28		5380.15
944.32		5749.38		5379.83
944.27		5661.58		5379.48
944.22		5803.47		5379.11
944.17		5866.21		5378.72
944.12		5737.54		5378.35
944.07		6050.45		5377.96
944.02		5730.5		5377.59
943.97		5798.89		5377.2
943.92		5543.62		5376.8
943.87		5657.88		5376.39
943.82		5742.92		5376
943.77		5875.98		5375.6
943.72		5871.43		5375.23
943.67		5850.89		5374.86
943.62		5628.46		5374.49
943.57		5860.35		5374.09
943.52		5755.2		5373.68
943.47		5698.75		5373.29
943.42		5714.61		5372.92
943.37		5910.67		5372.57
943.32		5806.43		5372.23
943.27		5567.58		5371.89
943.22		5599.58		5371.54
943.17		5622.13		5371.2
943.12		5703.3		5370.85
943.07		5650.38		5370.51
943.02		5896.91		5370.19
942.97		5793.9		5369.89
942.92		5635.21		5369.59
942.87		5702.63		5369.29
942.82		5697.97		5368.97
942.77		5571.57		5368.67
942.72		5564.08		5368.37
942.67		5555.95		5368.09
942.62		5755.62		5367.84
942.57		5658.1		5367.56
942.52		5545.72		5367.28
942.47		5630.38		5366.98
942.42		5574.47		5366.64
942.37		5821.23		5366.29
942.32		5810.51		5365.91
942.27		5941.78		5365.56
942.22		5895.74		5365.21
942.17		5821.61		5364.84
942.12		5735.37		5364.46
942.07		5536.11		5364.09
942.02		5644.43		5363.74
941.97		5747.87		5363.42
941.92		5723.93		5363.1
941.87		5451.68		5362.81
941.82		5577.47		5362.55
941.77		5557.85		5362.3
941.72		5884.89		5362.03
941.67		5504.85		5361.76
941.62		5502.38		5361.49
941.57		5640.4		5361.23
941.52		5727.67		5360.93
941.47		5701.52		5360.62
941.42		5638.72		5360.3
941.37		5712.55		5359.98
941.32		5818.16		5359.65
941.27		5758.97		5359.29
941.22		5725.12		5358.88
941.17		5794.57		5358.48
941.12		5536.76		5358.07
941.07		5989.05		5357.67
941.02		6085.68		5357.28
940.97		5707.92		5356.92
940.92		5757.19		5356.57
940.87		5580.06		5356.23
940.82		5490.97		5355.89
940.77		5591.15		5355.54
940.72		5553.03		5355.2
940.67		5627		5354.91
940.62		5825.68		5354.61
940.57		5660.64		5354.31
940.52		5742.27		5353.99
940.47		5654.94		5353.64
940.42		5789.99		5353.27
940.37		5668.4		5352.86
940.32		5847.62		5352.43
940.27		5866.5		5352
940.22		5889.45		5351.57
940.17		5883.76		5351.16
940.12		5900.8		5350.75
940.07		5786.58		5350.36
940.02		5624.56		5349.97
939.97		5598.48		5349.59
939.92		5569.35		5349.24
939.87		5650.07		5348.91
939.82		5606.95		5348.59
939.77		5657.54		5348.29
939.72		5610.89		5347.99
939.67		5653.46		5347.7
939.62		5768.09		5347.38
939.57		5699.16		5347.06
939.52		5670.77		5346.74
939.47		5648.24		5346.41
939.42		5813.75		5346.08
939.37		5593.35		5345.75
939.32		5719.75		5345.4
939.27		5716.09		5345.06
939.22		5563.84		5344.72
939.17		5702.33		5344.37
939.12		5751.78		5344.03
939.07		5722.55		5343.68
939.02		5731.35		5343.32
938.97		5691.52		5342.95
938.92		5643.46		5342.59
938.87		5874.83		5342.23
938.82		5729.09		5341.86
938.77		5783.53		5341.51
938.72		5537.29		5341.18
938.67		5710.98		5340.85
938.62		5704.34		5340.53
938.57		5537.94		5340.2
938.52		5580.17		5339.9
938.47		5657.9		5339.62
938.42		5562.24		5339.35
938.37		5678.41		5339.06
938.32		5621.57		5338.76
938.27		5505.46		5338.46
938.22		5637.4		5338.13
938.17		5829.12		5337.78
938.12		5685.2		5337.41
938.07		5801.92		5337.03
938.02		5863.95		5336.66
937.97		5861.11		5336.29
937.92		5792.06		5335.91
937.87		5681.73		5335.52
937.82		5582.05		5335.16
937.77		5597.29		5334.79
937.72		5704.95		5334.44
937.67		5670.63		5334.11
937.62		5513.5		5333.82
937.57		5753.01		5333.55
937.52		5562.03		5333.31
937.47		5617.44		5333.1
937.42		5507.89		5332.88
937.37		5507.7		5332.68
937.32		5245.03		5332.5
937.27		5353.94		5332.33
937.22		5645.37		5332.16
937.17		5461.43		5331.99
937.12		5495.41		5331.82
937.07		5401.99		5331.65
937.02		5702.95		5331.48
936.97		5566.86		5331.27
936.92		5649.21		5331.04
936.87		5466.41		5330.83
936.82		5624.32		5330.62
936.77		5615.49		5330.4
936.72		5487.76		5330.16
936.67		5524.5		5329.91
936.62		5479.51		5329.65
936.57		5516.53		5329.41
936.52		5709.3		5329.16
936.47		5778.76		5328.93
936.42		5578.02		5328.68
936.37		5586.5		5328.39
936.32		5444.1		5328.09
936.27		5463.87		5327.75
936.22		5926.68		5327.4
936.17		5760.83		5327.04
936.12		5795.03		5326.66
936.07		5777.87		5326.24
936.02		5715.99		5325.78
935.97		5834.74		5325.28
935.92		6013.73		5324.74
935.87		5987.12		5324.19
935.82		6058.61		5323.62
935.77		5938.2		5323.04
935.72		5885.71		5322.45
935.67		5967.81		5321.85
935.62		6053.43		5321.24
935.57		5886.88		5320.62
935.52		5863.69		5320.01
935.47		5821.81		5319.4
935.42		6009.56		5318.79
935.37		6075.48		5318.18
935.32		5893.11		5317.56
935.27		6033.13		5316.91
935.22		5873.36		5316.23
935.17		5945.25		5315.52
935.12		6116.81		5314.75
935.07		6294.45		5313.95
935.02		6265.35		5313.1
934.97		6276.83		5312.2
934.92		6369.02		5311.26
934.87		6450.25		5310.28
934.82		6570.09		5309.28
934.77		6497.54		5308.27
934.72		6463.61		5307.25
934.67		6322.12		5306.22
934.62		6179.13		5305.15
934.57		6231.27		5304.06
934.52		6303.54		5302.97
934.47		6457.74		5301.9
934.42		6718.94		5300.84
934.37		6527.75		5299.82
934.32		6504.34		5298.8
934.27		6326.38		5297.77
934.22		6317.58		5296.72
934.17		6101.57		5295.7
934.12		6198.51		5294.69
934.07		6351.87		5293.71
934.02		6382.31		5292.73
933.97		6086.56		5291.77
933.92		6185.13		5290.83
933.87		6463.69		5289.92
933.82		6446.4		5289
933.77		6259.49		5288.1
933.72		6098.17		5287.22
933.67		6092.72		5286.34
933.62		6041.53		5285.44
933.57		5980.08		5284.54
933.52		6254.48		5283.69
933.47		6276.52		5282.86
933.42		6326		5282.03
933.37		6136.47		5281.19
933.32		5839.06		5280.34
933.27		6303.92		5279.49
933.22		6215.15		5278.64
933.17		6219.9		5277.81
933.12		6174.17		5277
933.07		6051.11		5276.23
933.02		5981.31		5275.45
932.97		6012.03		5274.66
932.92		5985.8		5273.91
932.87		5966.09		5273.18
932.82		6131.49		5272.47
932.77		6039.76		5271.77
932.72		5817		5271.08
932.67		5949.19		5270.4
932.62		5974.91		5269.71
932.57		6053		5269.03
932.52		5928.71		5268.36
932.47		5918.85		5267.72
932.42		6107.14		5267.1
932.37		5790.31		5266.45
932.32		5884.42		5265.81
932.27		5808.23		5265.18
932.22		5794.11		5264.58
932.17		6108.5		5264
932.12		5867.84		5263.41
932.07		5871.52		5262.87
932.02		5677.33		5262.33
931.97		5759.26		5261.82
931.92		5893.16		5261.33
931.87		5674.66		5260.84
931.82		5640.16		5260.4
931.77		5656.66		5259.97
931.72		5581.93		5259.58
931.67		5694.1		5259.19
931.62		5604.75		5258.84
931.57		5705.49		5258.54
931.52		5419.46		5258.27
931.47		5609.9		5258.01
931.42		5439.39		5257.78
931.37		5232.19		5257.56
931.32		5336.45		5257.36
931.27		5506.2		5257.18
931.22		5370.07		5257.02
931.17		5408.79		5256.87
931.12		5482.86		5256.74
931.07		5412.27		5256.59
931.02		5347.67		5256.43
930.97		5382.04		5256.26
930.92		5485.64		5256.11
930.87		5565.76		5255.95
930.82		5299.18		5255.8
930.77		5455.59		5255.66
930.72		5419.79		5255.48
930.67		5330.21		5255.3
930.62		5290.45		5255.1
930.57		5513.36		5254.91
930.52		5707.86		5254.72
930.47		5446.59		5254.53
930.42		5587.3		5254.36
930.37		5329.86		5254.21
930.32		5586.31		5254.05
930.27		5303.13		5253.9
930.22		5204.37		5253.75
930.17		5262.37		5253.67
930.12		5358.71		5253.59
930.07		5264.64		5253.53
930.02		5378.21		5253.46
929.97		5044.38		5253.44
929.92		5369.61		5253.41
929.87		5414.75		5253.38
929.82		5321.1		5253.35
929.77		5175.81		5253.35
929.72		5307.89		5253.33
929.67		5253.66		5253.32
929.62		5153.34		5253.28
929.57		5188.25		5253.24
929.52		5351.61		5253.22
929.47		5355.76		5253.22
929.42		5380.51		5253.2
929.37		5293.78		5253.17
929.32		5181.16		5253.12
929.27		5184.86		5253.04
929.22		5350.25		5252.95
929.17		5444.33		5252.84
929.12		5525.53		5252.74
929.07		5340.8		5252.65
929.02		5441.13		5252.55
928.97		5507.35		5252.45
928.92		5343.41		5252.35
928.87		5235.41		5252.25
928.82		5364.56		5252.17
928.77		5172.75		5252.1
928.72		5108.72		5252.04
928.67		5421.27		5252.01
928.62		5286.29		5253.29
928.57		5309.61		5254.56
928.52		5255.67		5255.83
928.47		5144.61		5257.11
928.42		5129.82		5258.38
928.37		5398.61		5259.66
928.32		5425		5260.93
928.27		5361.55		5262.21
928.22		5299.01		5263.48
928.17		5365.59		5264.75
928.12		5502.62		5266.03
928.07		5316.19		5267.3
928.02		5293.12		5268.58
927.97		5347.94		5269.85
927.92		5518.72		5271.13
927.87		5448.13		5272.4
927.82		5424.42		5273.67
927.77		5409.39		5274.95
927.72		5360.3		5276.22
927.67		5356.62		5277.5
927.62		5412.79		5278.77
927.57		5364.58		5280.05
927.52		5241.58		5281.32
927.47		5294.87		5282.59
927.42		5287.01		5283.87
927.37		5335.83		5285.14
927.32		5264.31		5286.42
927.27		5481.97		5287.69
927.22		5306.9		5288.97
927.17		5406.83		5290.24
927.12		5457.49		5291.51
927.07		5266.33		5292.79
927.02		5286.95		5294.06
926.97		5398.4		5295.34
926.92		5121.05		5296.61
926.87		5285.26		5297.89
926.82		5472.28		5299.16
926.77		5227.04		5300.43
926.72		5080.87		0
926.67		5306.16		0
926.62		5235.15		0
926.57		5364.59		0
926.52		5527.02		0
926.47		5674.85		0
926.42		5270.82		0
926.37		5182.75		0
926.32		5267.43		0
926.27		5348.78		0
926.22		5321.6		0
926.17		5346.04		0
926.12		5324.03		0
926.07		5477.59		0
926.02		5301.04		0
925.97		5234.25		0
925.92		5093.24		0
925.87		5151.47		0
925.82		5125.13		0
925.77		5177.06		0
925.72		5486.37		0
925.67		5529.61		0
925.62		5399.82		0
925.57		5395.34		0
925.52		5347.46		0
925.47		5452.53		0
925.42		5271.81		0
925.37		5250.18		0
925.32		5191.16		0

## Sheet: O1s Scan
﻿
Axis	Energy	Elements=	461
D:\XPS17\170305-yzk_mp\303SZC-8.DATA\O1s Scan_0.VGD
Binding Energy (E)				Backgnd.
eV		Counts / s		Counts / s
545.32		4424.83		0
545.27		4634.65		0
545.22		4774.09		0
545.17		4620.27		0
545.12		4645.09		0
545.07		4462.35		0
545.02		4386.84		0
544.97		4421.43		0
544.92		4491.25		0
544.87		4334.5		0
544.82		4507.08		0
544.77		4376.33		0
544.72		4341.12		0
544.67		4369.31		0
544.62		4370.59		0
544.57		4491.47		0
544.52		4513.02		0
544.47		4372.88		0
544.42		4267.04		0
544.37		3962.4		0
544.32		3997.8		0
544.27		4084.37		0
544.22		4043.25		0
544.17		3934.97		0
544.12		4177.67		0
544.07		4135.7		0
544.02		4061.23		0
543.97		4152.05		0
543.92		4043.45		0
543.87		3896.88		0
543.82		4090.17		0
543.77		3966.27		0
543.72		4097.63		0
543.67		4102.74		0
543.62		3805.18		0
543.57		3785.18		0
543.52		3806.71		0
543.47		3691.98		0
543.42		3868.22		0
543.37		3666.4		0
543.32		3796.62		0
543.27		3713.85		0
543.22		3718.86		0
543.17		3639.57		0
543.12		3537.87		0
543.07		3540.19		0
543.02		3652.88		0
542.97		3719.15		0
542.92		3647.52		0
542.87		3457.09		0
542.82		3708.94		0
542.77		3585.33		0
542.72		3372.99		0
542.67		3419.35		0
542.62		3348.66		0
542.57		3463.42		0
542.52		3565.12		0
542.47		3465.78		0
542.42		3352.3		0
542.37		3150.72		0
542.32		3308.39		0
542.27		3397.9		0
542.22		3355.16		0
542.17		3396.6		0
542.12		3351.81		0
542.07		3446.71		0
542.02		3195.5		0
541.97		3171.34		0
541.92		3136.85		0
541.87		3234.75		0
541.82		3189.18		0
541.77		2918.94		0
541.72		2967.06		0
541.67		3149.92		0
541.62		3146.18		0
541.57		3027.29		0
541.52		2925.19		0
541.47		2989.24		0
541.42		2794.23		0
541.37		2943.91		0
541.32		2975.13		0
541.27		2966.65		0
541.22		2909.83		0
541.17		2964.43		2965.51
541.12		2985.11		2954.07
541.07		3122		2942.76
541.02		3113.61		2928.86
540.97		2889.91		2914.83
540.92		2955.78		2898.84
540.87		2915.96		2883.34
540.82		2973.94		2868.32
540.77		2865.69		2856.46
540.72		2908.61		2844.47
540.67		2776.61		2835.01
540.62		2780.53		2827.62
540.57		2696		2823.89
540.52		3004.24		2820.57
540.47		2886.81		2818.36
540.42		2708.91		2817.33
540.37		2729.58		2817.32
540.32		2861.87		2817.29
540.27		2894.84		2817.26
540.22		2795.57		2817.23
540.17		2855.68		2817.19
540.12		2979.24		2817.16
540.07		2948.96		2817.11
540.02		2973.3		2817.05
539.97		2843.19		2816.99
539.92		3019.52		2816.94
539.87		3039.94		2816.88
539.82		3061.19		2816.83
539.77		2825.04		2816.78
539.72		2797.37		2816.72
539.67		2814.43		2816.67
539.62		2759.34		2816.61
539.57		3015.63		2816.55
539.52		2956.84		2816.5
539.47		2965.89		2816.44
539.42		3089.62		2816.38
539.37		2916.08		2816.32
539.32		2969.39		2816.26
539.27		3083.14		2816.18
539.22		2882.27		2816.11
539.17		2885.57		2816.05
539.12		2883.98		2815.99
539.07		3010.95		2815.94
539.02		2916.79		2815.9
538.97		2829.25		2815.86
538.92		2794.45		2815.82
538.87		2683.62		2815.79
538.82		2849.83		2815.76
538.77		2873.5		2815.71
538.72		2941.18		2815.68
538.67		2733.51		2815.64
538.62		3021.65		2815.6
538.57		3131.37		2815.56
538.52		2865.51		2815.51
538.47		2862.31		2815.45
538.42		2907.11		2815.39
538.37		2844.59		2815.33
538.32		2999.43		2815.28
538.27		2947.16		2815.22
538.22		3020.56		2815.17
538.17		2817.27		2815.12
538.12		2806.83		2815.07
538.07		2884.11		2815.01
538.02		2945.76		2814.94
537.97		2939.58		2814.87
537.92		3071.18		2814.79
537.87		3025.87		2814.71
537.82		3056.03		2814.63
537.77		3110.75		2814.54
537.72		3030.03		2814.44
537.67		3062.62		2814.35
537.62		3065.37		2814.26
537.57		3057.63		2814.18
537.52		2905.21		2814.09
537.47		2828.9		2814.01
537.42		2939.2		2813.93
537.37		3043.81		2813.86
537.32		2932.79		2813.79
537.27		2903.1		2813.73
537.22		2992.67		2813.66
537.17		2912.68		2813.59
537.12		2897.7		2813.52
537.07		2994.77		2813.44
537.02		3022.73		2813.37
536.97		2966.08		2813.29
536.92		3050.05		2813.21
536.87		3098.81		2813.13
536.82		2948.74		2813.04
536.77		3005.52		2812.95
536.72		2966.37		2812.86
536.67		2974.81		2812.76
536.62		3110.17		2812.67
536.57		3061.04		2812.58
536.52		3019.53		2812.48
536.47		3063.31		2812.39
536.42		2985.98		2812.28
536.37		2934.87		2812.17
536.32		3098.65		2812.06
536.27		3093.93		2811.94
536.22		3253.53		2811.82
536.17		3184.3		2811.69
536.12		3079.3		2811.56
536.07		3205.22		2811.41
536.02		3081.57		2811.25
535.97		3262.14		2811.08
535.92		3299.72		2810.89
535.87		3343.82		2810.7
535.82		3328.99		2810.5
535.77		3400.37		2810.29
535.72		3528.35		2810.08
535.67		3457.69		2809.86
535.62		3489.28		2809.63
535.57		3252.83		2809.38
535.52		3302.32		2809.13
535.47		3521.64		2808.86
535.42		3423.42		2808.57
535.37		3670.92		2808.25
535.32		3746.77		2807.91
535.27		3698.59		2807.53
535.22		4013.49		2807.11
535.17		4324.92		2806.64
535.12		4299.9		2806.13
535.07		4500.87		2805.57
535.02		4595.63		2804.96
534.97		4684.17		2804.29
534.92		4709.28		2803.54
534.87		4986.49		2802.72
534.82		5228.01		2801.82
534.77		5652.81		2800.82
534.72		5881.2		2799.72
534.67		6283.63		2798.51
534.62		6738.96		2797.17
534.57		7106.4		2795.7
534.52		7699.15		2794.07
534.47		7903.62		2792.27
534.42		8429.93		2790.31
534.37		8870.09		2788.14
534.32		9643.02		2785.77
534.27		10171.9		2783.18
534.22		10948.6		2780.35
534.17		11702.4		2777.25
534.12		12747.6		2773.87
534.07		13149.4		2770.18
534.02		14292.3		2766.16
533.97		15609.5		2761.78
533.92		16593.5		2757.03
533.87		17813.1		2751.87
533.82		18886.8		2746.28
533.77		20132.2		2740.27
533.72		21659.8		2733.8
533.67		23093.2		2726.87
533.62		24585.2		2719.47
533.57		25484.3		2711.56
533.52		26928.5		2703.12
533.47		28136.2		2694.16
533.42		29822.9		2684.67
533.37		31915.1		2674.67
533.32		33693.1		2664.13
533.27		34657.8		2653.08
533.22		35786.7		2641.54
533.17		37261		2629.53
533.12		38983.8		2617.03
533.07		39979.5		2604.07
533.02		40295		2590.72
532.97		41030.2		2577
532.92		42822.1		2562.95
532.87		43345.6		2548.61
532.82		43777.6		2534.04
532.77		44670.8		2519.3
532.72		44668.1		2504.42
532.67		44054.8		2489.47
532.62		44289.9		2474.48
532.57		44139.6		2459.56
532.52		43638.8		2444.77
532.47		42535.9		2430.13
532.42		42043.6		2415.76
532.37		40535.4		2401.69
532.32		39421.7		2387.96
532.27		38767.6		2374.63
532.22		36802.2		2361.74
532.17		35034.3		2349.33
532.12		33934.7		2337.42
532.07		31877.2		2326.03
532.02		30642.8		2315.17
531.97		29132.2		2304.84
531.92		27566.5		2295.07
531.87		25858.5		2285.85
531.82		24599.3		2277.17
531.77		23104.9		2269.01
531.72		21887		2261.36
531.67		19908.1		2254.2
531.62		18953.2		2247.52
531.57		17834.8		2241.27
531.52		16468.2		2235.44
531.47		15646.1		2230
531.42		14896.2		2224.92
531.37		14184		2220.2
531.32		13380.9		2215.78
531.27		12540.8		2211.65
531.22		12099.9		2207.78
531.17		11170.8		2204.15
531.12		10778.7		2200.73
531.07		10230.6		2197.51
531.02		9774.29		2194.47
530.97		9152.5		2191.61
530.92		9198.87		2188.88
530.87		8988.96		2186.31
530.82		8552.8		2183.87
530.77		8260.57		2181.54
530.72		8058.7		2179.32
530.67		7610.93		2177.21
530.62		7286.22		2175.17
530.57		7199.85		2173.24
530.52		6919.47		2171.41
530.47		6609.84		2169.68
530.42		6628.19		2168.04
530.37		6167.83		2166.48
530.32		5862.86		2165
530.27		5640.65		2163.6
530.22		5413.28		2162.28
530.17		5433.47		2161.03
530.12		5335.68		2159.84
530.07		4990.29		2158.75
530.02		4794.26		2157.72
529.97		4685.68		2156.77
529.92		4549.97		2155.88
529.87		4048.02		2155.04
529.82		3831.89		2154.28
529.77		3807.58		2153.59
529.72		3801.13		2152.96
529.67		3602.83		2152.38
529.62		3238.9		2151.86
529.57		3281.83		2151.4
529.52		3152.15		2150.98
529.47		3095.5		2150.59
529.42		2901.8		2150.24
529.37		2849.69		2149.94
529.32		2892.82		2149.67
529.27		2743.12		2149.43
529.22		2603.98		2149.22
529.17		2564.46		2149.03
529.12		2428.55		2148.86
529.07		2382.76		2148.71
529.02		2307.73		2148.57
528.97		2512.9		2148.45
528.92		2560.44		2148.33
528.87		2461.39		2148.23
528.82		2327.76		2148.12
528.77		2462.08		2148.02
528.72		2478.86		2147.92
528.67		2393.18		2147.82
528.62		2443.53		2147.72
528.57		2390.99		2147.64
528.52		2367.41		2147.56
528.47		2278.47		2147.49
528.42		2329.93		2147.43
528.37		2221.16		2147.37
528.32		2326.66		2147.32
528.27		2044.44		2147.28
528.22		2254.33		2147.24
528.17		2288.28		2147.22
528.12		2263.44		2147.2
528.07		2102.92		2147.18
528.02		2083.13		2147.16
527.97		2234.26		2147.15
527.92		2078.87		2147.13
527.87		2303.67		2147.11
527.82		2164.05		2147.1
527.77		2250.53		2147.09
527.72		2199.4		2147.08
527.67		2099.21		2147.07
527.62		2208.44		2147.05
527.57		2202.01		2147.04
527.52		2052.54		2147.03
527.47		2169.65		2147.02
527.42		2344.05		2147.01
527.37		2144.97		2147.01
527.32		2135		2147.01
527.27		2023.21		2147
527.22		2159.61		2156.01
527.17		2190.04		2165.01
527.12		2244.95		0
527.07		2019.39		0
527.02		2309.02		0
526.97		2167.63		0
526.92		2077.24		0
526.87		2088.14		0
526.82		2023.1		0
526.77		2007.57		0
526.72		2077.58		0
526.67		2214.35		0
526.62		2294.43		0
526.57		2046.58		0
526.52		2005.12		0
526.47		2100.73		0
526.42		2160		0
526.37		2059.26		0
526.32		2056.57		0
526.27		2028.63		0
526.22		2201.05		0
526.17		2171.8		0
526.12		2111.57		0
526.07		2223.55		0
526.02		2066.4		0
525.97		2134.28		0
525.92		2148.55		0
525.87		2073.2		0
525.82		2084.31		0
525.77		2161.45		0
525.72		2060.59		0
525.67		2050.09		0
525.62		1916.3		0
525.57		2072.04		0
525.52		2135.76		0
525.47		2007.44		0
525.42		2052.22		0
525.37		2198.47		0
525.32		2141.49		0
525.27		2057.94		0
525.22		2075.03		0
525.17		2145.54		0
525.12		2284.34		0
525.07		2209.22		0
525.02		2178.27		0
524.97		2091.46		0
524.92		2043.54		0
524.87		2091.1		0
524.82		2048.22		0
524.77		2130.65		0
524.72		2149.1		0
524.67		2116.62		0
524.62		2163.37		0
524.57		2165.02		0
524.52		2160.41		0
524.47		2099.17		0
524.42		2063.38		0
524.37		2146.63		0
524.32		2005.46		0
524.27		2027.91		0
524.22		2018.93		0
524.17		1864.18		0
524.12		1982.7		0
524.07		2046.59		0
524.02		2069.76		0
523.97		2129.89		0
523.92		2233.31		0
523.87		2212.65		0
523.82		2020.3		0
523.77		2134.29		0
523.72		2112.33		0
523.67		2142.87		0
523.62		2101.73		0
523.57		2141.15		0
523.52		1897.95		0
523.47		2036.07		0
523.42		2124.7		0
523.37		1997.68		0
523.32		2033.45		0
523.27		2085.27		0
523.22		1975.1		0
523.17		2110.29		0
523.12		2041.79		0
523.07		2062.26		0
523.02		1832.3		0
522.97		2017.94		0
522.92		2188.68		0
522.87		2100.22		0
522.82		1967.32		0
522.77		2144.32		0
522.72		2118.07		0
522.67		2069.56		0
522.62		2031.48		0
522.57		2080		0
522.52		2084.33		0
522.47		2073.61		0
522.42		2086.29		0
522.37		1970.27		0
522.32		2136.28		0

## Sheet: N1s Scan
﻿
Axis	Energy	Elements=	481
D:\XPS17\170305-yzk_mp\303SZC-8.DATA\N1s Scan_0.VGD
Binding Energy (E)				Backgnd.
eV		Counts / s		Counts / s
412.32		2126.61		0
412.27		2202.25		0
412.22		2166.94		0
412.17		2150.49		0
412.12		2046.51		0
412.07		2084.79		0
412.02		2230.02		0
411.97		2148.19		0
411.92		2158.31		0
411.87		2096.69		0
411.82		2154.05		0
411.77		2091.68		0
411.72		2136.71		0
411.67		2158.76		0
411.62		2159.66		0
411.57		2188.57		0
411.52		2141.08		0
411.47		2183.88		0
411.42		2162.09		0
411.37		2113.88		0
411.32		2105.48		0
411.27		2219.3		0
411.22		2184.53		0
411.17		2137.04		0
411.12		2241.42		0
411.07		2269.92		0
411.02		2142.66		0
410.97		2169.7		0
410.92		2128.89		0
410.87		2119.36		0
410.82		2127.84		0
410.77		2224.63		0
410.72		2147.42		0
410.67		2087.36		0
410.62		2115.7		0
410.57		2093.34		0
410.52		2131.59		0
410.47		2153.34		0
410.42		2123.06		0
410.37		2215.71		0
410.32		2158.1		0
410.27		2178.56		0
410.22		2182.28		0
410.17		2163.3		0
410.12		2182.15		0
410.07		2162.8		0
410.02		2154.64		0
409.97		2186.22		0
409.92		2067.1		0
409.87		2098.52		0
409.82		2184.57		0
409.77		2184.08		0
409.72		2095.71		0
409.67		2168.09		0
409.62		2124.13		0
409.57		2136.82		0
409.52		2117.01		0
409.47		2070.49		0
409.42		2249.26		0
409.37		2304.59		0
409.32		2306.55		0
409.27		2169.63		0
409.22		2171.55		0
409.17		2106.62		2177.2
409.12		2078.59		2120.87
409.07		2150.58		2120.87
409.02		2202.68		2120.86
408.97		2078.33		2120.84
408.92		2130.87		2120.83
408.87		2098.43		2120.82
408.82		2161.16		2120.8
408.77		2153.86		2120.77
408.72		2140.52		2120.75
408.67		2144.86		2120.72
408.62		2176.55		2120.7
408.57		2139.66		2120.66
408.52		2150.46		2120.62
408.47		2173.55		2120.59
408.42		2139.73		2120.57
408.37		2230.2		2120.53
408.32		2157.14		2120.5
408.27		2028.74		2120.46
408.22		2136.33		2120.41
408.17		2227.3		2120.38
408.12		2138.66		2120.33
408.07		2259.77		2120.28
408.02		2182.71		2120.24
407.97		2035.47		2120.19
407.92		2254.69		2120.13
407.87		2250.26		2120.07
407.82		2163.65		2120.01
407.77		2139.21		2119.95
407.72		2249.25		2119.89
407.67		2162.25		2119.83
407.62		2174.14		2119.77
407.57		2171.99		2119.72
407.52		2287.57		2119.67
407.47		2075.69		2119.63
407.42		2126.94		2119.58
407.37		2114.18		2119.52
407.32		2130.76		2119.46
407.27		2206.03		2119.4
407.22		2209.32		2119.34
407.17		2298.2		2119.28
407.12		2198.53		2119.22
407.07		2182.52		2119.15
407.02		2237.8		2119.07
406.97		2195.61		2118.99
406.92		2178.32		2118.9
406.87		2154.3		2118.8
406.82		2241.21		2118.72
406.77		2230.63		2118.64
406.72		2295.53		2118.56
406.67		2206.09		2118.49
406.62		2142.73		2118.42
406.57		2211.2		2118.35
406.52		2192.93		2118.28
406.47		2129.1		2118.2
406.42		2128.35		2118.13
406.37		2187.82		2118.06
406.32		2209		2118
406.27		2261.97		2117.92
406.22		2216.91		2117.84
406.17		2188.89		2117.76
406.12		2211.33		2117.67
406.07		2231.88		2117.57
406.02		2313.74		2117.48
405.97		2212.76		2117.39
405.92		2192.78		2117.3
405.87		2243.3		2117.21
405.82		2170.06		2117.12
405.77		2161.55		2117.03
405.72		2198.3		2116.95
405.67		2222.96		2116.87
405.62		2233.45		2116.78
405.57		2171.61		2116.69
405.52		2181.46		2116.61
405.47		2247.25		2116.51
405.42		2327.65		2116.42
405.37		2198.22		2116.33
405.32		2189.93		2116.24
405.27		2256.91		2116.15
405.22		2232.24		2116.06
405.17		2102.47		2115.96
405.12		2180.81		2115.86
405.07		2277.31		2115.78
405.02		2204.62		2115.69
404.97		2236.6		2115.6
404.92		2273.95		2115.52
404.87		2135.46		2115.44
404.82		2226.06		2115.35
404.77		2169.08		2115.24
404.72		2188.83		2115.14
404.67		2279.37		2115.04
404.62		2243.15		2114.93
404.57		2345.27		2114.83
404.52		2177.35		2114.72
404.47		2239.83		2114.62
404.42		2278.3		2114.51
404.37		2216.43		2114.4
404.32		2148.69		2114.3
404.27		2238.04		2114.21
404.22		2217.69		2114.11
404.17		2202.02		2114.01
404.12		2181.82		2113.91
404.07		2187.17		2113.81
404.02		2283.46		2113.72
403.97		2300.39		2113.62
403.92		2252.07		2113.5
403.87		2177.98		2113.39
403.82		2167.69		2113.28
403.77		2319.5		2113.16
403.72		2331.43		2113.04
403.67		2242.79		2112.93
403.62		2191.96		2112.82
403.57		2233.46		2112.71
403.52		2222.74		2112.61
403.47		2166.45		2112.51
403.42		2201.7		2112.43
403.37		2280.47		2112.36
403.32		2131.6		2112.3
403.27		2130.36		2112.24
403.22		2106.29		2112.18
403.17		2142.86		2112.11
403.12		2100.49		2112.04
403.07		2164.46		2111.96
403.02		2310.88		2111.89
402.97		2322.88		2111.82
402.92		2216.19		2111.73
402.87		2246.42		2111.65
402.82		2187.58		2111.55
402.77		2181.35		2111.44
402.72		2227.49		2111.32
402.67		2188.06		2111.21
402.62		2273.63		2111.12
402.57		2247.57		2111.02
402.52		2272.18		2110.93
402.47		2196.85		2110.83
402.42		2101.49		2110.74
402.37		2212.98		2110.65
402.32		2271.84		2110.55
402.27		2237.54		2110.45
402.22		2127.56		2110.34
402.17		2144.72		2110.24
402.12		2323.25		2110.12
402.07		2323.42		2109.99
402.02		2246.86		2109.84
401.97		2342.01		2109.68
401.92		2277.91		2109.5
401.87		2373.58		2109.3
401.82		2340.61		2109.05
401.77		2409.63		2108.8
401.72		2541.15		2108.52
401.67		2494.63		2108.23
401.62		2599.74		2107.93
401.57		2472.22		2107.6
401.52		2538.37		2107.25
401.47		2501.02		2106.87
401.42		2445.74		2106.47
401.37		2602.76		2106.06
401.32		2681.35		2105.63
401.27		2713.9		2105.17
401.22		2625.81		2104.69
401.17		2724.43		2104.18
401.12		2785.87		2103.63
401.07		2873.94		2103.05
401.02		2842.01		2102.45
400.97		2878.99		2101.82
400.92		2939.75		2101.16
400.87		2868.76		2100.45
400.82		2942.61		2099.71
400.77		2963.01		2098.91
400.72		3114.9		2098.08
400.67		3191.54		2097.2
400.62		3241.4		2096.27
400.57		3403		2095.28
400.52		3341.02		2094.24
400.47		3471.74		2093.15
400.42		3614.99		2092.01
400.37		3564.18		2090.81
400.32		3524.56		2089.55
400.27		3616.32		2088.23
400.22		3643.03		2086.88
400.17		3829.35		2085.47
400.12		3917.52		2084.03
400.07		3936.7		2082.55
400.02		3959.37		2081.03
399.97		3946.64		2079.46
399.92		3951.5		2077.84
399.87		4041.92		2076.18
399.82		4111.56		2074.5
399.77		4167.75		2072.79
399.72		4159.78		2071.06
399.67		4192.08		2069.33
399.62		4167.84		2067.58
399.57		4154.69		2065.83
399.52		4161.72		2064.08
399.47		4087.17		2062.34
399.42		4078.87		2060.61
399.37		3941.51		2058.92
399.32		4036.9		2057.26
399.27		4012.15		2055.63
399.22		3880.97		2054.04
399.17		3760.71		2052.5
399.12		3758.8		2051
399.07		3771.91		2049.54
399.02		3547.5		2048.13
398.97		3556.55		2046.76
398.92		3569.19		2045.46
398.87		3506.12		2044.19
398.82		3382.44		2042.98
398.77		3351.98		2041.82
398.72		3281.95		2040.73
398.67		3272.56		2039.68
398.62		3182.4		2038.68
398.57		2927.38		2037.74
398.52		2999.74		2036.84
398.47		2898.32		2035.99
398.42		2892.78		2035.19
398.37		2934.42		2034.45
398.32		2897.64		2033.75
398.27		2670.56		2033.09
398.22		2686.11		2032.46
398.17		2607.67		2031.86
398.12		2654.35		2031.27
398.07		2707.71		2030.72
398.02		2579.97		2030.22
397.97		2621.92		2029.76
397.92		2609.58		2029.32
397.87		2452.04		2028.91
397.82		2348.14		2028.53
397.77		2332.38		2028.17
397.72		2333.8		2027.84
397.67		2347.16		2027.55
397.62		2300.1		2027.29
397.57		2357.35		2027.06
397.52		2165.06		2026.84
397.47		2209.2		2026.63
397.42		2191.02		2026.43
397.37		2250.36		2026.25
397.32		2316.86		2026.09
397.27		2227.82		2025.93
397.22		2121.16		2025.8
397.17		2112.75		2025.67
397.12		2135.9		2025.54
397.07		2195.88		2025.41
397.02		2101.35		2025.29
396.97		2101.9		2025.19
396.92		2177.85		2025.1
396.87		2162.24		2025.01
396.82		2155.46		2024.93
396.77		2045.25		2024.85
396.72		2140.88		2024.78
396.67		2112.81		2024.7
396.62		2049.75		2024.63
396.57		2041.06		2024.55
396.52		2080.78		2024.49
396.47		2180.96		2024.44
396.42		2103.71		2024.38
396.37		2128.42		2024.33
396.32		2029.81		2024.28
396.27		2036.8		2024.22
396.22		2062		2024.16
396.17		2137.41		2024.1
396.12		2099.83		2024.05
396.07		2114.75		2023.99
396.02		2023		2023.94
395.97		2077.99		2023.89
395.92		2162.95		2023.84
395.87		2118.79		2023.78
395.82		2029.62		2023.72
395.77		2056		2023.66
395.72		2097.52		2023.61
395.67		2103.12		2023.54
395.62		2139.16		2023.47
395.57		2027.85		2023.42
395.52		2185.48		2023.36
395.47		2106.97		2023.3
395.42		2094.6		2023.24
395.37		2037.78		2023.18
395.32		2082.12		2023.12
395.27		2073.12		2023.06
395.22		2097.7		2023
395.17		2072.81		2022.95
395.12		1991.45		0
395.07		1993.01		0
395.02		1872.84		0
394.97		1948.41		0
394.92		1988.61		0
394.87		1962.41		0
394.82		2032.63		0
394.77		2073.07		0
394.72		2107.73		0
394.67		2038.53		0
394.62		2024.6		0
394.57		2021.22		0
394.52		1978.48		0
394.47		1945.58		0
394.42		2026.05		0
394.37		2079.75		0
394.32		2037.76		0
394.27		2046.67		0
394.22		2091.82		0
394.17		2013.01		0
394.12		2014.86		0
394.07		2055.5		0
394.02		2080.68		0
393.97		2121.32		0
393.92		2135.65		0
393.87		2089.14		0
393.82		2096.78		0
393.77		2102.69		0
393.72		2103.04		0
393.67		1971.08		0
393.62		1998.3		0
393.57		2005.72		0
393.52		2017.76		0
393.47		2034.06		0
393.42		2130.98		0
393.37		2120.04		0
393.32		2056.95		0
393.27		2053.97		0
393.22		2088.72		0
393.17		2062.38		0
393.12		1958.49		0
393.07		1950.81		0
393.02		2093		0
392.97		2157.93		0
392.92		2056.23		0
392.87		2043.15		0
392.82		2048.19		0
392.77		2045.77		0
392.72		2065.93		0
392.67		2074.04		0
392.62		1985.09		0
392.57		1974.05		0
392.52		2068.67		0
392.47		2024.01		0
392.42		2024.11		0
392.37		2031.83		0
392.32		2061.99		0
392.27		2053.71		0
392.22		2027.97		0
392.17		2014.77		0
392.12		1941.49		0
392.07		1983.26		0
392.02		2040.52		0
391.97		2041.88		0
391.92		2065.14		0
391.87		2186.63		0
391.82		2131.24		0
391.77		2083.17		0
391.72		2078		0
391.67		2073		0
391.62		1983.98		0
391.57		1937.01		0
391.52		2063.25		0
391.47		2035.52		0
391.42		2051.21		0
391.37		1986.92		0
391.32		2121.74		0
391.27		2113.4		0
391.22		1931.35		0
391.17		2046.79		0
391.12		2111.48		0
391.07		2028.8		0
391.02		2066.77		0
390.97		2087.73		0
390.92		2050.28		0
390.87		2023.36		0
390.82		2037.79		0
390.77		2073.26		0
390.72		2060.36		0
390.67		2052.65		0
390.62		2002		0
390.57		2045.43		0
390.52		2012.84		0
390.47		2032.88		0
390.42		2169.76		0
390.37		2073.85		0
390.32		2038.7		0
390.27		2072.8		0
390.22		2065.93		0
390.17		2112.48		0
390.12		2036.34		0
390.07		2002.78		0
390.02		2005.72		0
389.97		2081.78		0
389.92		2064.36		0
389.87		2030.96		0
389.82		1960.77		0
389.77		2081.35		0
389.72		2121.24		0
389.67		2047.61		0
389.62		2037.16		0
389.57		2041.57		0
389.52		2011.99		0
389.47		2099.06		0
389.42		2060.02		0
389.37		2049.63		0
389.32		2086.85		0
389.27		2109.49		0
389.22		2039.53		0
389.17		2035.01		0
389.12		2034.27		0
389.07		1956.83		0
389.02		2143.5		0
388.97		2120.27		0
388.92		2076.6		0
388.87		2145.59		0
388.82		2133.64		0
388.77		2016.94		0
388.72		2005.03		0
388.67		2034.48		0
388.62		2122.4		0
388.57		2157.68		0
388.52		2063.18		0
388.47		2152.38		0
388.42		2103.77		0
388.37		2100.88		0
388.32		2022.97		0

## Sheet: C1s Scan
﻿
Axis	Energy	Elements=	821
D:\XPS17\170305-yzk_mp\303SZC-8.DATA\C1s Scan_0.VGD
Binding Energy (E)				Backgnd.
eV		Counts / s		Counts / s
300.32		1974.41		0
300.27		2017.03		0
300.22		1893.29		0
300.17		1964.74		0
300.12		2078.47		0
300.07		1938.99		0
300.02		1963.18		0
299.97		2029.94		0
299.92		1942.88		0
299.87		2020.17		0
299.82		1874.32		0
299.77		1977.86		0
299.72		1838.99		0
299.67		1875.82		0
299.62		1917.71		0
299.57		2008.9		0
299.52		2029.44		0
299.47		1961.69		0
299.42		1938.52		0
299.37		2009.42		0
299.32		1968.52		0
299.27		1930.12		0
299.22		1887.56		0
299.17		1791.95		0
299.12		1859.42		0
299.07		2001.57		0
299.02		2067.56		0
298.97		1952.33		0
298.92		1874.4		0
298.87		1887.46		0
298.82		1820.09		0
298.77		1738.02		0
298.72		1677.09		0
298.67		1714.68		0
298.62		1835.61		0
298.57		1956.08		0
298.52		1856.54		0
298.47		1832.99		0
298.42		1849.82		0
298.37		1902.81		0
298.32		1815.91		0
298.27		1970.76		0
298.22		1872.53		0
298.17		1807.06		0
298.12		1766.17		0
298.07		1719.06		0
298.02		1817.86		0
297.97		1891.63		0
297.92		1999.32		0
297.87		2047.95		0
297.82		1915.78		0
297.77		1793.1		0
297.72		1750.99		0
297.67		1786.78		0
297.62		1817.51		0
297.57		1921.17		0
297.52		1841.9		0
297.47		1859.92		0
297.42		1788.95		0
297.37		1786.74		0
297.32		1819.7		0
297.27		1881.66		0
297.22		1955.33		0
297.17		1785.54		1831.6
297.12		1902.27		1831.23
297.07		1850.83		1827.18
297.02		1854.08		1817.25
296.97		1712.58		1812.04
296.92		1809.86		1808.02
296.87		1963.02		1805.32
296.82		1926.57		1798.68
296.77		1658.96		1795.28
296.72		1746.35		1792.27
296.67		1736.48		1791.73
296.62		1863.15		1785.59
296.57		1739.83		1776.03
296.52		1799.58		1769.2
296.47		1729.87		1769.03
296.42		1876.62		1767.94
296.37		1844.45		1766.19
296.32		1796.19		1763.33
296.27		1669.73		1760.26
296.22		1884.26		1755.91
296.17		1895.4		1750.96
296.12		1991.92		1745.73
296.07		1884.57		1740.86
296.02		2025.83		1736.18
295.97		1905.67		1731.37
295.92		1746.11		1725.54
295.87		1730.35		1719.91
295.82		1746.93		1714.74
295.77		1778.94		1710.14
295.72		1878.49		1705.47
295.67		1772.81		1701.86
295.62		1722.23		1699.47
295.57		1797		1697.1
295.52		1857.96		1694.55
295.47		1709.13		1692.38
295.42		1564.8		1690.29
295.37		1715.84		1689.02
295.32		1752.46		1687.9
295.27		1627.52		1686.83
295.22		1736.17		1686.27
295.17		1650.39		1686.23
295.12		1725.02		1686.17
295.07		1697.96		1686.1
295.02		1657.78		1686.03
294.97		1711.89		1685.98
294.92		1808.51		1685.92
294.87		1686.58		1685.84
294.82		1689.39		1685.76
294.77		1671.35		1685.68
294.72		1651.02		1685.59
294.67		1834.96		1685.5
294.62		1760.35		1685.42
294.57		1693.51		1685.35
294.52		1724.64		1685.28
294.47		1720.36		1685.19
294.42		1654.56		1685.09
294.37		1632.92		1684.97
294.32		1758.93		1684.87
294.27		1782		1684.78
294.22		1828.77		1684.69
294.17		1785.05		1684.59
294.12		1648.17		1684.48
294.07		1685.78		1684.35
294.02		1707		1684.21
293.97		1785.27		1684.06
293.92		1786.78		1683.92
293.87		1841.7		1683.78
293.82		1798.07		1683.66
293.77		1749.5		1683.53
293.72		1735.51		1683.4
293.67		1774.29		1683.25
293.62		1687.46		1683.09
293.57		1662.39		1682.94
293.52		1696.48		1682.81
293.47		1905.55		1682.7
293.42		1827.16		1682.58
293.37		1736.37		1682.47
293.32		1644.96		1682.36
293.27		1665.91		1682.23
293.22		1751.93		1682.09
293.17		1716.19		1681.94
293.12		1783.98		1681.81
293.07		1798.03		1681.69
293.02		1789.78		1681.56
292.97		1762.66		1681.39
292.92		1740.15		1681.22
292.87		1691.57		1681.04
292.82		1893.6		1680.84
292.77		1882.01		1680.62
292.72		1803.62		1680.41
292.67		1763.84		1680.19
292.62		1880.08		1679.96
292.57		1942.52		1679.71
292.52		1756.75		1679.42
292.47		1835.6		1679.13
292.42		1874.29		1678.82
292.37		1887.23		1678.5
292.32		2036.02		1678.16
292.27		1941.53		1677.82
292.22		1978.43		1677.48
292.17		1941.08		1677.13
292.12		1879.75		1676.77
292.07		1976.76		1676.39
292.02		1816.68		1676
291.97		1907.73		1675.61
291.92		1943.5		1675.24
291.87		1991.56		1674.87
291.82		1989.22		1674.52
291.77		2016.69		1674.17
291.72		1824.92		1673.83
291.67		1862.93		1673.49
291.62		1838.03		1673.14
291.57		1838.15		1672.76
291.52		1888.29		1672.4
291.47		1837.48		1672.04
291.42		2041.86		1671.68
291.37		2069.73		1671.29
291.32		1911.98		1670.89
291.27		1919.25		1670.47
291.22		2057.08		1670.04
291.17		2042.31		1669.58
291.12		1974.47		1669.1
291.07		2028.84		1668.64
291.02		1957.18		1668.19
290.97		2074.83		1667.74
290.92		1959.08		1667.28
290.87		1936.64		1666.81
290.82		1969.35		1666.34
290.77		1917.66		1665.86
290.72		2010.51		1665.37
290.67		2055.8		1664.87
290.62		2103.3		1664.4
290.57		2074.07		1663.9
290.52		2069.05		1663.4
290.47		2005.43		1662.9
290.42		1895.19		1662.38
290.37		2139.86		1661.84
290.32		2012.55		1661.3
290.27		1889.22		1660.77
290.22		2106.81		1660.26
290.17		2145.27		1659.75
290.12		2080.41		1659.25
290.07		1997.74		1658.71
290.02		1916.7		1658.17
289.97		2057.45		1657.63
289.92		1967.51		1657.05
289.87		2120.67		1656.47
289.82		2175.4		1655.9
289.77		2066.64		1655.33
289.72		2173.64		1654.75
289.67		2092.85		1654.13
289.62		2072.61		1653.48
289.57		2065.07		1652.79
289.52		2130.87		1652.08
289.47		2251.86		1651.33
289.42		2282.44		1650.55
289.37		2223.06		1649.74
289.32		2434.43		1648.88
289.27		2398.25		1647.98
289.22		2391.39		1647.04
289.17		2408.01		1646.07
289.12		2572.62		1645.06
289.07		2371.21		1644.02
289.02		2385.89		1642.94
288.97		2445.26		1641.84
288.92		2543.27		1640.73
288.87		2539.25		1639.57
288.82		2531.96		1638.38
288.77		2616.73		1637.15
288.72		2559.16		1635.9
288.67		2750.64		1634.6
288.62		2669.45		1633.26
288.57		2841.7		1631.88
288.52		2644.25		1630.44
288.47		2709.98		1628.94
288.42		2822.28		1627.4
288.37		2940.56		1625.81
288.32		3001.87		1624.18
288.27		2966.69		1622.49
288.22		3094.07		1620.76
288.17		2927.02		1618.96
288.12		3044.81		1617.08
288.07		3195.26		1615.13
288.02		3172.46		1613.14
287.97		3295.7		1611.11
287.92		3349.55		1609.02
287.87		3366.86		1606.88
287.82		3319.3		1604.68
287.77		3377.86		1602.41
287.72		3412.94		1600.08
287.67		3522.87		1597.71
287.62		3466.1		1595.29
287.57		3636.76		1592.85
287.52		3634.43		1590.36
287.47		3601.48		1587.83
287.42		3575.94		1585.29
287.37		3586.87		1582.69
287.32		3777.52		1580.05
287.27		3626.42		1577.37
287.22		3507.18		1574.66
287.17		3820.21		1571.89
287.12		3854.43		1569.08
287.07		3857.1		1566.22
287.02		3822.92		1563.27
286.97		4120.16		1560.27
286.92		3929.12		1557.16
286.87		4064.58		1553.92
286.82		4295.21		1550.58
286.77		4158.02		1547.15
286.72		4527.82		1543.61
286.67		4743.59		1539.94
286.62		4533.9		1536.18
286.57		4673.05		1532.25
286.52		4828.41		1528.17
286.47		4855.53		1523.97
286.42		4932.85		1519.58
286.37		5338.03		1515.08
286.32		5384.73		1510.46
286.27		5319.8		1505.68
286.22		5679.64		1500.73
286.17		5538.97		1495.64
286.12		5725.33		1490.4
286.07		5949.22		1484.99
286.02		6030.09		1479.44
285.97		6060.07		1473.76
285.92		6174.87		1467.94
285.87		6255.58		1461.98
285.82		6606.59		1455.87
285.77		6459.04		1449.62
285.72		6483.1		1443.22
285.67		6811.96		1436.68
285.62		6849.68		1429.99
285.57		6826.9		1423.18
285.52		7270.15		1416.25
285.47		7151.17		1409.19
285.42		7323.72		1402.01
285.37		7195.82		1394.69
285.32		7181.31		1387.28
285.27		7739.06		1379.77
285.22		7472.15		1372.19
285.17		7525.15		1364.55
285.12		7629.75		1356.88
285.07		7595.27		1349.15
285.02		7463.92		1341.35
284.97		7636.58		1333.46
284.92		7323.2		1325.57
284.87		7799.83		1317.66
284.82		7782.93		1309.75
284.77		7822		1301.83
284.72		7667.25		1293.91
284.67		7601.08		1285.95
284.62		7462.66		1277.98
284.57		7588.68		1269.97
284.52		7556.44		1261.99
284.47		7705.94		1254.02
284.42		7658.87		1246.11
284.37		7573.37		1238.25
284.32		7517.92		1230.42
284.27		7558.94		1222.63
284.22		7208.8		1214.92
284.17		7220.9		1207.33
284.12		7194.46		1199.88
284.07		7027.39		1192.59
284.02		6842.32		1185.48
283.97		6452.14		1178.59
283.92		6370.91		1171.93
283.87		6144.2		1165.51
283.82		5916.69		1159.35
283.77		5617.82		1153.48
283.72		5333.82		1147.91
283.67		5110.88		1142.66
283.62		4878.95		1137.7
283.57		4566.58		1133.03
283.52		4293.84		1128.67
283.47		4019.92		1124.61
283.42		3853.99		1120.85
283.37		3693.37		1117.4
283.32		3466.75		1114.21
283.27		3243.31		1111.29
283.22		2850.43		1108.64
283.17		2691.87		1106.22
283.12		2679.91		1104.03
283.07		2503.54		1102.06
283.02		2234.08		1100.32
282.97		2124.86		1098.78
282.92		2071.39		1097.43
282.87		1866.09		1096.23
282.82		1699.81		1095.17
282.77		1614.58		1094.25
282.72		1575.83		1093.46
282.67		1527.64		1092.76
282.62		1481.6		1092.13
282.57		1379.23		1091.57
282.52		1396.44		1091.08
282.47		1483.57		1090.63
282.42		1454.91		1090.22
282.37		1388.37		1089.83
282.32		1315.15		1089.47
282.27		1300.64		1089.11
282.22		1304.1		1088.77
282.17		1369.74		1088.45
282.12		1306.55		1088.15
282.07		1365.86		1087.88
282.02		1262.95		1087.63
281.97		1272.66		1087.41
281.92		1241.27		1087.21
281.87		1231.95		1087.02
281.82		1143.32		1086.85
281.77		1095.62		1086.7
281.72		1153.13		1086.58
281.67		1159.17		1086.47
281.62		1195.11		1086.38
281.57		1131.99		1086.3
281.52		1127.53		1086.23
281.47		1148.7		1086.16
281.42		1118.37		1086.07
281.37		1084.03		1085.98
281.32		1217.28		1085.9
281.27		1172.68		1085.82
281.22		1169.7		1085.73
281.17		1197.7		1085.64
281.12		1122.01		1085.55
281.07		1168.41		1085.46
281.02		1193.33		1085.36
280.97		1098.29		1085.26
280.92		1164.8		1085.15
280.87		1111.41		1085.06
280.82		1221.57		1084.98
280.77		1210.2		1084.9
280.72		1189.83		1084.8
280.67		1033.24		1084.71
280.62		1135.97		1084.61
280.57		1153.18		1084.49
280.52		1228.92		1084.36
280.47		1214.35		1084.24
280.42		1164.62		1084.13
280.37		1253.69		1084.01
280.32		1238.86		1083.87
280.27		1180.42		1083.73
280.22		1092.46		1083.59
280.17		1274.9		1083.45
280.12		1220.2		1083.32
280.07		1139.66		1083.19
280.02		1163.86		1083.08
279.97		1200.27		1082.98
279.92		1091.82		1082.88
279.87		1170.45		1082.77
279.82		1112.53		1082.67
279.77		1155.78		1082.57
279.72		1132.83		1082.46
279.67		1232.63		1082.36
279.62		1197.5		1082.25
279.57		1174.05		1082.14
279.52		1167.44		1082.04
279.47		1189.96		1081.94
279.42		1206.43		1081.84
279.37		1147.18		1081.74
279.32		1057.45		1081.64
279.27		1145.56		1081.54
279.22		1072.38		1081.45
279.17		1199.74		1081.37
279.12		1213.2		1081.31
279.07		1211.55		1081.26
279.02		1086.62		1081.2
278.97		1008.39		1081.14
278.92		1125.02		1081.08
278.87		1076.35		1081.01
278.82		1146.63		1080.94
278.77		1187.75		1080.88
278.72		1079.11		1080.82
278.67		1156.65		1080.75
278.62		1181.17		1080.65
278.57		1174.48		1080.56
278.52		1203.44		1080.45
278.47		1139.32		1080.36
278.42		1260.51		1080.28
278.37		1142.54		1080.18
278.32		1102.92		1080.08
278.27		1115.12		1079.98
278.22		1036.87		1079.89
278.17		1188.02		1079.82
278.12		1210.72		1079.74
278.07		1163.59		1079.67
278.02		1105.45		1079.6
277.97		1046.62		1079.53
277.92		1180.32		1079.46
277.87		1252.92		1079.39
277.82		1092.87		1079.32
277.77		1094.28		1079.27
277.72		1068.37		1079.2
277.67		1095.93		1079.12
277.62		1147.96		1079.04
277.57		1120.27		1078.96
277.52		1265.23		1078.88
277.47		1177.36		1078.8
277.42		1072.37		1078.72
277.37		1228.74		1078.64
277.32		1132.96		1078.57
277.27		1163.07		1078.5
277.22		1094.86		1078.42
277.17		1067.43		1078.35
277.12		1031.56		1078.29
277.07		1148.75		1078.23
277.02		1204.26		1078.2
276.97		1116.67		1078.17
276.92		1113.86		1078.14
276.87		1068.62		1078.11
276.82		1014.79		1078.06
276.77		1088.07		1078
276.72		1152.3		1077.94
276.67		1169.23		1077.91
276.62		1153.7		1077.87
276.57		1175.65		1077.84
276.52		1089.45		1077.79
276.47		1030.7		1077.72
276.42		1097.49		1077.65
276.37		1124.56		1077.57
276.32		1172.9		1077.5
276.27		1170.53		1077.43
276.22		1159.43		1077.38
276.17		1189.56		1077.32
276.12		1148.3		1077.25
276.07		1072.43		1077.18
276.02		1093.42		1077.11
275.97		1082.5		1077.04
275.92		1128.41		1076.96
275.87		1119.24		1076.9
275.82		1141.69		1076.83
275.77		1185.44		1076.76
275.72		1181.77		1076.67
275.67		1097.36		1076.58
275.62		1200.98		1076.48
275.57		1165.92		1076.37
275.52		1196.62		1076.27
275.47		1166.32		1076.18
275.42		1121.67		1076.11
275.37		1183.69		1076.04
275.32		1093.47		1075.98
275.27		1047.59		1075.94
275.22		1040.85		1075.9
275.17		1092.54		1075.87
275.12		1080.18		1075.86
275.07		1016.76		1075.85
275.02		1121.82		1075.85
274.97		1084.33		1077.58
274.92		1075.41		1079.32
274.87		1100.68		1081.05
274.82		1091.8		1082.78
274.77		1082.36		1084.52
274.72		1105.52		1086.25
274.67		1127.16		1087.99
274.62		1151.37		1089.72
274.57		1187.96		1091.46
274.52		1199.96		1093.19
274.47		1237.58		1094.93
274.42		1100.38		1096.66
274.37		1145.69		1098.39
274.32		1100.17		1100.13
274.27		1080.17		1101.86
274.22		1017.17		1103.6
274.17		1119.86		1105.33
274.12		1096.32		1107.07
274.07		1104.7		1108.8
274.02		1100.48		1110.53
273.97		1200.53		1112.27
273.92		1093.81		1114
273.87		1049.33		1115.74
273.82		1033.71		1117.47
273.77		1084.46		1119.21
273.72		1184.52		1120.94
273.67		1057.42		1122.68
273.62		1124.77		1124.41
273.57		1086.5		0
273.52		1216.75		0
273.47		1282.85		0
273.42		1095.93		0
273.37		1152.25		0
273.32		1189.3		0
273.27		1137.72		0
273.22		1071.23		0
273.17		1066.09		0
273.12		1159.92		0
273.07		1099.61		0
273.02		1180.51		0
272.97		1156.61		0
272.92		1111.66		0
272.87		1207.04		0
272.82		1199.05		0
272.77		1232.51		0
272.72		1192.95		0
272.67		1085.76		0
272.62		1129.44		0
272.57		1073.16		0
272.52		1121.78		0
272.47		1125.14		0
272.42		1142.73		0
272.37		1184.03		0
272.32		1086.52		0
272.27		1108.99		0
272.22		1182.69		0
272.17		1143.91		0
272.12		1099.93		0
272.07		1084.5		0
272.02		1182.11		0
271.97		1083.56		0
271.92		1108.55		0
271.87		1092.64		0
271.82		1103.78		0
271.77		1083.95		0
271.72		1151.18		0
271.67		1126.62		0
271.62		1212.37		0
271.57		1188.63		0
271.52		1185.24		0
271.47		1114.51		0
271.42		1146.89		0
271.37		1069.12		0
271.32		1020.28		0
271.27		1096.21		0
271.22		1173.71		0
271.17		1143.57		0
271.12		1107.92		0
271.07		1105.12		0
271.02		1044.35		0
270.97		1112.11		0
270.92		1135.6		0
270.87		1076		0
270.82		1103.84		0
270.77		1080.85		0
270.72		1085.58		0
270.67		1173.17		0
270.62		1163.92		0
270.57		1165.2		0
270.52		1129.52		0
270.47		1175.06		0
270.42		1110.72		0
270.37		1160.49		0
270.32		1236.6		0
270.27		1142.74		0
270.22		1161.79		0
270.17		1224.04		0
270.12		1180.86		0
270.07		1167.92		0
270.02		1158.1		0
269.97		1280.29		0
269.92		1155.39		0
269.87		1119.45		0
269.82		1153.61		0
269.77		1218.94		0
269.72		1116.99		0
269.67		1071.97		0
269.62		1144.48		0
269.57		1193.6		0
269.52		1048.19		0
269.47		1169.46		0
269.42		1082.81		0
269.37		1179.59		0
269.32		1265.08		0
269.27		1141.12		0
269.22		1044.37		0
269.17		1065.72		0
269.12		1149.14		0
269.07		1115.03		0
269.02		1085.76		0
268.97		1124.05		0
268.92		1024.02		0
268.87		1042.7		0
268.82		1260.96		0
268.77		1110.63		0
268.72		1158.33		0
268.67		1182.38		0
268.62		1210.45		0
268.57		1082.11		0
268.52		1180.65		0
268.47		1234.17		0
268.42		1235.39		0
268.37		1192.81		0
268.32		1102.55		0
268.27		1079.25		0
268.22		1127.2		0
268.17		1133.35		0
268.12		1150.14		0
268.07		1145.89		0
268.02		1099.72		0
267.97		1088.23		0
267.92		1100.87		0
267.87		1119.62		0
267.82		1054.35		0
267.77		1067.85		0
267.72		1068.41		0
267.67		1122.91		0
267.62		1072.33		0
267.57		1085.88		0
267.52		1159.03		0
267.47		1221.59		0
267.42		1246.24		0
267.37		1146.03		0
267.32		1025.75		0
267.27		1036.55		0
267.22		1125.4		0
267.17		1185.34		0
267.12		1189.22		0
267.07		1204.6		0
267.02		1107.27		0
266.97		1166.37		0
266.92		1142.16		0
266.87		1064		0
266.82		1119.42		0
266.77		1111.65		0
266.72		1134.83		0
266.67		1070.58		0
266.62		1078.16		0
266.57		1204.69		0
266.52		1182.77		0
266.47		1161.67		0
266.42		1119.99		0
266.37		1140.92		0
266.32		1126.42		0
266.27		1140.08		0
266.22		1179.95		0
266.17		1123.89		0
266.12		1209.37		0
266.07		1187.78		0
266.02		1190.83		0
265.97		1161.83		0
265.92		1180.65		0
265.87		1236.58		0
265.82		1194.57		0
265.77		1177.35		0
265.72		1193.19		0
265.67		1165.34		0
265.62		1126.37		0
265.57		1169.95		0
265.52		1175.83		0
265.47		1169.56		0
265.42		1030		0
265.37		1179.75		0
265.32		1087.31		0
265.27		1132.23		0
265.22		1178.18		0
265.17		1236.53		0
265.12		1182.56		0
265.07		1187.9		0
265.02		1276.57		0
264.97		1244.01		0
264.92		1020.04		0
264.87		1066.13		0
264.82		980.082		0
264.77		1101.07		0
264.72		1152.16		0
264.67		1080.85		0
264.62		1122.32		0
264.57		1150.68		0
264.52		1096.78		0
264.47		1105.55		0
264.42		1143.26		0
264.37		1222.45		0
264.32		1170		0
264.27		1066.79		0
264.22		1170.98		0
264.17		1169.47		0
264.12		1209		0
264.07		1226.26		0
264.02		1169.31		0
263.97		1161.99		0
263.92		1131.83		0
263.87		1219.43		0
263.82		1160.88		0
263.77		1237.17		0
263.72		1191.71		0
263.67		1184.85		0
263.62		1101.2		0
263.57		1130.51		0
263.52		1058.28		0
263.47		1078.75		0
263.42		1085.45		0
263.37		1201.97		0
263.32		1150.17		0
263.27		1103.25		0
263.22		1225.15		0
263.17		1238.93		0
263.12		1199.37		0
263.07		1186.02		0
263.02		1211.03		0
262.97		1237.48		0
262.92		1214.88		0
262.87		1254.76		0
262.82		1105.07		0
262.77		1041.39		0
262.72		1131.49		0
262.67		1042.41		0
262.62		1129.54		0
262.57		1260.92		0
262.52		1239.72		0
262.47		1145.71		0
262.42		1110.29		0
262.37		1020.43		0
262.32		1049.17		0
262.27		1019.25		0
262.22		1125.19		0
262.17		1164.67		0
262.12		1111.6		0
262.07		1040.73		0
262.02		1101.29		0
261.97		1087.58		0
261.92		1193.99		0
261.87		1142.25		0
261.82		1158.75		0
261.77		1054.07		0
261.72		1168.72		0
261.67		1057.69		0
261.62		1092.03		0
261.57		1105.42		0
261.52		1031.07		0
261.47		1131.58		0
261.42		1141.06		0
261.37		1082.56		0
261.32		1096.3		0
261.27		1185.21		0
261.22		1089.33		0
261.17		1281.76		0
261.12		1221.83		0
261.07		1106.43		0
261.02		1173.15		0
260.97		1063.34		0
260.92		1084.41		0
260.87		1163.96		0
260.82		1144.98		0
260.77		1247.01		0
260.72		1178.62		0
260.67		1171.1		0
260.62		1222.05		0
260.57		1177.63		0
260.52		1051.4		0
260.47		1034.71		0
260.42		1152.48		0
260.37		1187.85		0
260.32		1156.8		0
260.27		1066.82		0
260.22		1101.61		0
260.17		1108.58		0
260.12		1094.47		0
260.07		1121.04		0
260.02		1200.39		0
259.97		1074.02		0
259.92		1091.26		0
259.87		1199.47		0
259.82		1170.4		0
259.77		1109.82		0
259.72		1173.1		0
259.67		1259.05		0
259.62		1182.19		0
259.57		1193.5		0
259.52		1198.65		0
259.47		1142.58		0
259.42		1181.54		0
259.37		1311.8		0
259.32		1248.5		0

## Sheet: Si2p Scan
﻿
Axis	Energy	Elements=	301
D:\XPS17\170305-yzk_mp\303SZC-8.DATA\Si2p Scan_0.VGD
Binding Energy (E)				Backgnd.
eV		Counts / s		Counts / s
110.32		357.893		0
110.27		388.816		0
110.22		332.093		0
110.17		404.482		0
110.12		406.703		0
110.07		404.522		0
110.02		429.902		0
109.97		373.049		0
109.92		399.53		0
109.87		400.85		0
109.82		407.733		0
109.77		362.585		0
109.72		375.75		0
109.67		392.277		0
109.62		334.704		0
109.57		370.878		0
109.52		408.013		0
109.47		423.589		0
109.42		405.592		0
109.37		365.036		0
109.32		381.303		0
109.27		343.587		0
109.22		379.012		0
109.17		383.333		382.562
109.12		366.146		381.787
109.07		320.868		381.533
109.02		369.228		381.167
108.97		449.99		380.379
108.92		444.088		379.649
108.87		351.991		378.862
108.82		388.766		377.926
108.77		413.485		376.944
108.72		374.63		375.975
108.67		383.864		375.152
108.62		389.086		374.653
108.57		360.934		374.653
108.52		309.744		374.651
108.47		345.728		374.648
108.42		411.174		374.645
108.37		391.787		374.64
108.32		415.716		374.636
108.27		455.862		374.632
108.22		432.673		374.627
108.17		440.246		374.62
108.12		365.446		374.612
108.07		363.085		374.603
108.02		451.01		374.594
107.97		392.177		374.586
107.92		450.66		374.581
107.87		420.328		374.576
107.82		418.307		374.572
107.77		322.269		374.568
107.72		322.549		374.564
107.67		404.622		374.56
107.62		403.992		374.556
107.57		336.104		374.553
107.52		407.603		374.55
107.47		423.119		374.547
107.42		395.778		374.543
107.37		421.319		374.537
107.32		395.798		374.531
107.27		399.25		374.525
107.22		434.284		374.518
107.17		376.261		374.511
107.12		429.812		374.504
107.07		405.162		374.498
107.02		361.865		374.493
106.97		437.825		374.488
106.92		410.634		374.484
106.87		354.772		374.48
106.82		371.919		374.476
106.77		357.553		374.473
106.72		419.568		374.47
106.67		378.521		374.467
106.62		377.411		374.464
106.57		354.452		374.461
106.52		408.693		374.455
106.47		383.653		374.447
106.42		424.2		374.438
106.37		467.117		374.428
106.32		474.7		374.416
106.27		454.542		374.403
106.22		459.044		374.388
106.17		478.031		374.372
106.12		449.4		374.353
106.07		438.145		374.332
106.02		485.574		374.309
105.97		484.824		374.286
105.92		550.93		374.263
105.87		503.842		374.237
105.82		574.39		374.207
105.77		508.093		374.172
105.72		455.082		374.129
105.67		597.109		374.081
105.62		734.774		374.026
105.57		726.951		373.967
105.52		854.222		373.898
105.47		791.387		373.819
105.42		826.631		373.729
105.37		869.078		373.627
105.32		984.474		373.512
105.27		1145.52		373.384
105.22		1140.17		373.243
105.17		1158.89		373.09
105.12		1303.07		372.92
105.07		1479.16		372.732
105.02		1388.76		372.521
104.97		1566.14		372.288
104.92		1759.81		372.034
104.87		1863.17		371.755
104.82		2101.24		371.453
104.77		2223.97		371.124
104.72		2370.83		370.767
104.67		2463.76		370.374
104.62		2514.27		369.947
104.57		2770.5		369.486
104.52		3100.22		368.991
104.47		3351.03		368.461
104.42		3513.09		367.894
104.37		3631.03		367.29
104.32		3772.08		366.645
104.27		4084.75		365.957
104.22		4261.57		365.229
104.17		4495.61		364.459
104.12		4719.49		363.649
104.07		4957.21		362.802
104.02		4980.06		361.921
103.97		5438.76		361.004
103.92		5621.69		360.051
103.87		5537.52		359.067
103.82		5549.66		358.055
103.77		5815.47		357.015
103.72		6069.34		355.952
103.67		5990.94		354.867
103.62		6066.09		353.771
103.57		6256.25		352.666
103.52		6258.66		351.552
103.47		6232.98		350.427
103.42		6026.47		349.298
103.37		6064.02		348.178
103.32		6089.23		347.065
103.27		6146.56		345.966
103.22		6002.62		344.884
103.17		5593.35		343.823
103.12		5534.29		342.781
103.07		5335.33		341.76
103.02		5229.06		340.768
102.97		5104.69		339.807
102.92		5181.05		338.883
102.87		4777.79		337.997
102.82		4438.09		337.147
102.77		4330.97		336.336
102.72		4132.38		335.568
102.67		3770.99		334.839
102.62		3628.79		334.154
102.57		3302.91		333.514
102.52		2892.08		332.917
102.47		3031.58		332.365
102.42		2665.07		331.856
102.37		2627.25		331.39
102.32		2365.02		330.963
102.27		1936.91		330.576
102.22		1832.61		330.226
102.17		1755.46		329.907
102.12		1603.12		329.621
102.07		1331.6		329.366
102.02		1246.73		329.142
101.97		1176.16		328.945
101.92		1108.27		328.768
101.87		989.446		328.613
101.82		855.252		328.478
101.77		834.974		328.362
101.72		804.052		328.261
101.67		616.587		328.172
101.62		613.946		328.094
101.57		544.818		328.027
101.52		515.326		327.969
101.47		548.609		327.919
101.42		532.623		327.877
101.37		524.91		327.843
101.32		487.135		327.812
101.27		386.365		327.784
101.22		376.821		327.758
101.17		385.424		327.734
101.12		446.749		327.711
101.07		426.15		327.692
101.02		412.305		327.675
100.97		448.349		327.66
100.92		427.231		327.645
100.87		386.565		327.63
100.82		374.81		327.615
100.77		389.966		327.602
100.72		370.268		327.588
100.67		363.926		327.576
100.62		390.066		327.564
100.57		368.597		327.554
100.52		408.844		327.544
100.47		389.226		327.536
100.42		390.676		327.528
100.37		337.885		327.52
100.32		355.462		327.513
100.27		320.188		327.506
100.22		334.924		327.498
100.17		383.563		327.491
100.12		347.049		327.484
100.07		362.625		327.478
100.02		391.016		327.471
99.97		401.981		327.463
99.92		343.737		327.455
99.87		365.616		327.447
99.82		403.421		327.44
99.77		384.624		327.433
99.72		337.095		327.425
99.67		335.364		327.419
99.62		339.836		327.412
99.57		337.465		327.405
99.52		365.216		327.399
99.47		370.818		327.394
99.42		391.957		327.39
99.37		352.361		327.387
99.32		327.201		327.383
99.27		339.436		327.379
99.22		301.551		327.375
99.17		339.056		327.372
99.12		353.912		327.369
99.07		331.703		327.368
99.02		361.094		327.366
98.97		300.19		327.363
98.92		359.034		327.36
98.87		323.99		327.356
98.82		343.697		327.352
98.77		421.499		327.348
98.72		366.917		327.345
98.67		316.487		327.342
98.62		354.592		327.339
98.57		302.891		327.337
98.52		370.078		327.334
98.47		310.344		327.332
98.42		284.694		327.331
98.37		317.697		327.33
98.32		364.386		327.328
98.27		331.823		327.326
98.22		305.612		327.324
98.17		394.308		327.323
98.12		388.445		327.323
98.07		335.964		327.322
98.02		303.952		327.32
97.97		308.303		327.32
97.92		298.319		327.847
97.87		317.727		328.375
97.82		332.293		328.902
97.77		295.708		329.429
97.72		319.888		329.957
97.67		311.154		330.484
97.62		410.314		331.011
97.57		393.147		331.539
97.52		345.948		332.066
97.47		389.046		332.593
97.42		354.802		333.12
97.37		328.101		333.648
97.32		324.83		334.175
97.27		316.297		334.702
97.22		344.828		335.23
97.17		318.007		335.757
97.12		334.174		0
97.07		298.409		0
97.02		349.27		0
96.97		342.847		0
96.92		381.763		0
96.87		337.285		0
96.82		300.27		0
96.77		333.063		0
96.72		350.64		0
96.67		284.104		0
96.62		382.753		0
96.57		345.948		0
96.52		369.888		0
96.47		393.647		0
96.42		316.016		0
96.37		323.379		0
96.32		361.735		0
96.27		312.635		0
96.22		387.465		0
96.17		360.904		0
96.12		267.607		0
96.07		356.263		0
96.02		336.455		0
95.97		362.815		0
95.92		378.782		0
95.87		372.569		0
95.82		373.139		0
95.77		354.572		0
95.72		327.561		0
95.67		342.187		0
95.62		361.975		0
95.57		403.001		0
95.52		419.828		0
95.47		322.279		0
95.42		318.147		0
95.37		339.576		0
95.32		371.259		0

## Sheet: Survey
﻿
Axis	Energy	Elements=	1361
D:\XPS17\170305-yzk_mp\303SZC-8.DATA\Survey.VGD
Binding Energy (E)				Backgnd.
eV		Counts / s		Counts / s
1349.97		57264		0
1348.97		56941.5		0
1347.97		56421		0
1346.97		56556.1		0
1345.97		55827.3		0
1344.97		55738.3		0
1343.97		56176.4		0
1342.97		55477.1		0
1341.97		55486.1		0
1340.97		55303.1		0
1339.97		54313.2		0
1338.97		54381.5		0
1337.97		53879.8		0
1336.97		54668.2		0
1335.97		54878.3		0
1334.97		53905.2		0
1333.97		53489.7		0
1332.97		53251.4		0
1331.97		53404.5		0
1330.97		52979.4		0
1329.97		53366.1		0
1328.97		53114.4		0
1327.97		53129.1		0
1326.97		53027.9		0
1325.97		53022.1		0
1324.97		52516.9		0
1323.97		51939.9		0
1322.97		52559.2		0
1321.97		52301.7		0
1320.97		51348		0
1319.97		51329.5		0
1318.97		52078.6		0
1317.97		50654.3		0
1316.97		51629.1		0
1315.97		50811.7		0
1314.97		51430.5		0
1313.97		51241.2		0
1312.97		51133.8		0
1311.97		51232.9		0
1310.97		50984.3		0
1309.97		50786		0
1308.97		51773.6		0
1307.97		50958.4		0
1306.97		50896.3		0
1305.97		50841.7		0
1304.97		51042.6		0
1303.97		49981.3		0
1302.97		50931.3		0
1301.97		50096.4		0
1300.97		50176.2		0
1299.97		49862.1		0
1298.97		49808.9		0
1297.97		50043		0
1296.97		49601.2		0
1295.97		50584.7		0
1294.97		49884.5		0
1293.97		49514		0
1292.97		49771.4		0
1291.97		49531.7		0
1290.97		50262.1		0
1289.97		49460.3		0
1288.97		49444.6		0
1287.97		48701.7		0
1286.97		49170.2		0
1285.97		48897.5		0
1284.97		49530.3		0
1283.97		49480.3		0
1282.97		50057.7		0
1281.97		49761		0
1280.97		49002.8		0
1279.97		48980.8		0
1278.97		49512.5		0
1277.97		48844.6		0
1276.97		49386.9		0
1275.97		49475.4		0
1274.97		49297.1		0
1273.97		48608.8		0
1272.97		48289.5		0
1271.97		48897		0
1270.97		48195.8		0
1269.97		48592		0
1268.97		47838.3		0
1267.97		49418.7		0
1266.97		49096.4		0
1265.97		49324.2		0
1264.97		48566.7		0
1263.97		48821.3		0
1262.97		48347.4		0
1261.97		48568		0
1260.97		49546.3		0
1259.97		49382.6		0
1258.97		49619.2		0
1257.97		48957.5		0
1256.97		48068.9		0
1255.97		48226.5		0
1254.97		49388		0
1253.97		49239.5		0
1252.97		49335.4		0
1251.97		48506.4		0
1250.97		49306.5		0
1249.97		48901.9		0
1248.97		48367.4		0
1247.97		49798.3		0
1246.97		49763.9		0
1245.97		49030.2		0
1244.97		49497.8		0
1243.97		50104.3		0
1242.97		49973.1		0
1241.97		48803.4		0
1240.97		49241.8		0
1239.97		49028.5		0
1238.97		49238.8		0
1237.97		49371.2		0
1236.97		48978.9		0
1235.97		49287.8		0
1234.97		49103.7		0
1233.97		49452.8		0
1232.97		50587.8		0
1231.97		50310.1		0
1230.97		50566.3		0
1229.97		49857.3		0
1228.97		50389.8		0
1227.97		50644.4		0
1226.97		49884.8		0
1225.97		50580.3		0
1224.97		50008.2		0
1223.97		50649.7		0
1222.97		50089		0
1221.97		50821.9		0
1220.97		50231.5		0
1219.97		49079.6		0
1218.97		49065.6		0
1217.97		48608.9		0
1216.97		48105.8		0
1215.97		48287.9		0
1214.97		47654.2		0
1213.97		46990.9		0
1212.97		46848.3		0
1211.97		46137.9		0
1210.97		45254.8		0
1209.97		44960		0
1208.97		44730.2		0
1207.97		44097.3		0
1206.97		44403.8		0
1205.97		43631		0
1204.97		43565.6		0
1203.97		43763.1		0
1202.97		43071.8		0
1201.97		43643.9		0
1200.97		43648.1		0
1199.97		42909.3		0
1198.97		43684.6		0
1197.97		44096.2		0
1196.97		43567.1		0
1195.97		43509		0
1194.97		43338.1		0
1193.97		43185.4		0
1192.97		43715.2		0
1191.97		43337.3		0
1190.97		43737.3		0
1189.97		43447.9		0
1188.97		43177.9		0
1187.97		43478.6		0
1186.97		43317.1		0
1185.97		43335.2		0
1184.97		43653.6		0
1183.97		43841.4		0
1182.97		44311.1		0
1181.97		43390.1		0
1180.97		43159.7		0
1179.97		44266.1		0
1178.97		43888.4		0
1177.97		43800.7		0
1176.97		43742		0
1175.97		44699.8		0
1174.97		43685.5		0
1173.97		43870.1		0
1172.97		44209.3		0
1171.97		44823		0
1170.97		43943.4		0
1169.97		44045.5		0
1168.97		44489.1		0
1167.97		43837.3		0
1166.97		44636.1		0
1165.97		43369.3		0
1164.97		43957.3		0
1163.97		43985.1		0
1162.97		44169.9		0
1161.97		44174.5		0
1160.97		44029.2		0
1159.97		44239.1		0
1158.97		44084.9		0
1157.97		44594.2		0
1156.97		44362.1		0
1155.97		44656.8		0
1154.97		44715.1		0
1153.97		44826.9		0
1152.97		44464.3		0
1151.97		44657.3		0
1150.97		45283.7		0
1149.97		44414.7		0
1148.97		44339.8		0
1147.97		44070.4		0
1146.97		44874.6		0
1145.97		44058.5		0
1144.97		44279.7		0
1143.97		44813.1		0
1142.97		45265.8		0
1141.97		44931.6		0
1140.97		45183		0
1139.97		44655.5		0
1138.97		44715.7		0
1137.97		45347.4		0
1136.97		44747.3		0
1135.97		44855		0
1134.97		44636		0
1133.97		44469.1		0
1132.97		44870.2		0
1131.97		45365.7		0
1130.97		45554		0
1129.97		45491.9		0
1128.97		45238.8		0
1127.97		44614.8		0
1126.97		45328		0
1125.97		45845.4		0
1124.97		45507.4		0
1123.97		45089.1		0
1122.97		44980.8		0
1121.97		45294.4		0
1120.97		45737.2		0
1119.97		45376		0
1118.97		45431		0
1117.97		45195.7		0
1116.97		46756.1		0
1115.97		46194		0
1114.97		46255.7		0
1113.97		45674.2		0
1112.97		45440		0
1111.97		46692.8		0
1110.97		46443.3		0
1109.97		45944.1		0
1108.97		46467.1		0
1107.97		46686.6		0
1106.97		46881		0
1105.97		45885.7		0
1104.97		46005.3		0
1103.97		46834.7		0
1102.97		46263.5		0
1101.97		46687.3		0
1100.97		46688.6		0
1099.97		46185.6		0
1098.97		45873.1		0
1097.97		45405.9		0
1096.97		45363.1		0
1095.97		45535.5		0
1094.97		44708.6		0
1093.97		44639.7		0
1092.97		45650.1		0
1091.97		45467.2		0
1090.97		44583.1		0
1089.97		45497.4		0
1088.97		45471.1		0
1087.97		45656		0
1086.97		45538.2		0
1085.97		45789.5		0
1084.97		45359.7		0
1083.97		45624.4		0
1082.97		45392.2		0
1081.97		45049.9		0
1080.97		45095.6		0
1079.97		44807.2		0
1078.97		45326.8		0
1077.97		45162.3		0
1076.97		44789.5		0
1075.97		45449.9		0
1074.97		45461.9		0
1073.97		46211.2		0
1072.97		46089.9		0
1071.97		46196.6		0
1070.97		46054.5		0
1069.97		46025.9		0
1068.97		46128.2		0
1067.97		45767.8		0
1066.97		45724.7		0
1065.97		46335		0
1064.97		45966.9		0
1063.97		47062.5		0
1062.97		46550.2		0
1061.97		46921.7		0
1060.97		46689		0
1059.97		46525		0
1058.97		46343.4		0
1057.97		47292.6		0
1056.97		46532.3		0
1055.97		46716.3		0
1054.97		47609.5		0
1053.97		46817.2		0
1052.97		47192.1		0
1051.97		47143.4		0
1050.97		47414.1		0
1049.97		47878.7		0
1048.97		47169.2		0
1047.97		47051.7		0
1046.97		47216.8		0
1045.97		47365.8		0
1044.97		47877.2		0
1043.97		47576.6		0
1042.97		46790.1		0
1041.97		47286.8		0
1040.97		47536.6		0
1039.97		47790.2		0
1038.97		47531.6		0
1037.97		48380.1		0
1036.97		47411.3		0
1035.97		48317.6		0
1034.97		48424.3		0
1033.97		48892		0
1032.97		48585.7		0
1031.97		48310.7		0
1030.97		48008.8		0
1029.97		48686.8		0
1028.97		49336.3		0
1027.97		49369.9		0
1026.97		48678.3		0
1025.97		49193.5		0
1024.97		50105.1		0
1023.97		49885.6		0
1022.97		50004.4		0
1021.97		50047.6		0
1020.97		49869.9		0
1019.97		51269.4		0
1018.97		51768.2		0
1017.97		51866.9		0
1016.97		51981.6		0
1015.97		51451.2		0
1014.97		50122.9		0
1013.97		50493.5		0
1012.97		49888.8		0
1011.97		50426.1		0
1010.97		49816.1		0
1009.97		50281.2		0
1008.97		51384.8		0
1007.97		50828.1		0
1006.97		51825.3		0
1005.97		52692.1		0
1004.97		53628.9		0
1003.97		54424.2		0
1002.97		56037.6		0
1001.97		56507.4		0
1000.97		56661		0
999.97		56460.7		0
998.97		55631.1		0
997.97		53577.2		0
996.97		52997.5		0
995.97		52172.9		0
994.97		51520.5		0
993.97		49645.8		0
992.97		49234.1		0
991.97		49351.4		0
990.97		48572.4		0
989.97		49124.6		0
988.97		49022.2		0
987.97		49345.7		0
986.97		49109.9		0
985.97		50158.1		0
984.97		53132.8		0
983.97		56320.4		0
982.97		59035.7		0
981.97		61496.3		0
980.97		65343.8		0
979.97		67984.7		0
978.97		66779.5		0
977.97		62383.9		0
976.97		56966.5		0
975.97		53881.6		0
974.97		52229.2		0
973.97		48853.2		0
972.97		47662		0
971.97		45220.6		0
970.97		42390.5		0
969.97		40296.4		0
968.97		38079.7		0
967.97		36094.5		0
966.97		33917.4		0
965.97		33641.6		0
964.97		32704.8		0
963.97		32556.5		0
962.97		31885.2		0
961.97		32381.6		0
960.97		32149.1		0
959.97		31435		0
958.97		30860.9		0
957.97		31639.7		0
956.97		31363.9		0
955.97		31082.5		0
954.97		31819.5		0
953.97		32576.4		0
952.97		30958.7		0
951.97		30802.2		0
950.97		30078.3		0
949.97		29656.6		0
948.97		29737.4		29737.4
947.97		29750.5		29735.4
946.97		30088.3		29732.8
945.97		29973.3		29718.5
944.97		30864.4		29707.5
943.97		31249.4		29666.2
942.97		31515.7		29610.6
941.97		31437.3		29544.3
940.97		31232.7		29478.4
939.97		30922.6		29417.3
938.97		30261.7		29364.5
937.97		30670.5		29332.2
936.97		30839.3		29285
935.97		31754.3		29230.7
934.97		32429.9		29144.1
933.97		33368.9		29032.3
932.97		32682.5		28885.7
931.97		31158.7		28757.6
930.97		30301.1		28676.6
929.97		29990.3		28621.8
928.97		29678.1		28575.8
927.97		28538.9		28538.9
926.97		28831.7		28831.7
925.97		28952.6		0
924.97		29277.5		0
923.97		29409.7		0
922.97		29498.8		0
921.97		29139.9		0
920.97		29071.7		0
919.97		29108.6		0
918.97		28851.8		0
917.97		28724.1		0
916.97		29314.7		0
915.97		29360.3		0
914.97		29017.1		0
913.97		29068.6		0
912.97		28585.4		0
911.97		29417.6		0
910.97		29347.8		0
909.97		29438.8		0
908.97		29274.2		0
907.97		30038.7		0
906.97		29305.6		0
905.97		29416.9		0
904.97		29171.4		0
903.97		29182.8		0
902.97		29106.1		0
901.97		29592.5		0
900.97		29828.6		0
899.97		29606.9		0
898.97		29697.9		0
897.97		29032.8		0
896.97		29890		0
895.97		29609.8		0
894.97		29342.4		0
893.97		30031.1		0
892.97		29609.4		0
891.97		29441.5		0
890.97		29668.2		0
889.97		29490.7		0
888.97		29431.9		0
887.97		29052.8		0
886.97		29618.9		0
885.97		29459.5		0
884.97		30303.2		0
883.97		29942.7		0
882.97		29700.4		0
881.97		29257.4		0
880.97		29856.3		0
879.97		30521.7		0
878.97		30094.7		0
877.97		29980.3		0
876.97		29904.1		0
875.97		29831.3		0
874.97		30225.7		0
873.97		30194		0
872.97		29017.2		0
871.97		29833.6		0
870.97		29675.7		0
869.97		29945.2		0
868.97		30452.6		0
867.97		29913.7		0
866.97		29595		0
865.97		29781.1		0
864.97		30261		0
863.97		30134.1		0
862.97		29769.4		0
861.97		29687.4		0
860.97		29554.8		0
859.97		30046.6		0
858.97		30251.2		0
857.97		30313.4		0
856.97		29878.1		0
855.97		29437.1		0
854.97		29934.3		0
853.97		30131.1		0
852.97		30137.8		0
851.97		30428.6		0
850.97		30868.5		0
849.97		30227.3		0
848.97		30633.1		0
847.97		30416.5		0
846.97		30827.9		0
845.97		30644.8		0
844.97		30053.6		0
843.97		30376.3		0
842.97		30546.6		0
841.97		30370		0
840.97		30381.2		0
839.97		30419.7		0
838.97		29757.6		0
837.97		30242.7		0
836.97		30800.7		0
835.97		30697.7		0
834.97		30794		0
833.97		31206.5		0
832.97		31188.9		0
831.97		30341.8		0
830.97		31304.3		0
829.97		31318.1		0
828.97		31820.7		0
827.97		30679.4		0
826.97		30440.2		0
825.97		30834.4		0
824.97		30746		0
823.97		31457.8		0
822.97		30814.4		0
821.97		31543.2		0
820.97		31120.9		0
819.97		31304.2		0
818.97		30786.4		0
817.97		31584.8		0
816.97		31175.6		0
815.97		30741.4		0
814.97		31669.4		0
813.97		31283.7		0
812.97		31652.4		0
811.97		31782.3		0
810.97		31745.5		0
809.97		31333.3		0
808.97		31271.3		0
807.97		31652.9		0
806.97		31808.3		0
805.97		31985		0
804.97		31859.9		0
803.97		32078.1		0
802.97		31609.7		0
801.97		31294.5		0
800.97		31673.7		0
799.97		31068.5		0
798.97		31944.7		0
797.97		31333.8		0
796.97		31735.9		0
795.97		31342.1		0
794.97		31570.6		0
793.97		31536.5		0
792.97		31527.9		0
791.97		31582.9		0
790.97		31495.1		0
789.97		31700.3		0
788.97		31774.3		0
787.97		31711.9		0
786.97		31501.1		0
785.97		31925.8		0
784.97		31660.9		0
783.97		32085.4		0
782.97		31711.6		0
781.97		32455		0
780.97		31776.8		0
779.97		32628.9		0
778.97		32960.4		0
777.97		32566.3		0
776.97		32079.4		0
775.97		31862.3		0
774.97		32351.9		0
773.97		32794.6		0
772.97		32523.9		0
771.97		32552.4		0
770.97		32197.2		0
769.97		32298		0
768.97		32398.7		0
767.97		32468		0
766.97		32106.5		0
765.97		32541.9		0
764.97		32265		0
763.97		32199.2		0
762.97		33025.8		0
761.97		32545.8		0
760.97		32020.6		0
759.97		32191.6		0
758.97		32325.5		0
757.97		32636.5		0
756.97		33498.2		0
755.97		32340		0
754.97		32345.8		0
753.97		31990.7		0
752.97		32388.5		0
751.97		32158.1		0
750.97		32135.8		0
749.97		32462.3		0
748.97		32119.3		0
747.97		32323.9		0
746.97		33143.6		0
745.97		33569.6		0
744.97		33001.2		0
743.97		33217.6		0
742.97		32901.6		0
741.97		33100.8		0
740.97		32935.8		0
739.97		33086.8		0
738.97		33088.7		0
737.97		33337.3		0
736.97		32897.5		0
735.97		33271.9		0
734.97		33205.7		0
733.97		32899.5		0
732.97		33321.2		0
731.97		33375		0
730.97		33281.7		0
729.97		33249.1		0
728.97		33303.5		0
727.97		33101.2		0
726.97		33238		0
725.97		34259.4		0
724.97		33870.3		0
723.97		33150.8		0
722.97		33291.5		0
721.97		33578.3		0
720.97		33993		0
719.97		33555.6		0
718.97		33787.1		0
717.97		33739		0
716.97		33646.5		0
715.97		34317.9		0
714.97		34812.9		0
713.97		33753.4		0
712.97		33537.8		0
711.97		33637.1		0
710.97		33813.1		0
709.97		33635.8		0
708.97		34172.4		0
707.97		33425.5		0
706.97		33804		0
705.97		33814.5		0
704.97		33065.1		0
703.97		33435.6		0
702.97		33103.2		0
701.97		33261.4		0
700.97		32895.2		0
699.97		33005.7		0
698.97		33500		0
697.97		33399.5		0
696.97		33835.8		0
695.97		33910.8		0
694.97		33970		0
693.97		33646.3		0
692.97		33664.6		0
691.97		33490.9		0
690.97		33542.1		0
689.97		33750.9		0
688.97		33829.3		0
687.97		33844.8		0
686.97		33981.7		0
685.97		33574.7		0
684.97		33649.5		0
683.97		34221.4		0
682.97		33448.3		0
681.97		33591.7		0
680.97		33547.6		0
679.97		34336.3		0
678.97		34188.2		0
677.97		34011.5		0
676.97		34210.6		0
675.97		33406.1		0
674.97		33916.8		0
673.97		34618.4		0
672.97		33807.8		0
671.97		33545		0
670.97		33928.7		0
669.97		34444.5		0
668.97		34089.2		0
667.97		33944.7		0
666.97		33826.1		0
665.97		34660.7		0
664.97		34296.6		0
663.97		33548.2		0
662.97		35044.5		0
661.97		34599.9		0
660.97		34284.3		0
659.97		34790.8		0
658.97		33907.9		0
657.97		34436.8		0
656.97		34647.9		0
655.97		35208		0
654.97		34518.1		0
653.97		35467.3		0
652.97		34540.4		0
651.97		34572.3		0
650.97		35342.8		0
649.97		34905.7		0
648.97		35546.6		0
647.97		34716.4		0
646.97		34570.9		0
645.97		35236.6		0
644.97		34821.5		0
643.97		35714.9		0
642.97		34777.6		0
641.97		34840.6		0
640.97		35157		0
639.97		35715.9		0
638.97		35566.2		0
637.97		35319.3		0
636.97		34662.3		0
635.97		34127.2		0
634.97		35368.4		0
633.97		35232.6		0
632.97		35070.7		0
631.97		35386		0
630.97		35280.4		0
629.97		34532.5		0
628.97		34899		0
627.97		34942		0
626.97		35002.4		0
625.97		35516.9		0
624.97		35125.3		0
623.97		34777.9		0
622.97		34715.5		0
621.97		35395.6		0
620.97		34764.7		0
619.97		34547.5		0
618.97		34783.9		0
617.97		35039.8		0
616.97		35023.2		0
615.97		35469.9		0
614.97		34641.8		0
613.97		35466.5		0
612.97		34704.9		0
611.97		35089.8		0
610.97		35063.8		0
609.97		35967.2		0
608.97		34892.5		0
607.97		34858.1		0
606.97		35130.8		0
605.97		35527		0
604.97		35961.8		0
603.97		35288.5		0
602.97		35271.6		0
601.97		35089.6		0
600.97		35138.5		0
599.97		34938.8		0
598.97		35997.5		0
597.97		35837.1		0
596.97		35968.5		0
595.97		35612		0
594.97		34655.5		0
593.97		34948.2		0
592.97		34784.9		0
591.97		35265.7		0
590.97		35562.5		0
589.97		36270.8		0
588.97		35845.8		0
587.97		36697.8		0
586.97		36532.3		0
585.97		36519		0
584.97		36674.6		0
583.97		36504.2		0
582.97		36549.6		0
581.97		36991.5		0
580.97		37007		0
579.97		36437.4		0
578.97		36814.2		0
577.97		36521.2		0
576.97		35621.5		0
575.97		35989.2		0
574.97		36889		0
573.97		37533.8		0
572.97		36722.2		0
571.97		36953.3		0
570.97		36984.9		0
569.97		36948.4		0
568.97		36827		0
567.97		35157.1		0
566.97		34723.2		0
565.97		34365.7		0
564.97		34357.6		0
563.97		34633.6		0
562.97		35728.5		0
561.97		36519.7		0
560.97		37608.9		0
559.97		38542		0
558.97		38975.8		0
557.97		39617.9		0
556.97		39952.2		0
555.97		41293.9		0
554.97		41051.1		0
553.97		41023.9		0
552.97		39008.7		0
551.97		37438.5		0
550.97		34566.1		0
549.97		32834.4		0
548.97		31540.4		0
547.97		31243		0
546.97		30385.8		0
545.97		28436.2		0
544.97		26933.5		0
543.97		25178		0
542.97		22217.2		0
541.97		20335.5		0
540.97		18492.8		0
539.97		17519.4		0
538.97		17551.1		17551.1
537.97		17820.2		17547.8
536.97		18261.3		17541.9
535.97		20946.2		17531.6
534.97		32454.8		17495.5
533.97		79696.3		17349.5
532.97		165438		16752.6
531.97		185438		15334.3
530.97		111969		13713.2
529.97		48606.7		12777
528.97		23829.1		12435.7
527.97		15589		12327.1
526.97		13819.7		12296.1
525.97		12966.7		12281.5
524.97		12784.7		12275
523.97		12270.2		12270.2
522.97		12450.3		0
521.97		12364.1		0
520.97		12269.6		0
519.97		12305.7		0
518.97		12472.1		0
517.97		12196.9		0
516.97		12076.3		0
515.97		12406.6		0
514.97		12144.5		0
513.97		12407.7		0
512.97		12292.9		0
511.97		12176.3		0
510.97		12225		0
509.97		12436.8		0
508.97		12350.7		0
507.97		12492.4		0
506.97		12100.8		0
505.97		12213		0
504.97		12036.2		0
503.97		12548.2		0
502.97		12471		0
501.97		12114.8		0
500.97		12318.8		0
499.97		12244		0
498.97		12126.6		0
497.97		12024.1		0
496.97		12721.6		0
495.97		12593.7		0
494.97		12604.8		0
493.97		12367.4		0
492.97		12094.7		0
491.97		12746.7		0
490.97		12862.8		0
489.97		12559.9		0
488.97		12737.4		0
487.97		12728.3		0
486.97		13117.8		0
485.97		12792.9		0
484.97		12985.4		0
483.97		12123.5		0
482.97		12772.6		0
481.97		12762.9		0
480.97		12558		0
479.97		12612.6		0
478.97		12682.8		0
477.97		12799.4		0
476.97		12961.6		0
475.97		12602.9		0
474.97		12390.4		0
473.97		12709		0
472.97		12805.7		0
471.97		12713		0
470.97		12611.6		0
469.97		12813.4		0
468.97		12575.2		0
467.97		13419.8		0
466.97		12513.7		0
465.97		12880.7		0
464.97		12732		0
463.97		12704.1		0
462.97		12569.8		0
461.97		12919.2		0
460.97		12748.4		0
459.97		12972		0
458.97		13185.9		0
457.97		13015.1		0
456.97		13009.6		0
455.97		13112.6		0
454.97		12915.9		0
453.97		12715		0
452.97		12993.2		0
451.97		12672.7		0
450.97		12847.2		0
449.97		12949.4		0
448.97		13060.3		0
447.97		13528.7		0
446.97		12963		0
445.97		13013.7		0
444.97		13416.8		0
443.97		13029.6		0
442.97		13072.7		0
441.97		13351.5		0
440.97		13364.8		0
439.97		13420.2		0
438.97		13171.2		0
437.97		13191.9		0
436.97		12938.6		0
435.97		13573.3		0
434.97		13022.3		0
433.97		13081.3		0
432.97		13652.9		0
431.97		13544.6		0
430.97		13149.8		0
429.97		13579.5		0
428.97		13186.5		0
427.97		13266		0
426.97		13551.3		0
425.97		13705.8		0
424.97		13435.8		0
423.97		13694.6		0
422.97		13768.7		0
421.97		13597.9		0
420.97		13493.6		0
419.97		13526.4		0
418.97		13091.7		0
417.97		13398.8		0
416.97		13228.4		0
415.97		13335.7		0
414.97		13467.5		0
413.97		13139.1		0
412.97		13044.6		0
411.97		13000.5		0
410.97		12869.3		0
409.97		13014.8		0
408.97		12748.3		12748.3
407.97		12950.5		12747.7
406.97		13023.4		12743.4
405.97		12960.2		12737.6
404.97		13032.1		12732.9
403.97		12955.9		12726.8
402.97		13134.4		12721.9
401.97		14756.3		12713.7
400.97		16693.9		12676.3
399.97		20166		12603.5
398.97		21343.4		12467.4
397.97		17638.7		12307.9
396.97		13988.7		12212.2
395.97		12801.5		12180.3
394.97		12350.7		12169.1
393.97		12746.9		12165.8
392.97		12395.3		12155.4
391.97		12627.3		12151.1
390.97		12142.5		12142.5
389.97		12311.1		0
388.97		12429.1		0
387.97		12195		0
386.97		12653.5		0
385.97		12473.2		0
384.97		12636.7		0
383.97		12563.9		0
382.97		12297.7		0
381.97		12681		0
380.97		12550.1		0
379.97		12633.5		0
378.97		12488.6		0
377.97		12405.6		0
376.97		12889.7		0
375.97		12652.3		0
374.97		12818.4		0
373.97		12800.8		0
372.97		12816.1		0
371.97		12868.1		0
370.97		12787.3		0
369.97		12736.3		0
368.97		12881.7		0
367.97		12865.2		0
366.97		13312.9		0
365.97		13145.1		0
364.97		12843.9		0
363.97		13196.8		0
362.97		13585.7		0
361.97		13541.3		0
360.97		13123.4		0
359.97		13228.5		0
358.97		13134		0
357.97		13132.5		0
356.97		12862.3		0
355.97		13657.7		0
354.97		13058		0
353.97		13011.1		0
352.97		12948.5		0
351.97		13412.9		0
350.97		13588.3		0
349.97		13032.7		0
348.97		13067.6		0
347.97		13228.2		0
346.97		13289		0
345.97		13403.5		0
344.97		13707.7		0
343.97		13536.7		0
342.97		13218.2		0
341.97		13477.6		0
340.97		13473.3		0
339.97		13282.3		0
338.97		14074.2		0
337.97		13390.4		0
336.97		13550.9		0
335.97		13176.9		0
334.97		13449		0
333.97		13627.1		0
332.97		13700.4		0
331.97		13462.5		0
330.97		13920.5		0
329.97		13957.1		0
328.97		13617.5		0
327.97		13522.6		0
326.97		13944.6		0
325.97		13593.4		0
324.97		14052.5		0
323.97		13987.2		0
322.97		13750.6		0
321.97		14177.8		0
320.97		13436.6		0
319.97		14192.1		0
318.97		13673		0
317.97		14042.4		0
316.97		14051.1		0
315.97		14719.5		0
314.97		14592.2		0
313.97		14400.7		0
312.97		14248.2		0
311.97		14995.2		0
310.97		14404.8		0
309.97		14444.5		0
308.97		14796.3		0
307.97		13926.6		0
306.97		14065.6		0
305.97		14258.7		0
304.97		13684.3		0
303.97		13187.3		0
302.97		12926.8		0
301.97		12538.5		0
300.97		12183.7		0
299.97		11836.5		0
298.97		11933.4		0
297.97		11623.8		0
296.97		11149.8		0
295.97		11150.5		0
294.97		10843.4		10843.4
293.97		11097.2		10837.5
292.97		11170.8		10824.1
291.97		11142.7		10807.9
290.97		12187.1		10791.6
289.97		13307.7		10746
288.97		15240.2		10668.4
287.97		18684		10535.9
286.97		24094.1		10306.3
285.97		33100.8		9923.63
284.97		41524.2		9286.72
283.97		39604.4		8405.24
282.97		24316.3		7554.19
281.97		11835		7097.38
280.97		8044.39		6968.29
279.97		7237.16		6938.96
278.97		7063.23		6930.83
277.97		6927.23		6927.23
276.97		6948.27		0
275.97		6833.47		0
274.97		7163.48		0
273.97		6939.98		0
272.97		6973.04		0
271.97		6973.82		0
270.97		6849.06		0
269.97		7106.48		0
268.97		6917.55		0
267.97		6663.37		0
266.97		6749.45		0
265.97		7058.27		0
264.97		7279.21		0
263.97		7231.2		0
262.97		6608.74		0
261.97		6851.6		0
260.97		7060.4		0
259.97		7091.92		0
258.97		6964.06		0
257.97		7121.94		0
256.97		6868.8		0
255.97		7107.74		0
254.97		6707.02		0
253.97		7119.62		0
252.97		6969.43		0
251.97		7145.13		0
250.97		6956.92		0
249.97		6878.28		0
248.97		7133.43		0
247.97		7077.03		0
246.97		6835.06		0
245.97		6712.69		0
244.97		6986.22		0
243.97		6791.16		0
242.97		6850.43		0
241.97		6980.76		0
240.97		6949.58		0
239.97		7073.69		0
238.97		7247.87		0
237.97		7215.53		0
236.97		7336.51		0
235.97		7221.59		0
234.97		7403.56		0
233.97		7172.87		0
232.97		7117.28		0
231.97		7006.57		0
230.97		7195.01		0
229.97		7359.01		0
228.97		7281.29		0
227.97		7226.1		0
226.97		7080.75		0
225.97		7299.87		0
224.97		7194.11		0
223.97		7231.79		0
222.97		7468.68		0
221.97		7134.21		0
220.97		7164.29		0
219.97		7024.69		0
218.97		7282.25		0
217.97		7254.48		0
216.97		6948.01		0
215.97		6907.7		0
214.97		7333.68		0
213.97		7373.78		0
212.97		7185.57		0
211.97		7625.32		0
210.97		7218.45		0
209.97		7226.76		0
208.97		7326.87		0
207.97		7213.56		0
206.97		7342.57		0
205.97		7284.33		0
204.97		7202.1		0
203.97		7184.26		0
202.97		6884.13		0
201.97		7438.84		0
200.97		7630.11		0
199.97		7380.28		0
198.97		7337.79		0
197.97		7555.04		0
196.97		7383.72		0
195.97		7080.06		0
194.97		6809.74		0
193.97		7287.23		0
192.97		7627.88		0
191.97		7893.22		0
190.97		7633.37		0
189.97		7445.82		0
188.97		7357.74		0
187.97		7003.93		0
186.97		7345.46		0
185.97		7440.19		0
184.97		7573.87		0
183.97		7493.1		0
182.97		7623.02		0
181.97		7572.42		0
180.97		7728.24		0
179.97		7807.05		0
178.97		7939.38		0
177.97		8293.66		0
176.97		8325.35		0
175.97		8329.39		0
174.97		8558.32		0
173.97		8020.64		0
172.97		7941.25		0
171.97		7884.09		0
170.97		7611.73		0
169.97		7399.04		0
168.97		7214.29		0
167.97		7205.28		0
166.97		7112.91		0
165.97		6533.57		0
164.97		6320.2		0
163.97		6134.1		0
162.97		5806.42		0
161.97		5643.89		0
160.97		5375.23		0
159.97		5501.05		0
158.97		5955.67		0
157.97		6442.27		0
156.97		9034.56		0
155.97		14086.3		0
154.97		22615		0
153.97		26312.9		0
152.97		20273.6		0
151.97		12248.3		0
150.97		8416.78		0
149.97		6557.65		0
148.97		5999.1		0
147.97		5477.35		0
146.97		5429.75		0
145.97		5098.13		0
144.97		5025.64		0
143.97		5169.93		0
142.97		5073.83		0
141.97		4957.37		0
140.97		4793.38		0
139.97		4799.75		0
138.97		4906.22		0
137.97		4619.47		0
136.97		4601.75		0
135.97		4880.21		0
134.97		4929.56		0
133.97		4807.24		0
132.97		5112.7		0
131.97		5184.08		0
130.97		5205.73		0
129.97		5157.54		0
128.97		5163.14		0
127.97		5238.84		0
126.97		5262.57		0
125.97		5433.05		0
124.97		5697.24		0
123.97		5684.29		0
122.97		5620.12		0
121.97		5374.08		0
120.97		5261.89		0
119.97		4728.93		0
118.97		4332.11		0
117.97		4493.87		0
116.97		4370.78		0
115.97		3860.47		0
114.97		3816.01		0
113.97		3230.66		0
112.97		3052.56		0
111.97		2652.72		0
110.97		2463.6		0
109.97		2416.35		0
108.97		2320.88		2320.88
107.97		2424.07		2320.85
106.97		2588.24		2320.56
105.97		3861.34		2319.87
104.97		9527.3		2316.07
103.97		21951.5		2298.38
102.97		28149.7		2250.23
101.97		17291.7		2186.8
100.97		6432.47		2149.81
99.97		3056.27		2139.32
98.97		2447.75		2137.07
97.97		2386.23		2136.31
96.97		2350.01		2135.7
95.97		2253.15		2135.18
94.97		2281.11		2134.89
93.97		2134.53		2134.53
92.97		2477.33		0
91.97		2350.11		0
90.97		2314.93		0
89.97		2161.6		0
88.97		2148.94		0
87.97		2126.49		0
86.97		2267.04		0
85.97		2276.27		0
84.97		2287.91		0
83.97		2320.54		0
82.97		2289.46		0
81.97		2253.33		0
80.97		2418.89		0
79.97		2597.31		0
78.97		2867.18		0
77.97		2911.68		0
76.97		2810.87		0
75.97		2775.61		0
74.97		2740.74		0
73.97		2437.93		0
72.97		2386.41		0
71.97		2162.77		0
70.97		1961.12		0
69.97		1962.17		0
68.97		2093.48		0
67.97		2110.66		0
66.97		1972.25		0
65.97		1868.1		0
64.97		1854.01		0
63.97		2051.52		0
62.97		1953.45		0
61.97		2083.21		0
60.97		2008.86		0
59.97		1882		0
58.97		1916.79		0
57.97		1917.11		0
56.97		2070.16		0
55.97		2227.55		0
54.97		2199.8		0
53.97		2126.45		0
52.97		2266.86		0
51.97		2203.83		0
50.97		2239.77		0
49.97		2547.99		0
48.97		2321.36		0
47.97		2429.58		0
46.97		2238.67		0
45.97		2090.04		0
44.97		2015.85		0
43.97		1967.42		0
42.97		1917.66		0
41.97		1961.33		0
40.97		1916.15		0
39.97		1864.27		0
38.97		1767.57		0
37.97		1663.31		0
36.97		1554.05		0
35.97		1640.88		0
34.97		1764.51		0
33.97		1719.53		0
32.97		1788.41		0
31.97		1955.82		0
30.97		2045.6		0
29.97		2364.14		0
28.97		2782.66		0
27.97		3385.51		0
26.97		4739.28		0
25.97		5924.66		0
24.97		6302.78		0
23.97		5183.72		0
22.97		3240.79		0
21.97		1712.51		0
20.97		1302.07		0
19.97		1035.25		0
18.97		1035.52		0
17.97		961.626		0
16.97		1128.6		0
15.97		1435.66		0
14.97		1663.61		0
13.97		1981.41		0
12.97		1845.86		0
11.97		1754.43		0
10.97		1577.78		0
9.97		1604.05		0
8.97		1726.74		0
7.97		1898.38		0
6.97		1749.99		0
5.97		1358.32		0
4.97		1049.27		0
3.97		769.292		0
2.97		478.863		0
1.97		232.168		0
0.97		83.1683		0
-0.03		29.4029		0
-1.03		11.6162		0
-2.03		0.59506		0
-3.03		8.67087		0
-4.03		7.28573		0
-5.03		15.5766		0
-6.03		11.9862		0
-7.03		2.44024		0
-8.03		3.89039		0
-9.03		1.11011		0
-10.03		9.34593		0

## Sheet: Peak Table
Peak Table :
	Name	Start BE	Peak BE	End BE	Height CPS	FWHM eV	Area (P) CPS.eV	Area (N) TPP-2M	Atomic %	Peak Type	Q	SF ALTHERMO1	TXFN	Backgnd	PP Height CPS	PP Hgt (N)	PP At. %	Title	File Name
	Si2p	109.15	103.49	97.15	5805.78	1.914	12071.2	0.1613	16.93	Standard	1	0.9	1045.88	Smart	5948.29	0.0159	19.715	Si2p Scan	D:\XPS17\170305-yzk_mp\303SZC-8.DATA\Si2p Scan_0.VGD
	C1s	297.15	284.791	273.62	6454.52	2.977	24042.8	0.3035	31.852	Standard	1	1	1110.88	Smart	6813.6	0.0172	21.332	C1s Scan	D:\XPS17\170305-yzk_mp\303SZC-8.DATA\C1s Scan_0.VGD
	N1s	409.15	399.629	395.15	2073.9	2.09	5670.81	0.0443	4.647	Standard	1	1.676	1157.16	Smart	2144.83	0.0067	8.307	N1s Scan	D:\XPS17\170305-yzk_mp\303SZC-8.DATA\N1s Scan_0.VGD
	O1s	541.15	532.7	527.15	41720.5	1.878	91704	0.4375	45.914	Standard	1	2.881	1216.88	Smart	42644.9	0.0407	50.456	O1s Scan	D:\XPS17\170305-yzk_mp\303SZC-8.DATA\O1s Scan_0.VGD
	Cu2p	962.73	934.585	926.77	1125.89	2.559	9667.3	0.0063	0.657	Standard	1	26.513	1456.18	Smart	1186.89	0.0002	0.19	Cu2p Scan	D:\XPS17\170305-yzk_mp\303SZC-8.DATA\Cu2p Scan_0.VGD

## Sheet: Titles
15:36:50 Thursday, March 09, 2017
D:\XPS17\170305-yzk_mp\303SZC-8.xls
303SZC-8
Data Files :	Title	File Name	Comment
	Cu2p Scan	D:\XPS17\170305-yzk_mp\303SZC-8.DATA\Cu2p Scan_0.VGD
	CuLM2 Scan	D:\XPS17\170305-yzk_mp\303SZC-8.DATA\CuLM2 Scan_0.VGD
	Cl2p Scan	D:\XPS17\170305-yzk_mp\303SZC-8.DATA\Cl2p Scan_0.VGD
	Si2s Scan	D:\XPS17\170305-yzk_mp\303SZC-8.DATA\Si2s Scan_0.VGD
	O1s Scan	D:\XPS17\170305-yzk_mp\303SZC-8.DATA\O1s Scan_0.VGD
	N1s Scan	D:\XPS17\170305-yzk_mp\303SZC-8.DATA\N1s Scan_0.VGD
	C1s Scan	D:\XPS17\170305-yzk_mp\303SZC-8.DATA\C1s Scan_0.VGD
	Si2p Scan	D:\XPS17\170305-yzk_mp\303SZC-8.DATA\Si2p Scan_0.VGD
	Cu2p Scan	D:\XPS17\170305-yzk_mp\303SZC-8.DATA\Cu2p Scan.VGD
	CuLM2 Scan	D:\XPS17\170305-yzk_mp\303SZC-8.DATA\CuLM2 Scan.VGD
	Cl2p Scan	D:\XPS17\170305-yzk_mp\303SZC-8.DATA\Cl2p Scan.VGD
	Si2s Scan	D:\XPS17\170305-yzk_mp\303SZC-8.DATA\Si2s Scan.VGD
	O1s Scan	D:\XPS17\170305-yzk_mp\303SZC-8.DATA\O1s Scan.VGD
	N1s Scan	D:\XPS17\170305-yzk_mp\303SZC-8.DATA\N1s Scan.VGD
	C1s Scan	D:\XPS17\170305-yzk_mp\303SZC-8.DATA\C1s Scan.VGD
	Si2p Scan	D:\XPS17\170305-yzk_mp\303SZC-8.DATA\Si2p Scan.VGD
	Survey	D:\XPS17\170305-yzk_mp\303SZC-8.DATA\Survey.VGD
