# Supplementary material for: Highly efficient triazolone/metal ion/polydopamine/MCM-41 sustained release system with pH sensitivity for pesticide delivery
Source: R Soc Open Sci. 2018 Jul 11;5(7):180658. doi: 10.1098/rsos.180658 (PMC6083694; doi:10.1098/rsos.180658)
Supplement: BET raw data [file rsos180658supp1.zip › XPS raw material/303SZC-(Fe-PDA-MCM-41).xls]

## Sheet: Fe2p Scan
﻿
Axis	Energy	Elements=	961
D:\XPS17\170305-yzk_mp\303SZC-4.DATA\Fe2p Scan_0.VGD
Binding Energy (E)				Backgnd.
eV		Counts / s		Counts / s
745.22		5741.45		0
745.17		5773.61		0
745.12		5945.52		0
745.07		5886.77		0
745.02		5973.77		0
744.97		5859.64		0
744.92		6162.08		0
744.87		6093.76		0
744.82		5991.77		0
744.77		5896.25		0
744.72		5897.56		0
744.67		5883.06		0
744.62		5896.71		0
744.57		5970.4		0
744.52		5826.84		0
744.47		5954.52		0
744.42		5835.26		0
744.37		5765.12		0
744.32		5858.4		0
744.27		6011.74		0
744.22		5962.13		0
744.17		6106.64		0
744.12		5942.5		0
744.07		5634.14		0
744.02		5964.82		0
743.97		5946.28		0
743.92		5769.97		0
743.87		5738.18		0
743.82		5880.61		0
743.77		5910.74		0
743.72		5817.4		0
743.67		6159.71		0
743.62		5898.33		0
743.57		5951		0
743.52		5946.4		0
743.47		5963.13		0
743.42		6041.77		0
743.37		6085.06		0
743.32		5765.75		0
743.27		5803.43		0
743.22		6033.04		0
743.17		5944.38		0
743.12		5771.21		0
743.07		5878.3		0
743.02		5994.97		0
742.97		6080.14		0
742.92		6060.55		0
742.87		6000.98		0
742.82		5816.5		0
742.77		5921.34		0
742.72		5885.42		0
742.67		5945.58		0
742.62		5849.55		0
742.57		5834.11		0
742.52		5884.03		0
742.47		5957.34		0
742.42		5848.92		0
742.37		5671.68		0
742.32		5823.88		0
742.27		6117.21		0
742.22		5896.64		0
742.17		5945.88		0
742.12		5858.67		0
742.07		5716.33		0
742.02		5984.89		0
741.97		6161.2		0
741.92		5862.91		0
741.87		5953.67		0
741.82		5767.31		0
741.77		5847.96		0
741.72		6005.85		0
741.67		5910.71		0
741.62		5761.92		0
741.57		5619.41		0
741.52		5896.39		0
741.47		5983.89		0
741.42		5902.01		0
741.37		5933.91		0
741.32		6094.88		0
741.27		5942.24		0
741.22		5967.87		0
741.17		5895.28		0
741.12		5903.69		0
741.07		5863.19		0
741.02		5614.46		0
740.97		6061.78		0
740.92		5930.41		0
740.87		5866.62		0
740.82		5841.18		0
740.77		5859.32		0
740.72		5918.5		0
740.67		5895.1		0
740.62		5737.01		0
740.57		5795.68		0
740.52		5884.03		0
740.47		5805.89		0
740.42		5696.03		0
740.37		5794.62		0
740.32		5904.2		0
740.27		5792.78		0
740.22		5739.44		0
740.17		5797.7		0
740.12		5924.08		0
740.07		6037.63		0
740.02		5999.1		0
739.97		5741.33		0
739.92		5885.24		0
739.87		5855.66		0
739.82		5971.85		5908.01
739.77		6015.09		5907.49
739.72		5768.69		5906.17
739.67		5857.66		5903.04
739.62		6017.29		5898.32
739.57		5838.6		5894.44
739.52		5959.1		5890.47
739.47		6045.42		5887.3
739.42		6045.3		5885.41
739.37		5819.79		5881.35
739.32		5902.97		5878.12
739.27		5844.68		5875.05
739.22		5845.11		5873.3
739.17		5979.27		5871.14
739.12		5728.86		5869.43
739.07		5967.97		5869.2
739.02		5666.87		5868.14
738.97		5985.49		5866.48
738.92		5975.92		5865.07
738.87		5846.8		5863.24
738.82		5934.89		5861.5
738.77		5972.04		5858.6
738.72		5787.52		5855.7
738.67		5884.75		5850.83
738.62		5940.94		5847.18
738.57		5877.02		5844.54
738.52		5934		5839.87
738.47		5922.94		5834.78
738.42		5753.6		5829.71
738.37		5786.25		5824.08
738.32		6113.72		5818.18
738.27		5949.86		5812.17
738.22		5913.63		5806.87
738.17		5820.27		5802.22
738.12		5866.65		5798.41
738.07		5899.79		5794.7
738.02		5713.28		5790.64
737.97		5785.62		5789.07
737.92		5754.42		5787.22
737.87		5702.1		5785.14
737.82		5803.3		5783.71
737.77		5707.46		5782.87
737.72		5974.67		5782.81
737.67		5931.63		5782.8
737.62		5704.12		5782.78
737.57		5767.43		5782.76
737.52		5775.61		5782.72
737.47		5705.9		5782.66
737.42		5784.18		5782.57
737.37		5812.14		5782.51
737.32		5830.87		5782.43
737.27		5964.47		5782.33
737.22		5892.63		5782.19
737.17		5825.16		5782.01
737.12		6024.82		5781.78
737.07		5880.96		5781.55
737.02		6085.45		5781.29
736.97		6131.18		5781.03
736.92		6035.83		5780.78
736.87		5833.41		5780.54
736.82		6006.98		5780.3
736.77		5891.14		5780.07
736.72		5804.6		5779.81
736.67		5863.6		5779.58
736.62		5804.13		5779.38
736.57		5978.86		5779.19
736.52		6009.72		5779.01
736.47		5968.62		5778.86
736.42		5797.77		5778.69
736.37		5980.07		5778.51
736.32		5777.6		5778.34
736.27		5767.5		5778.16
736.22		6004.74		5777.98
736.17		5907.7		5777.81
736.12		5814.72		5777.65
736.07		5853.12		5777.5
736.02		5922.74		5777.35
735.97		6022.32		5777.18
735.92		5785.68		5776.98
735.87		5783.09		5776.79
735.82		5956.66		5776.63
735.77		5994.52		5776.45
735.72		5950.13		5776.23
735.67		5892.34		5776.01
735.62		5746.15		5775.79
735.57		5927.18		5775.56
735.52		6172.35		5775.31
735.47		5923.42		5775.07
735.42		5982.38		5774.84
735.37		5860.64		5774.63
735.32		5996.38		5774.42
735.27		5860.01		5774.18
735.22		5944.58		5773.91
735.17		5741.49		5773.65
735.12		5830.77		5773.39
735.07		6044.19		5773.15
735.02		6170.61		5772.92
734.97		6094.48		5772.74
734.92		5976.98		5772.54
734.87		5714.2		5772.33
734.82		5784.31		5772.07
734.77		5699.3		5771.8
734.72		5902.52		5771.58
734.67		6104.63		5771.39
734.62		6041.34		5771.2
734.57		6006.79		5771.03
734.52		5621.83		5770.84
734.47		5901.41		5770.62
734.42		6037.56		5770.41
734.37		5880.98		5770.21
734.32		5882.11		5770.02
734.27		6005.26		5769.85
734.22		5656.76		5769.74
734.17		5771.21		5769.62
734.12		5973.03		5769.48
734.07		5938.82		5769.35
734.02		5510.4		5769.23
733.97		5742.82		5769.12
733.92		6067.57		5769
733.87		5851.47		5768.83
733.82		5887.33		5768.63
733.77		5780.05		5768.42
733.72		6054.76		5768.19
733.67		6111.98		5767.91
733.62		5981.05		5767.6
733.57		6025		5767.31
733.52		6152.41		5767.02
733.47		5832.63		5766.75
733.42		6038.03		5766.47
733.37		5919.16		5766.2
733.32		5781.05		5765.97
733.27		5784.29		5765.76
733.22		5828.99		5765.54
733.17		5962.56		5765.35
733.12		5820.11		5765.16
733.07		5794.21		5764.97
733.02		6077.02		5764.79
732.97		5927.25		5764.6
732.92		5898.77		5764.41
732.87		5996.57		5764.19
732.82		5784.28		5763.97
732.77		5856.08		5763.73
732.72		5870.59		5763.46
732.67		5987.27		5763.19
732.62		6040.39		5762.91
732.57		5891.16		5762.62
732.52		6042.54		5762.34
732.47		6146.71		5762.06
732.42		5928.3		5761.77
732.37		6008.43		5761.48
732.32		5863.16		5761.18
732.27		5854.93		5760.89
732.22		5881.47		5760.6
732.17		5922.8		5760.33
732.12		6015.83		5760.09
732.07		5949.09		5759.87
732.02		5963.17		5759.64
731.97		5822.95		5759.4
731.92		5858.75		5759.14
731.87		5873.44		5758.86
731.82		5970.77		5758.58
731.77		6018.43		5758.31
731.72		5954.79		5758.02
731.67		6065.22		5757.75
731.62		5972.22		5757.5
731.57		5888.65		5757.25
731.52		6100.81		5756.99
731.47		5780.2		5756.72
731.42		5700.79		5756.47
731.37		5849.87		5756.25
731.32		5954.27		5756.04
731.27		5980.75		5755.8
731.22		5885.73		5755.53
731.17		5751.06		5755.27
731.12		5986.71		5754.96
731.07		6205.64		5754.63
731.02		6089.85		5754.31
730.97		6046.33		5754
730.92		6139.84		5753.7
730.87		5902.15		5753.38
730.82		5714.18		5753.02
730.77		5899.6		5752.66
730.72		5921.43		5752.36
730.67		6020.29		5752.07
730.62		6074.04		5751.77
730.57		5977.49		5751.51
730.52		5733.21		5751.22
730.47		6016.47		5750.89
730.42		6023.42		5750.51
730.37		5966.68		5750.12
730.32		6046.55		5749.7
730.27		6045.43		5749.27
730.22		6254.86		5748.82
730.17		6115.04		5748.34
730.12		6141.9		5747.88
730.07		6204.36		5747.43
730.02		6113.84		5746.96
729.97		5978.03		5746.49
729.92		5834.66		5746.03
729.87		5965.04		5745.62
729.82		6149.24		5745.22
729.77		5979.23		5744.85
729.72		5972.13		5744.53
729.67		5879.32		5744.25
729.62		5972.4		5743.95
729.57		5925.88		5743.63
729.52		5820.79		5743.31
729.47		5805.76		5743.02
729.42		6104.51		5742.72
729.37		6019.18		5742.4
729.32		5911.76		5742.05
729.27		5907.3		5741.71
729.22		6095.11		5741.38
729.17		6148.61		5741.04
729.12		6054.5		5740.67
729.07		5884.99		5740.3
729.02		5889.25		5739.92
728.97		5919.05		5739.53
728.92		5995.2		5739.15
728.87		6136.76		5738.79
728.82		6030.77		5738.44
728.77		6038.28		5738.09
728.72		5817.36		5737.74
728.67		5899.02		5737.37
728.62		6127.68		5736.97
728.57		5939.88		5736.59
728.52		5994.12		5736.24
728.47		6032.37		5735.9
728.42		6058.62		5735.58
728.37		5896.89		5735.27
728.32		5905.6		5734.94
728.27		5918.63		5734.62
728.22		5948.26		5734.28
728.17		5674.38		5733.93
728.12		6006.84		5733.59
728.07		6141.6		5733.26
728.02		6046.75		5732.93
727.97		6025.7		5732.58
727.92		6031.13		5732.22
727.87		5921.64		5731.85
727.82		5960.5		5731.45
727.77		5965.53		5731.06
727.72		6101.73		5730.68
727.67		5946.85		5730.29
727.62		5910.52		5729.9
727.57		5921.58		5729.51
727.52		6098.43		5729.12
727.47		6070.81		5728.74
727.42		6070.43		5728.36
727.37		5996.76		5727.99
727.32		5937.56		5727.61
727.27		5881.02		5727.2
727.22		5933.69		5726.78
727.17		6033.09		5726.37
727.12		6053.43		5725.97
727.07		6116.47		5725.57
727.02		5995.97		5725.17
726.97		5992.94		5724.75
726.92		5991.83		5724.27
726.87		6053.43		5723.78
726.82		6042.24		5723.27
726.77		6097.73		5722.77
726.72		6278.65		5722.3
726.67		6099.85		5721.8
726.62		6111.99		5721.29
726.57		6008.19		5720.76
726.52		5892.14		5720.22
726.47		6166.31		5719.66
726.42		6151.62		5719.12
726.37		6063.79		5718.59
726.32		6199.98		5718.09
726.27		6125.2		5717.57
726.22		5992.43		5717.03
726.17		6110.09		5716.46
726.12		5962.01		5715.91
726.07		6212.32		5715.39
726.02		6169.12		5714.86
725.97		6150.24		5714.37
725.92		5900.1		5713.9
725.87		6030.41		5713.41
725.82		6073.74		5712.94
725.77		5893.96		5712.44
725.72		5954.3		5711.95
725.67		6140.56		5711.47
725.62		5999.01		5711
725.57		6131.61		5710.49
725.52		6152.96		5709.95
725.47		6062.36		5709.39
725.42		6084.95		5708.81
725.37		6209.47		5708.24
725.32		6260.61		5707.67
725.27		6221.3		5707.1
725.22		6069.63		5706.51
725.17		5885.76		5705.92
725.12		6041.56		5705.34
725.07		6097.49		5704.75
725.02		6205.9		5704.18
724.97		6185.34		5703.63
724.92		6040.26		5703.11
724.87		6063.79		5702.57
724.82		6070.41		5702.03
724.77		6103.73		5701.54
724.72		6013.52		5701.07
724.67		6155.61		5700.61
724.62		5895.26		5700.17
724.57		5699.52		5699.73
724.52		5832.45		5699.31
724.47		6144.24		5698.9
724.42		6107.82		5698.5
724.37		5970.47		5698.1
724.32		5874.6		5697.7
724.27		6039.13		5697.26
724.22		6015.37		5696.74
724.17		5962.34		5696.17
724.12		6148.44		5695.59
724.07		6255.1		5695.05
724.02		6292.55		5694.49
723.97		6298.45		5693.89
723.92		6126.3		5693.26
723.87		5857.66		5692.63
723.82		6093		5691.98
723.77		6174.31		5691.32
723.72		6300.59		5690.68
723.67		6058.6		5690.07
723.62		6059.98		5689.48
723.57		6204.47		5688.91
723.52		6090		5688.31
723.47		6041.65		5687.74
723.42		6132.99		5687.21
723.37		5975.18		5686.69
723.32		6078.94		5686.16
723.27		5884.57		5685.62
723.22		5863.41		5685.12
723.17		6122.87		5684.63
723.12		6238.76		5684.16
723.07		6048.15		5683.72
723.02		5922.02		5683.27
722.97		6030.21		5682.83
722.92		5829.44		5682.37
722.87		5912.69		5681.89
722.82		5981.43		5681.42
722.77		6081.15		5680.96
722.72		5984.13		5680.48
722.67		6052.73		5680.01
722.62		6016.05		5679.55
722.57		6182.43		5679.06
722.52		6190.1		5678.56
722.47		5838.82		5678.06
722.42		5931.15		5677.55
722.37		6079.18		5677.06
722.32		5987.67		5676.58
722.27		6030.31		5676.13
722.22		6066.91		5675.71
722.17		5849.71		5675.32
722.12		5924.83		5674.92
722.07		5878.5		5674.53
722.02		5826.36		5674.16
721.97		5985.99		5673.8
721.92		5937.92		5673.44
721.87		5847.15		5673.12
721.82		5889.77		5672.8
721.77		5947.64		5672.49
721.72		5939.28		5672.19
721.67		5801.55		5671.88
721.62		5847.88		5671.61
721.57		5839.47		5671.33
721.52		5803.99		5671.01
721.47		5847.59		5670.68
721.42		5731.96		5670.32
721.37		5995.6		5669.98
721.32		6126.48		5669.6
721.27		6064.61		5669.19
721.22		6050.15		5668.77
721.17		5889.4		5668.33
721.12		6028.11		5667.9
721.07		6122.13		5667.47
721.02		5918.46		5667.06
720.97		5940.56		5666.66
720.92		5794.83		5666.27
720.87		5751.4		5665.91
720.82		5790.42		5665.55
720.77		6048.98		5665.22
720.72		5957.56		5664.92
720.67		5860.07		5664.64
720.62		5793.5		5664.35
720.57		5837.09		5664.07
720.52		5883.91		5663.77
720.47		5814.4		5663.48
720.42		5921.64		5663.21
720.37		5779.29		5662.97
720.32		5835.6		5662.75
720.27		5763.41		5662.52
720.22		5833.67		5662.29
720.17		5767.71		5662.07
720.12		5740.32		5661.84
720.07		5798.07		5661.61
720.02		5851.3		5661.37
719.97		5774.7		5661.14
719.92		5899.77		5660.91
719.87		5928.03		5660.67
719.82		5880.47		5660.42
719.77		5751.87		5660.18
719.72		5770.63		5659.94
719.67		5863.77		5659.69
719.62		5827.5		5659.42
719.57		5750.49		5659.13
719.52		5748.98		5658.85
719.47		5876.6		5658.58
719.42		6011.42		5658.31
719.37		5965.01		5658.04
719.32		5905.22		5657.77
719.27		5794.28		5657.49
719.22		5770.13		5657.19
719.17		5730.42		5656.86
719.12		5897.77		5656.5
719.07		5886.17		5656.13
719.02		5951.14		5655.79
718.97		5924.86		5655.45
718.92		6138.29		5655.11
718.87		6053.35		5654.77
718.82		5746.76		5654.4
718.77		5869.99		5654.03
718.72		5809.95		5653.68
718.67		5791.72		5653.34
718.62		6007.85		5653.01
718.57		5761.32		5652.69
718.52		5801.76		5652.38
718.47		5882.71		5652.03
718.42		5833.07		5651.66
718.37		6062.07		5651.28
718.32		5947.67		5650.89
718.27		6033.43		5650.5
718.22		6079.4		5650.08
718.17		5857.67		5649.65
718.12		5885.42		5649.22
718.07		6020.55		5648.81
718.02		6006.15		5648.44
717.97		5833.82		5648.09
717.92		5872.36		5647.76
717.87		5707.34		5647.44
717.82		5675.53		5647.11
717.77		5795.08		5646.75
717.72		5936.57		5646.37
717.67		5936.08		5645.98
717.62		5999.09		5645.57
717.57		6078.02		5645.14
717.52		6156.24		5644.69
717.47		6076.22		5644.19
717.42		6057.74		5643.66
717.37		5995.81		5643.14
717.32		5865.52		5642.61
717.27		6039.67		5642.1
717.22		6004.36		5641.6
717.17		5938.52		5641.13
717.12		5923.01		5640.65
717.07		5907.53		5640.19
717.02		5941.91		5639.76
716.97		6001.99		5639.32
716.92		6059.26		5638.89
716.87		5899.62		5638.45
716.82		5799.12		5638.02
716.77		5890.09		5637.59
716.72		5981.85		5637.17
716.67		6058.97		5636.75
716.62		5863.25		5636.34
716.57		5912.9		5635.97
716.52		5888.26		5635.58
716.47		5818.53		5635.2
716.42		5990.37		5634.81
716.37		5789.34		5634.43
716.32		5934.89		5634.05
716.27		5790.06		5633.64
716.22		5939.94		5633.26
716.17		5951.01		5632.88
716.12		6015.87		5632.47
716.07		6035.45		5632.08
716.02		5728.06		5631.67
715.97		5916.63		5631.24
715.92		5990.44		5630.78
715.87		5924.73		5630.3
715.82		5864.89		5629.8
715.77		6064.94		5629.3
715.72		6066.17		5628.8
715.67		6128.78		5628.27
715.62		6047.5		5627.72
715.57		6045.96		5627.18
715.52		6012.81		5626.63
715.47		5997.68		5626.04
715.42		6030.51		5625.46
715.37		5885.64		5624.87
715.32		6031.81		5624.29
715.27		6169.64		5623.71
715.22		6035.16		5623.1
715.17		6051.97		5622.48
715.12		6137.24		5621.88
715.07		5999.06		5621.3
715.02		6253.57		5620.69
714.97		6075.94		5620.09
714.92		5866.17		5619.51
714.87		5871.31		5618.98
714.82		6058.13		5618.46
714.77		6064.66		5617.96
714.72		5897.42		5617.44
714.67		5698.41		5616.97
714.62		5865.85		5616.49
714.57		6088.05		5616.01
714.52		6085.9		5615.5
714.47		5883.26		5614.99
714.42		6092.98		5614.47
714.37		5938.26		5613.95
714.32		6034.28		5613.37
714.27		6136.97		5612.78
714.22		6038.5		5612.19
714.17		5980.77		5611.61
714.12		6119.59		5610.99
714.07		5977.64		5610.37
714.02		6030.05		5609.73
713.97		6076.73		5609.12
713.92		6145.14		5608.52
713.87		6083.03		5607.93
713.82		6101.97		5607.31
713.77		5801.96		5606.72
713.72		6035.98		5606.11
713.67		5992.85		5605.51
713.62		6142.65		5604.93
713.57		5919.05		5604.37
713.52		6069.48		5603.83
713.47		6026.37		5603.3
713.42		5919.35		5602.72
713.37		5895.9		5602.15
713.32		5944.6		5601.56
713.27		6091.48		5600.99
713.22		6089.68		5600.39
713.17		6055.04		5599.79
713.12		6046.99		5599.17
713.07		6002.26		5598.53
713.02		6198.08		5597.86
712.97		6073.31		5597.17
712.92		6114.73		5596.49
712.87		6115.2		5595.81
712.82		6092.98		5595.11
712.77		6108.63		5594.39
712.72		6048.91		5593.7
712.67		6029.16		5593.04
712.62		6227.55		5592.37
712.57		6217.33		5591.71
712.52		5730.39		5591.06
712.47		5972.25		5590.39
712.42		6146.64		5589.73
712.37		6038.4		5589.07
712.32		6009.6		5588.39
712.27		6207.14		5587.73
712.22		6068.97		5587.06
712.17		6062.34		5586.33
712.12		6129.2		5585.57
712.07		6137.96		5584.81
712.02		6206.12		5584.05
711.97		6268.83		5583.27
711.92		6173.66		5582.48
711.87		6068.54		5581.66
711.82		6125.04		5580.81
711.77		6130.39		5579.94
711.72		6329.88		5579.06
711.67		6237.55		5578.2
711.62		6300.99		5577.32
711.57		6304.66		5576.45
711.52		6158.46		5575.54
711.47		6143.87		5574.62
711.42		6298.16		5573.69
711.37		6155.17		5572.78
711.32		6365.82		5571.85
711.27		6239.94		5570.96
711.22		6137.59		5570.11
711.17		6199.97		5569.27
711.12		6347.16		5568.43
711.07		6000.19		5567.61
711.02		5967.13		5566.76
710.97		6058.56		5565.95
710.92		6133.25		5565.16
710.87		6200.77		5564.37
710.82		6294.94		5563.59
710.77		6089.17		5562.84
710.72		6099.89		5562.04
710.67		6090		5561.24
710.62		6102.98		5560.42
710.57		6085.59		5559.61
710.52		6401.92		5558.83
710.47		6030.25		5558.08
710.42		6092.65		5557.33
710.37		6125.78		5556.6
710.32		5908.97		5555.89
710.27		6114.71		5555.18
710.22		6050.11		5554.47
710.17		5914.95		5553.8
710.12		5942.24		5553.12
710.07		6097.84		5552.46
710.02		6037.3		5551.81
709.97		6107.08		5551.12
709.92		6050.05		5550.46
709.87		5991.82		5549.79
709.82		6015.83		5549.1
709.77		6238.48		5548.43
709.72		5895.19		5547.76
709.67		6052.55		5547.1
709.62		6113.63		5546.46
709.57		5804.09		5545.83
709.52		6014.8		5545.21
709.47		5988.7		5544.59
709.42		5988.96		5544.04
709.37		5916.52		5543.48
709.32		5909.72		5542.92
709.27		5942.9		5542.37
709.22		5793.27		5541.8
709.17		5907.88		5541.22
709.12		6035.43		5540.64
709.07		6010.84		5540.08
709.02		6032.71		5539.52
708.97		6049.6		5539
708.92		5939.77		5538.49
708.87		5897.01		5537.99
708.82		5852.45		5537.54
708.77		5617.37		5537.14
708.72		5862.3		5536.76
708.67		5719.94		5536.41
708.62		5485.13		5536.09
708.57		5635.93		5535.81
708.52		5794.24		5535.58
708.47		5869.11		5535.35
708.42		5778.54		5535.08
708.37		5564.15		5534.83
708.32		5599.05		5534.59
708.27		5747.94		5534.31
708.22		5968.35		5534.03
708.17		5709.16		5533.77
708.12		5657.99		5533.54
708.07		5784.13		5533.32
708.02		5616.36		5533.09
707.97		5646.49		5532.84
707.92		5646.82		5532.6
707.87		5660.01		5532.4
707.82		5705.77		5532.24
707.77		5668.43		5532.08
707.72		5721.24		5531.95
707.67		5592.72		5531.82
707.62		5445.8		5531.71
707.57		5638.48		5531.6
707.52		5582.47		5531.48
707.47		5534.88		5531.35
707.42		5506.67		5531.23
707.37		5662.65		5531.13
707.32		5761		5531.03
707.27		5786.05		5530.93
707.22		5544.15		5530.83
707.17		5559.99		5530.73
707.12		5606.23		5530.6
707.07		5511.93		5530.45
707.02		5534.84		5530.27
706.97		5658.36		5530.12
706.92		5684.25		5529.96
706.87		5783.15		5529.78
706.82		5791.54		5529.59
706.77		5606.66		5529.4
706.72		5774.8		5529.21
706.67		5813.59		5529.02
706.62		5522.78		5528.83
706.57		5637.8		5528.66
706.52		5540.58		5528.5
706.47		5561.27		5528.38
706.42		5569.89		5528.27
706.37		5601.45		5528.19
706.32		5647.7		5528.12
706.27		5483.57		5528.02
706.22		5534.74		5527.92
706.17		5542.06		5527.79
706.12		5757.98		5527.67
706.07		5730.31		5527.53
706.02		5640.16		5527.4
705.97		5728.56		5527.22
705.92		5581.25		5527.01
705.87		5638.73		5526.8
705.82		5594.02		5526.57
705.77		5938.8		5526.37
705.72		5789.14		5526.21
705.67		5595.02		5526.09
705.62		5580.99		5525.99
705.57		5568.15		5525.89
705.52		5459.4		5525.8
705.47		5299.13		5525.73
705.42		5514.22		5525.68
705.37		5585.63		5525.65
705.32		5554.52		5525.62
705.27		5518.65		5525.62
705.22		5707.14		5526.33
705.17		5600.73		5527.05
705.12		5653.17		5527.76
705.07		5347.27		5528.47
705.02		5541.93		5529.19
704.97		5628.21		5529.9
704.92		5710.29		5530.61
704.87		5439.22		5531.33
704.82		5653.79		5532.04
704.77		5623.32		5532.76
704.72		5605.24		5533.47
704.67		5653.6		5534.18
704.62		5699.27		5534.9
704.57		5604.42		5535.61
704.52		5656.88		5536.33
704.47		5413.03		5537.04
704.42		5460.64		5537.75
704.37		5802.09		5538.47
704.32		5739.35		5539.18
704.27		5489.08		5539.9
704.22		5585.23		5540.61
704.17		5506.48		5541.32
704.12		5459.02		5542.04
704.07		5597.82		5542.75
704.02		5653.17		5543.46
703.97		5597.57		5544.18
703.92		5222.78		5544.89
703.87		5653.87		5545.61
703.82		5585.27		5546.32
703.77		5661.02		5547.03
703.72		5569.49		5547.75
703.67		5478.7		5548.46
703.62		5727.58		5549.18
703.57		5702.94		5549.89
703.52		5681.77		5550.6
703.47		5727.49		5551.32
703.42		5664.44		5552.03
703.37		5654.55		5552.75
703.32		5721.49		5553.46
703.27		5745.03		5554.17
703.22		5629.26		5554.89
703.17		5608.24		5555.6
703.12		5661.72		5556.31
703.07		5511.69		5557.03
703.02		5461.82		5557.74
702.97		5621.95		5558.46
702.92		5731.53		5559.17
702.87		5809.48		5559.88
702.82		5489.3		5560.6
702.77		5642.06		5561.31
702.72		5709.36		5562.03
702.67		5594.55		5562.74
702.62		5571.43		5563.45
702.57		5856.91		5564.17
702.52		5541.35		5564.88
702.47		5470.44		5565.6
702.42		5629.85		5566.31
702.37		5577.94		5567.02
702.32		5610.8		5567.74
702.27		5535.97		5568.45
702.22		5673.63		5569.16
702.17		5519.87		5569.88
702.12		5609.23		5570.59
702.07		5646.32		5571.31
702.02		5593.32		5572.02
701.97		5530.17		5572.73
701.92		5539.82		5573.45
701.87		5621.7		5574.16
701.82		5511.28		5574.88
701.77		5513.01		5575.59
701.72		5430.17		5576.3
701.67		5624.4		5577.02
701.62		5804.77		5577.73
701.57		5583.37		5578.45
701.52		5551.21		5579.16
701.47		5586.41		5579.87
701.42		5623.14		5580.59
701.37		5426.42		5581.3
701.32		5641.31		5582.01
701.27		5648.12		5582.73
701.22		5656.96		0
701.17		5487.01		0
701.12		5553.72		0
701.07		5699.12		0
701.02		5536.57		0
700.97		5761.64		0
700.92		5722.42		0
700.87		5673.13		0
700.82		5611.22		0
700.77		5583.67		0
700.72		5646.93		0
700.67		5748.81		0
700.62		5727.77		0
700.57		5698.81		0
700.52		5552.23		0
700.47		5764.99		0
700.42		5715.99		0
700.37		5777.76		0
700.32		5709.57		0
700.27		5695.5		0
700.22		5596.7		0
700.17		5571.83		0
700.12		5429.29		0
700.07		5460.39		0
700.02		5672.47		0
699.97		5826.54		0
699.92		5848.71		0
699.87		5849.21		0
699.82		5756.89		0
699.77		5536.63		0
699.72		5741.1		0
699.67		5430.62		0
699.62		5622.86		0
699.57		5365.12		0
699.52		5502.92		0
699.47		5706.83		0
699.42		5811.68		0
699.37		5661.66		0
699.32		5506.56		0
699.27		5734.77		0
699.22		5661.61		0
699.17		5717.91		0
699.12		5685.22		0
699.07		5522.65		0
699.02		5571.7		0
698.97		5481.19		0
698.92		5637.89		0
698.87		5845.8		0
698.82		5645.68		0
698.77		5786.51		0
698.72		5688.25		0
698.67		5814.25		0
698.62		5763.4		0
698.57		5653.68		0
698.52		5458.85		0
698.47		5501.27		0
698.42		5642.14		0
698.37		5705.2		0
698.32		5770.43		0
698.27		5636.55		0
698.22		5601.1		0
698.17		5533.53		0
698.12		5401.03		0
698.07		5727.2		0
698.02		5847.45		0
697.97		5599.73		0
697.92		5602.42		0
697.87		5805.42		0
697.82		5785.97		0
697.77		5454.69		0
697.72		5611.1		0
697.67		5713.75		0
697.62		5539.42		0
697.57		5469.07		0
697.52		5704.57		0
697.47		5675.23		0
697.42		5662.56		0
697.37		5566.82		0
697.32		5458.42		0
697.27		5437.18		0
697.22		5592.64		0

## Sheet: O1s Scan
﻿
Axis	Energy	Elements=	461
D:\XPS17\170305-yzk_mp\303SZC-4.DATA\O1s Scan_0.VGD
Binding Energy (E)				Backgnd.
eV		Counts / s		Counts / s
545.22		4567.17		0
545.17		4491.02		0
545.12		4608.95		0
545.07		4782.07		0
545.02		4723.54		0
544.97		4783.62		0
544.92		4787.23		0
544.87		4499.48		0
544.82		4445.6		0
544.77		4539.6		0
544.72		4527.74		0
544.67		4495.86		0
544.62		4302.11		0
544.57		4380.22		0
544.52		4702.83		0
544.47		4441		0
544.42		4350.75		0
544.37		4445.93		0
544.32		4431.54		0
544.27		4234.76		0
544.22		4376.64		0
544.17		4410.2		0
544.12		4319.78		0
544.07		4235.54		0
544.02		4331.26		0
543.97		4214.54		0
543.92		4170.25		0
543.87		4205.06		0
543.82		4155.59		0
543.77		4265.26		0
543.72		4102.38		0
543.67		4044.29		0
543.62		4152.76		0
543.57		4203.76		0
543.52		4219.31		0
543.47		3926.82		0
543.42		3855.44		0
543.37		3791.66		0
543.32		3820.69		0
543.27		3733.41		0
543.22		3824.02		0
543.17		3941.97		0
543.12		3970.58		0
543.07		3858.18		0
543.02		3829.13		0
542.97		3560.92		0
542.92		3633.94		0
542.87		3762.21		0
542.82		3733.68		0
542.77		3627.22		0
542.72		3684.45		0
542.67		3608.54		0
542.62		3641.56		0
542.57		3576.96		0
542.52		3367.04		0
542.47		3407.61		0
542.42		3448.42		0
542.37		3334.18		0
542.32		3462.76		0
542.27		3509.52		0
542.22		3541.16		0
542.17		3262.21		0
542.12		3392.41		0
542.07		3211.92		0
542.02		3230.88		0
541.97		3099.81		0
541.92		3047.23		0
541.87		3071.96		0
541.82		3284.71		0
541.77		3244.3		0
541.72		3291.07		0
541.67		3164.85		0
541.62		3267.09		0
541.57		2978.13		0
541.52		2968.13		0
541.47		3090.67		0
541.42		2948.6		0
541.37		3109.98		0
541.32		3114.32		0
541.27		3160.95		0
541.22		3061.07		0
541.17		2993.02		0
541.12		3107.39		0
541.07		3015.27		0
541.02		2987.23		0
540.97		3011.79		0
540.92		2886.02		0
540.87		3009.41		0
540.82		3001.05		0
540.77		3091.47		0
540.72		3053.83		0
540.67		3009.05		0
540.62		2919.38		0
540.57		3012.2		0
540.52		2833.21		3014.28
540.47		3080.57		3013.98
540.42		3017.01		3013.6
540.37		3085.25		3012.45
540.32		3048.86		3010.41
540.27		3006.24		3008.71
540.22		3018.26		3006.67
540.17		3029.8		2998.71
540.12		3023.64		2993.01
540.07		2976.9		2984.33
540.02		2996.48		2976.5
539.97		3016.01		2968.95
539.92		2917.72		2964.89
539.87		3065.53		2964.82
539.82		2971.99		2964.81
539.77		2966.84		2964.62
539.72		2812.44		2963.43
539.67		2839.02		2962.86
539.62		3026.43		2962.83
539.57		3054.89		2962.8
539.52		3144.12		2962.77
539.47		2880.39		2962.74
539.42		2912.04		2962.7
539.37		2968.74		2962.66
539.32		3066.61		2962.61
539.27		3089.74		2962.57
539.22		3052.39		2962.52
539.17		2916.21		2962.47
539.12		2827.33		2962.41
539.07		3065.03		2962.35
539.02		3214.38		2962.28
538.97		3100.13		2962.21
538.92		3104.23		2962.16
538.87		3146.67		2962.11
538.82		3008.14		2962.05
538.77		2879.02		2961.98
538.72		2843.36		2961.91
538.67		3158.8		2961.85
538.62		3070.83		2961.79
538.57		2991.74		2961.73
538.52		2962.97		2961.67
538.47		3098.99		2961.6
538.42		3137.93		2961.51
538.37		3043.79		2961.41
538.32		3201.89		2961.32
538.27		3216.61		2961.22
538.22		3242.48		2961.13
538.17		3084.79		2961.04
538.12		3219.38		2960.94
538.07		3015.03		2960.85
538.02		2875.68		2960.75
537.97		2954.1		2960.65
537.92		3192.6		2960.55
537.87		3121.66		2960.46
537.82		3075.31		2960.35
537.77		3271.78		2960.25
537.72		3140.81		2960.15
537.67		3326.48		2960.03
537.62		3191.97		2959.9
537.57		3128.54		2959.78
537.52		3035.81		2959.65
537.47		3236.62		2959.51
537.42		3230.16		2959.39
537.37		3178.45		2959.26
537.32		3066.61		2959.15
537.27		3332.64		2959.04
537.22		3111.23		2958.93
537.17		3045.67		2958.81
537.12		2983.07		2958.71
537.07		3167.72		2958.61
537.02		3152.11		2958.53
536.97		3113.39		2958.45
536.92		2975.45		2958.39
536.87		2963.33		2958.33
536.82		2989.86		2958.26
536.77		2915.28		2958.18
536.72		2873.42		2958.1
536.67		3134.89		2958.02
536.62		3229.6		2957.94
536.57		3331.14		2957.85
536.52		3035.32		2957.74
536.47		3084.88		2957.63
536.42		3263.09		2957.5
536.37		3284.92		2957.36
536.32		3247.19		2957.22
536.27		3129.52		2957.09
536.22		3283.8		2956.95
536.17		3137.78		2956.8
536.12		3125.61		2956.65
536.07		3146.11		2956.49
536.02		3323.5		2956.33
535.97		3337.73		2956.16
535.92		3306.7		2955.98
535.87		3342.28		2955.79
535.82		3284.89		2955.59
535.77		3269.64		2955.36
535.72		3607.13		2955.12
535.67		3434.2		2954.85
535.62		3550.47		2954.57
535.57		3603.15		2954.25
535.52		3630.15		2953.92
535.47		3776.04		2953.55
535.42		3789.54		2953.15
535.37		4033.7		2952.73
535.32		3850.83		2952.28
535.27		4002.88		2951.8
535.22		4142.5		2951.27
535.17		4102.22		2950.69
535.12		4017.33		2950.07
535.07		4417.71		2949.4
535.02		4627.35		2948.68
534.97		4740.69		2947.9
534.92		4881.52		2947.04
534.87		5052.55		2946.11
534.82		5208.37		2945.09
534.77		5307.21		2943.99
534.72		5649.97		2942.77
534.67		6085		2941.43
534.62		6041.84		2939.96
534.57		6229.17		2938.36
534.52		7030.61		2936.6
534.47		7478.86		2934.66
534.42		7853.96		2932.53
534.37		8175.18		2930.18
534.32		8738.51		2927.61
534.27		9386.43		2924.79
534.22		10047.1		2921.68
534.17		10741.6		2918.27
534.12		11460		2914.57
534.07		11984.5		2910.56
534.02		13138.4		2906.22
533.97		14153.1		2901.49
533.92		14294.8		2896.34
533.87		15293.1		2890.73
533.82		16319.3		2884.64
533.77		17764.5		2878.04
533.72		19459.2		2870.92
533.67		20895.1		2863.24
533.62		22529.4		2855
533.57		23347		2846.12
533.52		24505.1		2836.6
533.47		26404.4		2826.44
533.42		27585.8		2815.63
533.37		29366.4		2804.18
533.32		30829.3		2792.09
533.27		31305.2		2779.37
533.22		33303.3		2766
533.17		34745.3		2751.97
533.12		36121.8		2737.32
533.07		37678.7		2722.01
533.02		38556.1		2706.12
532.97		40211.3		2689.68
532.92		41124.5		2672.69
532.87		43372.4		2655.23
532.82		43086.7		2637.31
532.77		43798.4		2619
532.72		44246.2		2600.38
532.67		44500.9		2581.51
532.62		45535.7		2562.46
532.57		45463		2543.29
532.52		44661.4		2524.12
532.47		44573.8		2504.98
532.42		44343.9		2485.93
532.37		43676.8		2467.03
532.32		43048		2448.35
532.27		42380.4		2429.98
532.22		41382.4		2412
532.17		40602		2394.44
532.12		38958.3		2377.35
532.07		37817.1		2360.81
532.02		35860.2		2344.83
531.97		34629.8		2329.46
531.92		32946.6		2314.7
531.87		31149.1		2300.59
531.82		29911.8		2287.16
531.77		28544.3		2274.4
531.72		27388.2		2262.31
531.67		25625.9		2250.83
531.62		24160.6		2239.98
531.57		22789.7		2229.74
531.52		21830.1		2220.11
531.47		20758		2211.03
531.42		19565.8		2202.5
531.37		18227.1		2194.5
531.32		16535.2		2186.98
531.27		16436.3		2179.91
531.22		15506.7		2173.25
531.17		14478.7		2166.99
531.12		13988.8		2161.07
531.07		13370.7		2155.51
531.02		12704.7		2150.27
530.97		12406.5		2145.29
530.92		12281.8		2140.59
530.87		11060.2		2136.14
530.82		10506.3		2131.9
530.77		10280.8		2127.88
530.72		9527.43		2124.06
530.67		9701.34		2120.45
530.62		9255.34		2117.05
530.57		8684.09		2113.83
530.52		8381.99		2110.78
530.47		7695.83		2107.89
530.42		7578.69		2105.16
530.37		7756.31		2102.57
530.32		6924.74		2100.13
530.27		6544.43		2097.84
530.22		6524.09		2095.68
530.17		6283.55		2093.66
530.12		6019.65		2091.77
530.07		5518.56		2090
530.02		5548.73		2088.37
529.97		5077.08		2086.85
529.92		4670.71		2085.45
529.87		4488.43		2084.16
529.82		4431.38		2082.97
529.77		4186.04		2081.88
529.72		3855.84		2080.88
529.67		3853.68		2079.98
529.62		3706.94		2079.16
529.57		3635.87		2078.41
529.52		3425.96		2077.73
529.47		3167.94		2077.12
529.42		3074.11		2076.56
529.37		3036.67		2076.06
529.32		2861.06		2075.61
529.27		2665.93		2075.19
529.22		2825.49		2074.81
529.17		2675.77		2074.47
529.12		2581.9		2074.15
529.07		2773.15		2073.85
529.02		2832.37		2073.58
528.97		2599.37		2073.32
528.92		2536.59		2073.07
528.87		2556.25		2072.84
528.82		2528.75		2072.61
528.77		2430.44		2072.4
528.72		2406.73		2072.2
528.67		2441.28		2072.03
528.62		2512.31		2071.87
528.57		2362.38		2071.73
528.52		2237.07		2071.59
528.47		2260.43		2071.47
528.42		2291.21		2071.36
528.37		2256.74		2071.25
528.32		2253.35		2071.16
528.27		2241.22		2071.08
528.22		2283.71		2071.01
528.17		2130.5		2070.93
528.12		2136.82		2070.86
528.07		2245.99		2070.8
528.02		2229.15		2070.74
527.97		2253.88		2070.68
527.92		2161.1		2070.64
527.87		2185.33		2070.6
527.82		2072.07		2070.56
527.77		2138.65		2070.51
527.72		2058.18		2070.47
527.67		2072.29		2070.44
527.62		2243		2070.4
527.57		2155.72		2070.36
527.52		2175.96		2070.33
527.47		2087.83		2070.29
527.42		2241.54		2070.25
527.37		2285.4		2070.22
527.32		2123.38		2070.18
527.27		2132		2070.15
527.22		2052.29		2070.11
527.17		2057.86		2070.07
527.12		2109.32		2070.03
527.07		2097.39		2070
527.02		2272.06		2069.98
526.97		2244.42		2069.97
526.92		2091.1		2069.95
526.87		2020.6		2069.93
526.82		2057.18		2069.91
526.77		2057.66		2069.89
526.72		2160.69		2069.87
526.67		2094		2069.86
526.62		2012.35		2069.86
526.57		2086.53		2100.45
526.52		2228.91		2131.05
526.47		2128.16		0
526.42		2167.19		0
526.37		2217.82		0
526.32		2152.82		0
526.27		2135.38		0
526.22		2187.05		0
526.17		2072.83		0
526.12		2058.04		0
526.07		1977.51		0
526.02		2075.41		0
525.97		2099.47		0
525.92		2060.85		0
525.87		2196.79		0
525.82		2260.86		0
525.77		1999.07		0
525.72		2104.57		0
525.67		2149.16		0
525.62		2188.9		0
525.57		2027.75		0
525.52		1921.34		0
525.47		1959.56		0
525.42		2005.31		0
525.37		2112.95		0
525.32		2120.66		0
525.27		2161.68		0
525.22		2134.9		0
525.17		2110.26		0
525.12		2173.27		0
525.07		2221.63		0
525.02		2310.52		0
524.97		2109.1		0
524.92		1979.93		0
524.87		2217.7		0
524.82		2041.97		0
524.77		2143.53		0
524.72		2107.28		0
524.67		1981.2		0
524.62		2015.98		0
524.57		2069.32		0
524.52		2004.09		0
524.47		2142.55		0
524.42		2068.34		0
524.37		2033.02		0
524.32		1974.29		0
524.27		2097.8		0
524.22		1971.44		0
524.17		2027.91		0
524.12		2162.02		0
524.07		2037.51		0
524.02		2271.51		0
523.97		2340.44		0
523.92		2116.48		0
523.87		1995.73		0
523.82		1976.96		0
523.77		2078.29		0
523.72		2037.89		0
523.67		2092.58		0
523.62		2147.06		0
523.57		2129		0
523.52		2107.19		0
523.47		2030.47		0
523.42		2049.37		0
523.37		2069.67		0
523.32		2143.3		0
523.27		2002.04		0
523.22		1980.08		0
523.17		1970.78		0
523.12		2043.49		0
523.07		1831.31		0
523.02		1864.48		0
522.97		1999.19		0
522.92		1918.52		0
522.87		2060.43		0
522.82		2225.3		0
522.77		2228.8		0
522.72		2231.84		0
522.67		2097.07		0
522.62		2033.59		0
522.57		2073.04		0
522.52		2133.1		0
522.47		2051.03		0
522.42		2126.25		0
522.37		2172.58		0
522.32		2079.53		0
522.27		2135.07		0
522.22		2003.93		0

## Sheet: N1s Scan
﻿
Axis	Energy	Elements=	481
D:\XPS17\170305-yzk_mp\303SZC-4.DATA\N1s Scan_0.VGD
Binding Energy (E)				Backgnd.
eV		Counts / s		Counts / s
412.22		2200.55		0
412.17		2150.58		0
412.12		2248.32		0
412.07		2148.46		0
412.02		2038.53		0
411.97		2106.54		0
411.92		2107.53		0
411.87		2190.73		0
411.82		2179.71		0
411.77		2109.41		0
411.72		2226.6		0
411.67		2341.01		0
411.62		2234.27		0
411.57		2196.88		0
411.52		2205.14		0
411.47		2070.73		0
411.42		2141.33		0
411.37		2101.98		0
411.32		2076.3		0
411.27		2066.61		0
411.22		2149.27		0
411.17		2173.86		0
411.12		2170.81		0
411.07		2183.06		0
411.02		2190.57		0
410.97		2238.68		0
410.92		2174.1		0
410.87		2177.16		0
410.82		2215.16		0
410.77		2214.96		0
410.72		2168.95		0
410.67		2221.5		0
410.62		2219.1		0
410.57		2158.74		0
410.52		2184.36		0
410.47		2220.05		0
410.42		2130.62		0
410.37		2021.11		0
410.32		2000.34		0
410.27		2082.78		0
410.22		2266.52		0
410.17		2098.49		0
410.12		2114.61		0
410.07		2125.94		0
410.02		2168.51		0
409.97		2056.46		0
409.92		2145.72		0
409.87		2146.82		0
409.82		2175.96		0
409.77		2120.12		0
409.72		2201.14		0
409.67		2028.52		0
409.62		2098.72		0
409.57		2225.85		0
409.52		2158.54		0
409.47		2091.29		0
409.42		2174.5		0
409.37		2203.51		0
409.32		2145.46		0
409.27		2072.12		0
409.22		2159.34		0
409.17		2184.13		0
409.12		2149.67		0
409.07		2207.17		0
409.02		2181.13		0
408.97		2279.29		0
408.92		2253.22		0
408.87		2184.7		0
408.82		2199.37		0
408.77		2212.91		0
408.72		2164.19		0
408.67		2116.31		0
408.62		2130.96		0
408.57		2141.12		0
408.52		2126.8		2146.04
408.47		2059.45		2146.03
408.42		2176.94		2146.03
408.37		2216.61		2146
408.32		2181.63		2145.96
408.27		2079.48		2145.91
408.22		2185.23		2145.87
408.17		2214.91		2145.84
408.12		2215.61		2145.78
408.07		2157.55		2145.71
408.02		2148.82		2145.64
407.97		2085.3		2145.58
407.92		2167.72		2145.48
407.87		2222.64		2145.38
407.82		2222.23		2145.28
407.77		2173.81		2145.18
407.72		2203.81		2145.04
407.67		2193.66		2144.9
407.62		2194.62		2144.74
407.57		2253.74		2144.55
407.52		2302.57		2144.37
407.47		2135.55		2144.18
407.42		2187.33		2143.99
407.37		2257.25		2143.78
407.32		2240.05		2143.52
407.27		2205.06		2143.22
407.22		2215.41		2142.9
407.17		2272.72		2142.57
407.12		2388.83		2142.22
407.07		2365.96		2141.83
407.02		2345.96		2141.43
406.97		2293.44		2141.02
406.92		2285.58		2140.58
406.87		2309.97		2140.12
406.82		2306.6		2139.65
406.77		2273.94		2139.23
406.72		2319.69		2138.81
406.67		2296.09		2138.43
406.62		2318.3		2138.01
406.57		2205.94		2137.58
406.52		2291.39		2137.13
406.47		2244.61		2136.69
406.42		2398.66		2136.28
406.37		2377.09		2135.87
406.32		2362.6		2135.45
406.27		2233.99		2135
406.22		2163.89		2134.53
406.17		2342.05		2134.04
406.12		2313.06		2133.55
406.07		2419.03		2133.07
406.02		2334.09		2132.61
405.97		2337.61		2132.17
405.92		2244.99		2131.73
405.87		2346.64		2131.28
405.82		2299.96		2130.85
405.77		2258.99		2130.44
405.72		2242.17		2130.06
405.67		2183.87		2129.68
405.62		2244.33		2129.31
405.57		2283.97		2128.93
405.52		2210.58		2128.57
405.47		2371.34		2128.24
405.42		2297.49		2127.91
405.37		2298.3		2127.59
405.32		2228.74		2127.26
405.27		2180.71		2126.94
405.22		2271.26		2126.62
405.17		2176.63		2126.32
405.12		2187.09		2126.08
405.07		2263.33		2125.87
405.02		2246.61		2125.68
404.97		2132.6		2125.51
404.92		2094.71		2125.35
404.87		2221.37		2125.22
404.82		2160.83		2125.11
404.77		2152.36		2125.01
404.72		2162.12		2124.93
404.67		2142.76		2124.88
404.62		2056.64		2124.84
404.57		2164.43		2124.79
404.52		2164.94		2124.75
404.47		2130.03		2124.72
404.42		2113.52		2124.69
404.37		2113.81		2124.67
404.32		2167.26		2124.66
404.27		2152.68		2124.63
404.22		2101.1		2124.6
404.17		2153.07		2124.55
404.12		2053.92		2124.5
404.07		2244.76		2124.45
404.02		2264.31		2124.39
403.97		2230.85		2124.35
403.92		2139.74		2124.31
403.87		2201.95		2124.25
403.82		2095.22		2124.2
403.77		2080.65		2124.14
403.72		2107.95		2124.09
403.67		2196.85		2124.05
403.62		2168.48		2124.02
403.57		2132.84		2124
403.52		2151.75		2123.97
403.47		2126.16		2123.93
403.42		2139.21		2123.89
403.37		2126.36		2123.84
403.32		2232.45		2123.8
403.27		2160.4		2123.76
403.22		2176.12		2123.72
403.17		2136.61		2123.67
403.12		2084.81		2123.62
403.07		2146.69		2123.55
403.02		2207.8		2123.48
402.97		2194.55		2123.4
402.92		2184.12		2123.31
402.87		2232.69		2123.21
402.82		2230.03		2123.11
402.77		2250.55		2122.98
402.72		2292.17		2122.85
402.67		2244.7		2122.68
402.62		2215.19		2122.49
402.57		2233.02		2122.28
402.52		2292.77		2122.06
402.47		2470.41		2121.83
402.42		2387.02		2121.58
402.37		2398.63		2121.34
402.32		2357.67		2121.07
402.27		2334.01		2120.78
402.22		2323.74		2120.45
402.17		2355.69		2120.1
402.12		2401.25		2119.74
402.07		2482.76		2119.36
402.02		2495.93		2118.98
401.97		2580.77		2118.6
401.92		2581.01		2118.19
401.87		2448.07		2117.76
401.82		2459.24		2117.3
401.77		2459.45		2116.82
401.72		2481.2		2116.33
401.67		2567.94		2115.83
401.62		2596.58		2115.32
401.57		2623.86		2114.8
401.52		2521.92		2114.24
401.47		2623.61		2113.66
401.42		2657.1		2113.03
401.37		2698.59		2112.37
401.32		2763.11		2111.68
401.27		2748.72		2110.95
401.22		2835.95		2110.19
401.17		2811.74		2109.38
401.12		2824.15		2108.52
401.07		2955.64		2107.62
401.02		2905.01		2106.66
400.97		2950.54		2105.65
400.92		3124.32		2104.58
400.87		3120.19		2103.45
400.82		3158.61		2102.28
400.77		3233.71		2101.04
400.72		3350.66		2099.74
400.67		3280.12		2098.37
400.62		3327.25		2096.94
400.57		3409.26		2095.47
400.52		3524.68		2093.95
400.47		3532.09		2092.39
400.42		3548.3		2090.76
400.37		3461.65		2089.09
400.32		3551.77		2087.35
400.27		3589.98		2085.56
400.22		3781		2083.72
400.17		3810.5		2081.83
400.12		3863.04		2079.89
400.07		3787.09		2077.91
400.02		3957.21		2075.87
399.97		3924.73		2073.77
399.92		3937.88		2071.63
399.87		3939.31		2069.45
399.82		4062.17		2067.26
399.77		4052.79		2065.04
399.72		3979.29		2062.82
399.67		4069.45		2060.61
399.62		3984.92		2058.41
399.57		4004.47		2056.22
399.52		3880.76		2054.06
399.47		3772.4		2051.94
399.42		3814.72		2049.86
399.37		3864.11		2047.81
399.32		3578.65		2045.84
399.27		3669.25		2043.91
399.22		3698.4		2042.05
399.17		3595.76		2040.24
399.12		3401.22		2038.48
399.07		3441.18		2036.79
399.02		3435.04		2035.18
398.97		3381.57		2033.61
398.92		3220.44		2032.11
398.87		3155.2		2030.7
398.82		3098.81		2029.36
398.77		3129.98		2028.09
398.72		3024.57		2026.88
398.67		2837.09		2025.77
398.62		2921.62		2024.72
398.57		2776.61		2023.73
398.52		2738.37		2022.78
398.47		2593.39		2021.9
398.42		2703.08		2021.08
398.37		2708.97		2020.32
398.32		2683.08		2019.59
398.27		2537.69		2018.92
398.22		2466.23		2018.29
398.17		2503.5		2017.71
398.12		2438.7		2017.16
398.07		2432.54		2016.66
398.02		2378.02		2016.2
397.97		2309.96		2015.79
397.92		2233.25		2015.42
397.87		2252.32		2015.07
397.82		2243.95		2014.77
397.77		2266.47		2014.48
397.72		2183.17		2014.2
397.67		2205.74		2013.94
397.62		2151.64		2013.71
397.57		2252.23		2013.49
397.52		2318.34		2013.26
397.47		2172.01		2013.06
397.42		2060.9		2012.86
397.37		2176.72		2012.68
397.32		2239.28		2012.51
397.27		2072.21		2012.36
397.22		2140.03		2012.2
397.17		2065.09		2012.07
397.12		2088.63		2011.94
397.07		2061.99		2011.81
397.02		2189.58		2011.7
396.97		2127.15		2011.6
396.92		2099.96		2011.5
396.87		2103.61		2011.43
396.82		2027.78		2011.35
396.77		2138.55		2011.28
396.72		1968.71		2011.2
396.67		1981.99		2011.15
396.62		2023.39		2011.11
396.57		2119.73		2011.08
396.52		2078.3		2011.07
396.47		1981.52		2011.05
396.42		1967.41		2011.05
396.37		1942.16		2011.04
396.32		2055.18		2011.02
396.27		2000.16		2011
396.22		2015.63		2010.99
396.17		2100.32		2010.98
396.12		2036.24		2010.95
396.07		2010.22		2010.91
396.02		2016.43		2010.88
395.97		2065.61		2010.85
395.92		2179.26		2010.82
395.87		2080.24		2010.8
395.82		1901.53		2010.79
395.77		1953.58		2010.78
395.72		2029.56		2010.76
395.67		1931.84		2010.73
395.62		2050.15		2010.71
395.57		2013.72		2010.71
395.52		2070.95		2012.43
395.47		2066.26		2014.14
395.42		2023.6		2015.86
395.37		2013.56		2017.57
395.32		2063.09		2019.28
395.27		2129.22		2021
395.22		2091.11		2022.71
395.17		2012.7		2024.43
395.12		2023.03		2026.14
395.07		2089.59		2027.86
395.02		2124.37		2029.57
394.97		2082.72		2031.28
394.92		2120.86		2033
394.87		2062.91		2034.71
394.82		2119.06		2036.43
394.77		2162.49		2038.14
394.72		2024.46		2039.86
394.67		2032.65		2041.57
394.62		2110.64		2043.28
394.57		2077.31		2045
394.52		2031.77		2046.71
394.47		1965.18		0
394.42		2040.67		0
394.37		2042.37		0
394.32		2029.56		0
394.27		1996.74		0
394.22		2029.24		0
394.17		1984.63		0
394.12		2002.29		0
394.07		1982.66		0
394.02		1977.25		0
393.97		2164.59		0
393.92		1990.14		0
393.87		2049.96		0
393.82		2069.39		0
393.77		2012.15		0
393.72		2081.65		0
393.67		2016.11		0
393.62		2003.96		0
393.57		1963.91		0
393.52		2004.08		0
393.47		2052.01		0
393.42		2020.2		0
393.37		2050.64		0
393.32		1996.86		0
393.27		2025.68		0
393.22		2021.57		0
393.17		2085.6		0
393.12		2012.16		0
393.07		2011.47		0
393.02		2025.51		0
392.97		2036.3		0
392.92		2116.27		0
392.87		2038.86		0
392.82		2039.02		0
392.77		1958.55		0
392.72		1880.77		0
392.67		1946.85		0
392.62		1899.59		0
392.57		1963.21		0
392.52		1908.09		0
392.47		2066.03		0
392.42		2017.94		0
392.37		2019.84		0
392.32		2069.19		0
392.27		2045.34		0
392.22		2004.92		0
392.17		2010.17		0
392.12		2056.49		0
392.07		2020.23		0
392.02		2015.47		0
391.97		2041.03		0
391.92		2132.43		0
391.87		2148.62		0
391.82		2121.32		0
391.77		1973.06		0
391.72		2064.49		0
391.67		2140.13		0
391.62		2177.09		0
391.57		2208.09		0
391.52		2077.15		0
391.47		2082.03		0
391.42		2099.47		0
391.37		2026.42		0
391.32		2030.02		0
391.27		1986.7		0
391.22		2115		0
391.17		2071.19		0
391.12		2142.71		0
391.07		1953.62		0
391.02		2020.85		0
390.97		2021.77		0
390.92		2084.15		0
390.87		2079.02		0
390.82		2025.21		0
390.77		2075.31		0
390.72		2045.04		0
390.67		2044.38		0
390.62		2116.78		0
390.57		2083.01		0
390.52		2005.14		0
390.47		2066.56		0
390.42		2135.47		0
390.37		2041.22		0
390.32		1985.2		0
390.27		2005.48		0
390.22		2157.48		0
390.17		2122.53		0
390.12		2070.27		0
390.07		2032.34		0
390.02		2084.51		0
389.97		2070.23		0
389.92		2048.13		0
389.87		2047.69		0
389.82		1962.12		0
389.77		2016.16		0
389.72		2049.42		0
389.67		2003.32		0
389.62		2065.25		0
389.57		2041.14		0
389.52		2028.02		0
389.47		1958.7		0
389.42		2065.94		0
389.37		2087.01		0
389.32		2100.37		0
389.27		2035.47		0
389.22		2086.37		0
389.17		2120.22		0
389.12		2028.07		0
389.07		2013.11		0
389.02		2076.68		0
388.97		2050.34		0
388.92		2103.82		0
388.87		2030.09		0
388.82		2005.95		0
388.77		2003.2		0
388.72		2100.48		0
388.67		2014.34		0
388.62		2048.87		0
388.57		2077.18		0
388.52		1959.31		0
388.47		1988.22		0
388.42		2086		0
388.37		2114.32		0
388.32		2060.95		0
388.27		2156.09		0
388.22		2010.83		0

## Sheet: C1s Scan
﻿
Axis	Energy	Elements=	821
D:\XPS17\170305-yzk_mp\303SZC-4.DATA\C1s Scan_0.VGD
Binding Energy (E)				Backgnd.
eV		Counts / s		Counts / s
300.22		2046.91		0
300.17		1998.42		0
300.12		1986.61		0
300.07		1942.06		0
300.02		1956.13		0
299.97		1842.37		0
299.92		1905.79		0
299.87		2025.83		0
299.82		1876.51		0
299.77		1831.07		0
299.72		1832.95		0
299.67		1987.43		0
299.62		1918.63		0
299.57		2038.99		0
299.52		1937.4		0
299.47		1926.34		0
299.42		1967.66		0
299.37		1815.74		0
299.32		1852.27		0
299.27		1924.53		0
299.22		1975.34		0
299.17		1986.62		0
299.12		1986.73		0
299.07		1973.08		0
299.02		1851.69		0
298.97		1714.6		0
298.92		1770.55		0
298.87		1839.23		0
298.82		2046.03		0
298.77		1897.53		0
298.72		1746.42		0
298.67		1987.8		0
298.62		2059.28		0
298.57		1954.35		0
298.52		1744.64		0
298.47		1868.6		0
298.42		1783.5		0
298.37		1727.14		0
298.32		1761.42		0
298.27		1910.73		0
298.22		1907.36		0
298.17		1916.73		0
298.12		1822.97		0
298.07		1812.95		0
298.02		1775.8		0
297.97		1880.61		0
297.92		1785.72		0
297.87		1842.56		0
297.82		1936.5		0
297.77		1867.58		0
297.72		1768.77		0
297.67		1842.21		0
297.62		1955.9		0
297.57		1926.66		0
297.52		1967.26		0
297.47		1863.06		0
297.42		1739.88		0
297.37		1909.64		0
297.32		1822.94		0
297.27		1868.31		0
297.22		1738.07		0
297.17		1661.27		0
297.12		1699.85		0
297.07		1764.83		0
297.02		1713.27		0
296.97		1736.81		0
296.92		1796.31		0
296.87		1813.23		0
296.82		1706.23		0
296.77		1809.02		0
296.72		1859.69		0
296.67		1913.16		0
296.62		1915.38		0
296.57		1678.67		0
296.52		1669.62		1813.56
296.47		1871.76		1798.12
296.42		1954.11		1783.83
296.37		1745.72		1781.12
296.32		1769.98		1772.75
296.27		1762.01		1772.74
296.22		1787.97		1772.29
296.17		1708.05		1771.32
296.12		1760.83		1770.69
296.07		1697.42		1770.66
296.02		1879		1770.53
295.97		1792.28		1770.14
295.92		1778.7		1769.74
295.87		1795.64		1769.43
295.82		1761.82		1768.46
295.77		1816.96		1767.42
295.72		1758.04		1765.32
295.67		1765.29		1764.08
295.62		1827.82		1762.35
295.57		1763.73		1760.85
295.52		1880.59		1759.79
295.47		1700.64		1759.03
295.42		1870.82		1758.88
295.37		1716.35		1758.87
295.32		1701.96		1758.84
295.27		1694.82		1758.7
295.22		1697.84		1758.01
295.17		1727.78		1757.9
295.12		1770.85		1757.4
295.07		1849.77		1757.3
295.02		1876.83		1756.36
294.97		1754.59		1754.59
294.92		1779.34		1752.54
294.87		1761.25		1750.95
294.82		1906.91		1748.9
294.77		1884.46		1746.72
294.72		1739.52		1745.09
294.67		1570.09		1743.46
294.62		1814.24		1741.3
294.57		1778.84		1738.74
294.52		1697.56		1736.24
294.47		1861.29		1734.64
294.42		1857.53		1733.39
294.37		1850.67		1731.7
294.32		1718.68		1728.7
294.27		1673.58		1726.21
294.22		1784.29		1724.02
294.17		1828.6		1721.57
294.12		1855.73		1719.44
294.07		1668.05		1717.72
294.02		1681.32		1716.43
293.97		1736.41		1714.58
293.92		1763.59		1712.15
293.87		1741.77		1710.21
293.82		1732.26		1709.34
293.77		1835.65		1709.34
293.72		1790.04		1709.26
293.67		1648.1		1709.11
293.62		1560.69		1708.94
293.57		1644.84		1708.78
293.52		1784.67		1708.7
293.47		1765.78		1708.61
293.42		1778.73		1708.57
293.37		1742.58		1708.53
293.32		1629.52		1708.45
293.27		1749.55		1708.33
293.22		1750.26		1708.21
293.17		1739.56		1708.08
293.12		1928.91		1707.94
293.07		1876.55		1707.79
293.02		1742.38		1707.64
292.97		1803.33		1707.46
292.92		1867.1		1707.27
292.87		1849.28		1707.07
292.82		1745.26		1706.86
292.77		1866.16		1706.66
292.72		1875.89		1706.48
292.67		1809.69		1706.3
292.62		1892.3		1706.12
292.57		1745.73		1705.94
292.52		1724.31		1705.77
292.47		1774.72		1705.58
292.42		1766.24		1705.38
292.37		1826.8		1705.18
292.32		1821.94		1704.97
292.27		1859.56		1704.77
292.22		2034.9		1704.57
292.17		1828.21		1704.34
292.12		1887.38		1704.1
292.07		1737.62		1703.86
292.02		1824.44		1703.61
291.97		1963.13		1703.35
291.92		1839.58		1703.09
291.87		1816.37		1702.84
291.82		1878.08		1702.58
291.77		1889.26		1702.31
291.72		1834.81		1702.02
291.67		1972.19		1701.72
291.62		1986.78		1701.43
291.57		1876.77		1701.15
291.52		1883.39		1700.84
291.47		1952.89		1700.52
291.42		1850.08		1700.18
291.37		1800.69		1699.83
291.32		2040.7		1699.48
291.27		1987.28		1699.14
291.22		1968.3		1698.79
291.17		2051.66		1698.44
291.12		1889.28		1698.09
291.07		1860.22		1697.75
291.02		1970.88		1697.39
290.97		1931.97		1697.05
290.92		1910.85		1696.69
290.87		1828.19		1696.33
290.82		1840.71		1695.97
290.77		1977.05		1695.59
290.72		2061.04		1695.19
290.67		2030.27		1694.77
290.62		2068.02		1694.35
290.57		1984.38		1693.92
290.52		2076.17		1693.46
290.47		2099.22		1692.97
290.42		1966.71		1692.48
290.37		2022.05		1692.02
290.32		2034.15		1691.56
290.27		2089.18		1691.1
290.22		1932.07		1690.64
290.17		1908.94		1690.16
290.12		1922.94		1689.66
290.07		2080.18		1689.12
290.02		2018.05		1688.55
289.97		2218.68		1687.95
289.92		2285.96		1687.35
289.87		2274.84		1686.73
289.82		2325.82		1686.08
289.77		2218.05		1685.38
289.72		2123.16		1684.65
289.67		2079.39		1683.88
289.62		2216.46		1683.08
289.57		2305.11		1682.27
289.52		2327.44		1681.44
289.47		2316.09		1680.61
289.42		2510.64		1679.78
289.37		2386.03		1678.9
289.32		2411.22		1677.93
289.27		2297.1		1676.91
289.22		2267.27		1675.85
289.17		2569.76		1674.74
289.12		2771.64		1673.56
289.07		2666.38		1672.34
289.02		2638.87		1671.06
288.97		2713.41		1669.74
288.92		2961.76		1668.34
288.87		2840.75		1666.87
288.82		2877.74		1665.35
288.77		2748.49		1663.81
288.72		2954.96		1662.2
288.67		2892.81		1660.51
288.62		2967.08		1658.75
288.57		2921.99		1656.93
288.52		3315.06		1655.05
288.47		3261.24		1653.07
288.42		3339.33		1650.99
288.37		3385.51		1648.81
288.32		3474.4		1646.53
288.27		3590.85		1644.21
288.22		3702.17		1641.79
288.17		3754.32		1639.31
288.12		3663.85		1636.76
288.07		3391.88		1634.16
288.02		3729.79		1631.51
287.97		3847		1628.81
287.92		3773.86		1626.1
287.87		3747.3		1623.35
287.82		3877.16		1620.57
287.77		3820.26		1617.75
287.72		3686.99		1614.88
287.67		3988.11		1611.98
287.62		3940.34		1609.08
287.57		4022.09		1606.16
287.52		3827.07		1603.21
287.47		3916.33		1600.23
287.42		3884.98		1597.22
287.37		3844.96		1594.16
287.32		4038.93		1591.09
287.27		4088.09		1587.99
287.22		4036.63		1584.86
287.17		4018.65		1581.68
287.12		4169.47		1578.47
287.07		4097.99		1575.22
287.02		4251.59		1571.9
286.97		4227.01		1568.53
286.92		4172.48		1565.13
286.87		4226.17		1561.65
286.82		4377.25		1558.07
286.77		4396.82		1554.37
286.72		4317.53		1550.57
286.67		4764.41		1546.68
286.62		4863.12		1542.71
286.57		5110.12		1538.62
286.52		4944.6		1534.41
286.47		4976.78		1530.05
286.42		4902.01		1525.52
286.37		5162.87		1520.83
286.32		5293.75		1515.99
286.27		5578.8		1511.04
286.22		5807.88		1505.97
286.17		5680.79		1500.75
286.12		5952.36		1495.42
286.07		5884.13		1489.96
286.02		6045.35		1484.36
285.97		6153.45		1478.62
285.92		5940.1		1472.81
285.87		5978.07		1466.92
285.82		6326.93		1460.9
285.77		6438.4		1454.82
285.72		6104.09		1448.67
285.67		6488.21		1442.45
285.62		6653.37		1436.13
285.57		6508.35		1429.69
285.52		6440.16		1423.12
285.47		6518.64		1416.48
285.42		7017.13		1409.77
285.37		6898.08		1402.93
285.32		6974.28		1395.98
285.27		6960.07		1388.95
285.22		6910.87		1381.82
285.17		7194.04		1374.57
285.12		7408.03		1367.21
285.07		7278.78		1359.83
285.02		7303.3		1352.39
284.97		7376.21		1344.92
284.92		7343.42		1337.41
284.87		7225.42		1329.84
284.82		7265.5		1322.25
284.77		7219.87		1314.66
284.72		7214.58		1307.07
284.67		7312.85		1299.46
284.62		7395.38		1291.85
284.57		7207.79		1284.24
284.52		7255.11		1276.62
284.47		7419.75		1268.96
284.42		7324.41		1261.31
284.37		7200.31		1253.7
284.32		7293.27		1246.18
284.27		7513.51		1238.78
284.22		7036.91		1231.5
284.17		6812.67		1224.35
284.12		6447.11		1217.38
284.07		6297.05		1210.62
284.02		6073.42		1204.06
283.97		6013.41		1197.73
283.92		5805.02		1191.67
283.87		5525.79		1185.86
283.82		5295		1180.34
283.77		5234.29		1175.06
283.72		5180.34		1170.05
283.67		4716.96		1165.3
283.62		4279.42		1160.82
283.57		4319.55		1156.58
283.52		3946.57		1152.62
283.47		3697.73		1148.94
283.42		3677.26		1145.56
283.37		3572.44		1142.48
283.32		3168.37		1139.64
283.27		2731.22		1137.01
283.22		2679.94		1134.62
283.17		2526.18		1132.44
283.12		2533.6		1130.45
283.07		2494.62		1128.66
283.02		2235.76		1127.09
282.97		2057.48		1125.69
282.92		2024.07		1124.42
282.87		1897.34		1123.25
282.82		1682.48		1122.2
282.77		1636.58		1121.27
282.72		1673.27		1120.46
282.67		1686.52		1119.75
282.62		1578.21		1119.12
282.57		1436.37		1118.56
282.52		1394.26		1118.07
282.47		1391.76		1117.63
282.42		1420.45		1117.21
282.37		1351.16		1116.84
282.32		1288.93		1116.52
282.27		1290.53		1116.24
282.22		1361.59		1115.97
282.17		1287.14		1115.71
282.12		1290.79		1115.47
282.07		1233.08		1115.23
282.02		1297.08		1115.01
281.97		1277.48		1114.8
281.92		1271.39		1114.61
281.87		1363.22		1114.43
281.82		1261.4		1114.27
281.77		1124.83		1114.12
281.72		1175.76		1113.99
281.67		1171.49		1113.86
281.62		1219.5		1113.75
281.57		1100.9		1113.65
281.52		1194.1		1113.59
281.47		1140.27		1113.53
281.42		1204.37		1113.45
281.37		1142.03		1113.39
281.32		1079.2		1113.31
281.27		1224.52		1113.24
281.22		1232.35		1113.15
281.17		1125.2		1113.07
281.12		1210.11		1113
281.07		1223.84		1112.93
281.02		1221.43		1112.86
280.97		1137.28		1112.77
280.92		1094.77		1112.71
280.87		1106.43		1112.64
280.82		1233.97		1112.57
280.77		1151.73		1112.51
280.72		1096.55		1112.44
280.67		1217.17		1112.37
280.62		1130.71		1112.31
280.57		1162.41		1112.24
280.52		1275.79		1112.15
280.47		1197.88		1112.08
280.42		1106.35		1111.99
280.37		1202.05		1111.9
280.32		1186.08		1111.8
280.27		1136.65		1111.71
280.22		1267.48		1111.63
280.17		1202.21		1111.56
280.12		1167.16		1111.49
280.07		1085.07		1111.41
280.02		1149.37		1111.33
279.97		1153.77		1111.25
279.92		1133.91		1111.16
279.87		1209.88		1111.1
279.82		1225.98		1111.04
279.77		1192.85		1110.99
279.72		1220.32		1110.94
279.67		1058.52		1110.88
279.62		1102.24		1110.83
279.57		1132.32		1110.78
279.52		1096.9		1110.74
279.47		1169.54		1110.7
279.42		1128.78		1110.66
279.37		1099.76		1110.64
279.32		1174.75		1110.61
279.27		1174.86		1110.57
279.22		1194.42		1110.54
279.17		1064.17		1110.5
279.12		1140.86		1110.47
279.07		1137.55		1110.42
279.02		1130.14		1110.36
278.97		1132.08		1110.3
278.92		1154.45		1110.23
278.87		1235.04		1110.18
278.82		1190.57		1110.12
278.77		1194.75		1110.04
278.72		1192.44		1109.98
278.67		1095.3		1109.91
278.62		1160.83		1109.84
278.57		1213.33		1109.78
278.52		1100.95		1109.74
278.47		1098.58		1109.69
278.42		1164.08		1109.65
278.37		1091.04		1109.63
278.32		1084.35		1109.61
278.27		1226.19		1109.58
278.22		1114.43		1109.55
278.17		1023.95		1109.54
278.12		1141.95		1109.87
278.07		1212.65		1110.2
278.02		1153.42		1110.53
277.97		986.935		1110.85
277.92		1005.99		1111.18
277.87		1201.45		1111.51
277.82		1142.59		1111.84
277.77		1204.79		1112.16
277.72		1109.39		1112.49
277.67		1065.09		1112.82
277.62		1059.42		1113.15
277.57		1169.34		1113.47
277.52		1222.09		1113.8
277.47		1261.65		1114.13
277.42		1191.78		1114.46
277.37		1090.33		1114.78
277.32		1206.45		1115.11
277.27		1140.52		1115.44
277.22		1188.32		1115.77
277.17		1211.04		1116.09
277.12		1122.49		1116.42
277.07		1143.22		1116.75
277.02		1201.44		1117.07
276.97		1128.46		1117.4
276.92		1127.78		1117.73
276.87		1080.8		1118.06
276.82		1175.14		1118.38
276.77		1182.69		1118.71
276.72		1169.77		1119.04
276.67		1149.4		1119.37
276.62		1142.33		1119.69
276.57		1103.02		1120.02
276.52		1180.55		1120.35
276.47		1220.03		1120.68
276.42		1053.08		1121
276.37		1121.06		1121.33
276.32		1144.32		1121.66
276.27		1188.04		1121.99
276.22		1162.77		1122.31
276.17		1058.09		1122.64
276.12		1154.93		1122.97
276.07		1172.94		1123.3
276.02		1094.58		1123.62
275.97		1166.09		1123.95
275.92		1169.97		1124.28
275.87		1200.77		1124.61
275.82		1225.12		1124.93
275.77		1239.84		1125.26
275.72		1131.78		1125.59
275.67		1260.97		1125.92
275.62		1189.23		1126.24
275.57		1123.01		1126.57
275.52		1119.3		1126.9
275.47		1065.1		1127.23
275.42		1187.88		1127.55
275.37		1345.57		1127.88
275.32		1211.41		1128.21
275.27		1122.21		1128.54
275.22		1196.04		1128.86
275.17		1234.94		1129.19
275.12		1263.44		1129.52
275.07		1180.47		1129.85
275.02		1131.59		1130.17
274.97		1180.4		1130.5
274.92		1154.1		1130.83
274.87		1157.12		1131.16
274.82		1170.72		1131.48
274.77		1092.5		1131.81
274.72		1124.09		1132.14
274.67		1166.18		1132.47
274.62		1129.9		1132.79
274.57		1131.09		1133.12
274.52		1149.09		1133.45
274.47		1221.88		1133.78
274.42		1118.57		1134.1
274.37		1185.87		1134.43
274.32		1057.54		1134.76
274.27		1228.78		1135.09
274.22		1112.58		1135.41
274.17		1152.6		1135.74
274.12		1127.95		1136.07
274.07		1224.37		1136.4
274.02		1115.56		1137.04
273.97		1165.72		1137.68
273.92		1124.71		1138.33
273.87		1088.83		1138.97
273.82		1101.73		1139.61
273.77		1219.32		1140.26
273.72		1146.49		1140.9
273.67		1187.03		1141.55
273.62		1103.95		1142.19
273.57		1180.49		1142.83
273.52		1248.6		1143.48
273.47		1148.67		1144.12
273.42		1145.36		1144.76
273.37		1142.28		1145.41
273.32		1225.9		1146.05
273.27		1092.65		1146.69
273.22		1161.74		1147.34
273.17		1206.54		1147.98
273.12		1107.73		1148.63
273.07		1147.9		1149.27
273.02		1182.91		1149.91
272.97		1134.13		1186.27
272.92		1188.58		0
272.87		1194.46		0
272.82		1183.54		0
272.77		1329.34		0
272.72		1212.12		0
272.67		1159.22		0
272.62		1124.83		0
272.57		1138.33		0
272.52		1088.65		0
272.47		1086.92		0
272.42		1132.75		0
272.37		1177.94		0
272.32		1209.51		0
272.27		1117.95		0
272.22		1169.95		0
272.17		1115.05		0
272.12		1249.73		0
272.07		1137.74		0
272.02		1090.23		0
271.97		1148.15		0
271.92		1097.21		0
271.87		1170.32		0
271.82		1095.58		0
271.77		1190.14		0
271.72		1211.46		0
271.67		1199.09		0
271.62		1234.31		0
271.57		1299.65		0
271.52		1218.51		0
271.47		1175.58		0
271.42		1276.84		0
271.37		1092.79		0
271.32		1104.22		0
271.27		1134.3		0
271.22		1216.14		0
271.17		1251.46		0
271.12		1189.68		0
271.07		1067.33		0
271.02		1226.08		0
270.97		1082.98		0
270.92		1049.04		0
270.87		1097.8		0
270.82		1162.7		0
270.77		1154.84		0
270.72		1125.33		0
270.67		1119.47		0
270.62		1139.81		0
270.57		1280.79		0
270.52		1067.01		0
270.47		1155.92		0
270.42		1274.88		0
270.37		1254.59		0
270.32		1268.88		0
270.27		1161.66		0
270.22		1137.56		0
270.17		1107.05		0
270.12		1055.72		0
270.07		1138.13		0
270.02		1264.93		0
269.97		1140.83		0
269.92		1101.92		0
269.87		1209.97		0
269.82		1206.87		0
269.77		1130.89		0
269.72		1111.19		0
269.67		1086.27		0
269.62		1188.68		0
269.57		1225.98		0
269.52		1199.99		0
269.47		1190.69		0
269.42		1147.64		0
269.37		1119		0
269.32		1150.71		0
269.27		1162.47		0
269.22		1197.77		0
269.17		1180.59		0
269.12		1208.25		0
269.07		1268.43		0
269.02		1279.45		0
268.97		1133.33		0
268.92		1211.36		0
268.87		1245.43		0
268.82		1171.02		0
268.77		1152.24		0
268.72		1175.24		0
268.67		1293.46		0
268.62		1201.57		0
268.57		1157.49		0
268.52		1122.42		0
268.47		1217.08		0
268.42		1129.66		0
268.37		1141.12		0
268.32		1199.87		0
268.27		1236.78		0
268.22		1235.13		0
268.17		1256.21		0
268.12		1226.11		0
268.07		1156.27		0
268.02		1069.26		0
267.97		1121.22		0
267.92		1134.78		0
267.87		1093.8		0
267.82		1163.81		0
267.77		1195.13		0
267.72		1177.49		0
267.67		1072.4		0
267.62		1166.67		0
267.57		1224.73		0
267.52		1180.23		0
267.47		1223.34		0
267.42		1219.82		0
267.37		1208.84		0
267.32		1178.81		0
267.27		1186.16		0
267.22		1226.45		0
267.17		1145.43		0
267.12		1206.08		0
267.07		1128.29		0
267.02		1128.1		0
266.97		1123		0
266.92		1205.85		0
266.87		1195.13		0
266.82		1212.51		0
266.77		1249.65		0
266.72		1269.14		0
266.67		1214.71		0
266.62		1143.57		0
266.57		1143.36		0
266.52		1216.74		0
266.47		1195.59		0
266.42		1154.08		0
266.37		1114.33		0
266.32		1178		0
266.27		1134.94		0
266.22		1152.51		0
266.17		1137.16		0
266.12		1189.71		0
266.07		1155.52		0
266.02		1136.67		0
265.97		1196.35		0
265.92		1218.25		0
265.87		1114.58		0
265.82		1150.35		0
265.77		1132.82		0
265.72		1159.18		0
265.67		1179.45		0
265.62		1054.38		0
265.57		1075.3		0
265.52		1143.07		0
265.47		1172.05		0
265.42		1179.31		0
265.37		1197.49		0
265.32		1168.15		0
265.27		1229.45		0
265.22		1062.24		0
265.17		1147.76		0
265.12		1118.98		0
265.07		1142.69		0
265.02		1236.58		0
264.97		1085.12		0
264.92		1081.96		0
264.87		1182.39		0
264.82		1182.21		0
264.77		1129.27		0
264.72		1161.41		0
264.67		1174.65		0
264.62		1079.78		0
264.57		1120.92		0
264.52		1133.79		0
264.47		1166.83		0
264.42		1155.7		0
264.37		1194.9		0
264.32		1213		0
264.27		1271.68		0
264.22		1201		0
264.17		1181.15		0
264.12		1063.11		0
264.07		1134.01		0
264.02		1148.45		0
263.97		1216.01		0
263.92		1250.9		0
263.87		1164.04		0
263.82		1087.46		0
263.77		1078.68		0
263.72		1130.86		0
263.67		1173.31		0
263.62		1129.63		0
263.57		1172.26		0
263.52		1155.76		0
263.47		1181.14		0
263.42		1183.64		0
263.37		1137.61		0
263.32		1135.56		0
263.27		1192.37		0
263.22		1187.26		0
263.17		1138.44		0
263.12		1216.35		0
263.07		1115.12		0
263.02		1189.7		0
262.97		1190.43		0
262.92		1225.72		0
262.87		1088.07		0
262.82		1125.36		0
262.77		1131.5		0
262.72		1173.29		0
262.67		1225.03		0
262.62		1179.42		0
262.57		1130		0
262.52		1150.37		0
262.47		1162.97		0
262.42		1212.99		0
262.37		1145.67		0
262.32		1127.73		0
262.27		1141.42		0
262.22		1135.44		0
262.17		1137.07		0
262.12		1206.4		0
262.07		1198.06		0
262.02		1334.26		0
261.97		1251.94		0
261.92		1177.9		0
261.87		1189.3		0
261.82		1212.21		0
261.77		1048.58		0
261.72		1070.54		0
261.67		1220.65		0
261.62		1103.42		0
261.57		1155.59		0
261.52		1246.51		0
261.47		1127.92		0
261.42		1177.01		0
261.37		1136.45		0
261.32		1123.48		0
261.27		1256.69		0
261.22		1233.92		0
261.17		1206.55		0
261.12		1177.06		0
261.07		1126.66		0
261.02		1167.06		0
260.97		1083.93		0
260.92		1238.34		0
260.87		1276.13		0
260.82		1170.66		0
260.77		1173.78		0
260.72		1066.22		0
260.67		1158.47		0
260.62		1160.57		0
260.57		1193.23		0
260.52		1148.86		0
260.47		1182.2		0
260.42		1099.63		0
260.37		1228.17		0
260.32		1126.76		0
260.27		1158.06		0
260.22		1062.18		0
260.17		1172.12		0
260.12		1219.07		0
260.07		1135.78		0
260.02		1175.43		0
259.97		1155.54		0
259.92		1256.95		0
259.87		1304.84		0
259.82		1278.63		0
259.77		1236.76		0
259.72		1271.31		0
259.67		1160.94		0
259.62		1199.39		0
259.57		1233		0
259.52		1084.44		0
259.47		1077.49		0
259.42		1106.39		0
259.37		1113.2		0
259.32		1168.16		0
259.27		1190.54		0
259.22		1171.46		0

## Sheet: Si2p Scan
﻿
Axis	Energy	Elements=	301
D:\XPS17\170305-yzk_mp\303SZC-4.DATA\Si2p Scan_0.VGD
Binding Energy (E)				Backgnd.
eV		Counts / s		Counts / s
110.22		448.039		0
110.17		422.659		0
110.12		432.483		0
110.07		400.41		0
110.02		366.747		0
109.97		458.603		0
109.92		410.944		0
109.87		448.119		0
109.82		403.351		0
109.77		424.3		0
109.72		423.189		0
109.67		407.773		0
109.62		415.906		0
109.57		380.422		0
109.52		408.824		0
109.47		376.531		0
109.42		316.597		0
109.37		375.06		0
109.32		398.85		0
109.27		369.748		0
109.22		416.957		0
109.17		432.273		0
109.12		431.433		0
109.07		364.996		0
109.02		399.26		0
108.97		449.73		0
108.92		451.841		0
108.87		384.684		0
108.82		363.756		0
108.77		400.58		0
108.72		413.926		0
108.67		349.27		0
108.62		383.503		0
108.57		371.369		0
108.52		419.678		382.159
108.47		393.127		377.777
108.42		330.212		377.777
108.37		344.388		377.775
108.32		384.384		377.773
108.27		413.315		377.77
108.22		359.334		377.767
108.17		424.32		377.764
108.12		469.128		377.761
108.07		428.101		377.757
108.02		418.958		377.752
107.97		404.302		377.746
107.92		412.195		377.742
107.87		429.282		377.736
107.82		429.082		377.73
107.77		374.96		377.726
107.72		364.356		377.722
107.67		455.542		377.719
107.62		412.415		377.716
107.57		368.617		377.714
107.52		361.004		377.711
107.47		402.481		377.71
107.42		351.331		377.708
107.37		400.49		377.707
107.32		385.934		377.706
107.27		377.741		377.706
107.22		393.788		377.704
107.17		336.845		377.702
107.12		384.204		377.701
107.07		414.926		377.698
107.02		442.827		377.696
106.97		384.344		377.693
106.92		400.86		377.69
106.87		394.678		377.686
106.82		415.086		377.682
106.77		446.559		377.678
106.72		370.498		377.674
106.67		419.448		377.672
106.62		422.889		377.668
106.57		360.334		377.664
106.52		370.438		377.66
106.47		371.048		377.656
106.42		423.549		377.651
106.37		468.517		377.646
106.32		412.925		377.64
106.27		439.466		377.633
106.22		441.797		377.624
106.17		452.171		377.614
106.12		442.467		377.601
106.07		513.645		377.587
106.02		551.981		377.572
105.97		473.79		377.556
105.92		522.699		377.539
105.87		611.605		377.52
105.82		499.24		377.497
105.77		499.81		377.472
105.72		530.992		377.445
105.67		649.05		377.415
105.62		683.413		377.381
105.57		689.296		377.344
105.52		689.826		377.305
105.47		794.198		377.261
105.42		712.925		377.21
105.37		845.768		377.155
105.32		821.649		377.095
105.27		879.342		377.028
105.22		991.617		376.954
105.17		944.978		376.872
105.12		1088.86		376.781
105.07		1217.18		376.679
105.02		1327.3		376.566
104.97		1318.02		376.439
104.92		1514.25		376.299
104.87		1636.84		376.145
104.82		1800.72		375.974
104.77		1896.92		375.788
104.72		2043.85		375.585
104.67		2171.32		375.363
104.62		2247.28		375.122
104.57		2394.1		374.865
104.52		2704.01		374.587
104.47		2838.87		374.286
104.42		2813.56		373.961
104.37		2984.89		373.612
104.32		3322.48		373.237
104.27		3659.53		372.835
104.22		3907.81		372.403
104.17		4074.9		371.946
104.12		4290.62		371.461
104.07		4551.54		370.945
104.02		4788.38		370.398
103.97		4879.91		369.825
103.92		5074.35		369.227
103.87		5462.34		368.604
103.82		5464.91		367.96
103.77		5557.18		367.293
103.72		5753.19		366.605
103.67		5868.92		365.9
103.62		5873.47		365.178
103.57		6247.54		364.44
103.52		6235.31		363.69
103.47		6184.14		362.926
103.42		6279.74		362.153
103.37		6458.4		361.374
103.32		6445.68		360.592
103.27		6546.32		359.806
103.22		6352.39		359.025
103.17		6197.24		358.252
103.12		6170.22		357.489
103.07		6156.3		356.74
103.02		5870.67		356.01
102.97		5519.89		355.297
102.92		5392.41		354.604
102.87		5041.18		353.934
102.82		4933.52		353.287
102.77		4989.38		352.665
102.72		4833.56		352.073
102.67		4514.8		351.51
102.62		4235.17		350.975
102.57		4066.66		350.47
102.52		3723.54		349.991
102.47		3379.77		349.541
102.42		3259.95		349.123
102.37		2847.2		348.736
102.32		2859.47		348.379
102.27		2551.54		348.05
102.22		2344.74		347.752
102.17		2206.46		347.48
102.12		2041.03		347.232
102.07		1875.09		347.006
102.02		1560.53		346.8
101.97		1502.36		346.616
101.92		1377.15		346.451
101.87		1427.43		346.304
101.82		1165.94		346.173
101.77		1058.16		346.057
101.72		961.745		345.955
101.67		866.487		345.864
101.62		845.588		345.783
101.57		821.959		345.712
101.52		692.447		345.651
101.47		655.162		345.597
101.42		646.929		345.549
101.37		622.149		345.507
101.32		555.162		345.469
101.27		540.046		345.436
101.22		558.994		345.408
101.17		496.078		345.384
101.12		489.256		345.361
101.07		497.799		345.34
101.02		361.735		345.323
100.97		423.389		345.307
100.92		501.371		345.292
100.87		452.181		345.279
100.82		388.715		345.268
100.77		427.591		345.257
100.72		391.737		345.248
100.67		439.006		345.238
100.62		387.285		345.227
100.57		385.574		345.219
100.52		415.016		345.212
100.47		448.149		345.204
100.42		414.266		345.197
100.37		375.64		345.188
100.32		318.697		345.18
100.27		410.464		345.172
100.22		428.191		345.164
100.17		470.498		345.157
100.12		427.721		345.151
100.07		386.865		345.146
100.02		356.162		345.14
99.97		355.852		345.133
99.92		357.173		345.127
99.87		341.076		345.121
99.82		389.516		345.117
99.77		431.653		345.113
99.72		383.884		345.108
99.67		371.028		345.104
99.62		367.817		345.1
99.57		417.647		345.096
99.52		381.132		345.09
99.47		348.469		345.084
99.42		330.132		345.078
99.37		397.259		345.072
99.32		433.563		345.066
99.27		433.673		345.059
99.22		430.402		345.052
99.17		375.11		345.046
99.12		422.599		345.039
99.07		392.127		345.031
99.02		395.248		345.023
98.97		392.807		345.016
98.92		384.414		345.011
98.87		391.136		345.007
98.82		371.669		345.003
98.77		377.701		345
98.72		318.547		344.996
98.67		318.768		344.992
98.62		333.914		344.988
98.57		394.858		344.984
98.52		436.985		344.981
98.47		389.746		344.977
98.42		406.242		344.974
98.37		369.468		344.97
98.32		380.302		344.965
98.27		368.347		344.96
98.22		362.515		344.954
98.17		348.86		344.949
98.12		368.097		344.943
98.07		421.259		344.937
98.02		407.933		344.931
97.97		426.371		344.925
97.92		435.014		344.92
97.87		398.529		344.914
97.82		394.448		344.909
97.77		327.651		344.903
97.72		355.582		344.899
97.67		363.745		344.895
97.62		363.045		344.891
97.57		340.446		344.89
97.52		359.004		344.889
97.47		380.932		344.888
97.42		336.665		344.887
97.37		319.768		344.885
97.32		336.675		344.884
97.27		351.481		344.883
97.22		428.161		344.881
97.17		353.721		344.881
97.12		316.647		347.277
97.07		356.613		349.674
97.02		375.26		352.07
96.97		281.443		354.467
96.92		337.255		356.863
96.87		374.66		359.26
96.82		443.477		361.657
96.77		336.244		364.053
96.72		327.331		366.45
96.67		398.79		368.846
96.62		372.219		371.243
96.57		408.073		373.639
96.52		417.827		376.036
96.47		403.321		0
96.42		390.676		0
96.37		369.988		0
96.32		364.416		0
96.27		347.509		0
96.22		402.751		0
96.17		357.123		0
96.12		300.25		0
96.07		331.553		0
96.02		340.136		0
95.97		325.61		0
95.92		365.326		0
95.87		397.849		0
95.82		402.021		0
95.77		330.272		0
95.72		351.16		0
95.67		341.016		0
95.62		399.86		0
95.57		406.032		0
95.52		474.9		0
95.47		404.222		0
95.42		387.295		0
95.37		404.712		0
95.32		394.238		0
95.27		318.908		0
95.22		361.655		0

## Sheet: Survey
﻿
Axis	Energy	Elements=	1361
D:\XPS17\170305-yzk_mp\303SZC-4.DATA\Survey.VGD
Binding Energy (E)				Backgnd.
eV		Counts / s		Counts / s
1349.97		57037		0
1348.97		56692.5		0
1347.97		56909.7		0
1346.97		56035.6		0
1345.97		56231.1		0
1344.97		56137.3		0
1343.97		56300.3		0
1342.97		56158.1		0
1341.97		55699		0
1340.97		54892.7		0
1339.97		55121.4		0
1338.97		54148.8		0
1337.97		55074.9		0
1336.97		55273		0
1335.97		54763.4		0
1334.97		55495		0
1333.97		54624.3		0
1332.97		54111.5		0
1331.97		53859.8		0
1330.97		53248.5		0
1329.97		53784.9		0
1328.97		53412.7		0
1327.97		52694.4		0
1326.97		52903.7		0
1325.97		52709.6		0
1324.97		52367.8		0
1323.97		53266.9		0
1322.97		53088.4		0
1321.97		52218.4		0
1320.97		53174.6		0
1319.97		52431.3		0
1318.97		52034.6		0
1317.97		51895.8		0
1316.97		51579.6		0
1315.97		51742.2		0
1314.97		50560.3		0
1313.97		50767		0
1312.97		51751.8		0
1311.97		51792.7		0
1310.97		51325.6		0
1309.97		51967.1		0
1308.97		51551.7		0
1307.97		50668.4		0
1306.97		50525.3		0
1305.97		51495.1		0
1304.97		50400.4		0
1303.97		50629.3		0
1302.97		51192.8		0
1301.97		50446.8		0
1300.97		50336.1		0
1299.97		49482.4		0
1298.97		50533.6		0
1297.97		49928.3		0
1296.97		51120.6		0
1295.97		50022.1		0
1294.97		50326.2		0
1293.97		50220.5		0
1292.97		49778.9		0
1291.97		49481.6		0
1290.97		49964.2		0
1289.97		49530.4		0
1288.97		49415.6		0
1287.97		49054		0
1286.97		49651.9		0
1285.97		49362.9		0
1284.97		49772.4		0
1283.97		50077.8		0
1282.97		50069		0
1281.97		48778		0
1280.97		49172.6		0
1279.97		49708.1		0
1278.97		49105.5		0
1277.97		49708.2		0
1276.97		49847.1		0
1275.97		49965.1		0
1274.97		48676		0
1273.97		49513.1		0
1272.97		48766.4		0
1271.97		48896.1		0
1270.97		48568		0
1269.97		49811.6		0
1268.97		49473.6		0
1267.97		48581.1		0
1266.97		48845		0
1265.97		49302.6		0
1264.97		49426		0
1263.97		49109.8		0
1262.97		48998.8		0
1261.97		49579.9		0
1260.97		48599.3		0
1259.97		49436.9		0
1258.97		49706.3		0
1257.97		49178		0
1256.97		48624.9		0
1255.97		49830.9		0
1254.97		49100.8		0
1253.97		49179.4		0
1252.97		49049.1		0
1251.97		48638.9		0
1250.97		49284.5		0
1249.97		49648.1		0
1248.97		49545.2		0
1247.97		49357.4		0
1246.97		49769		0
1245.97		50127.4		0
1244.97		49791.2		0
1243.97		50194.1		0
1242.97		49126.3		0
1241.97		49587.1		0
1240.97		49225.2		0
1239.97		49950.8		0
1238.97		49911.5		0
1237.97		49650.5		0
1236.97		50051.2		0
1235.97		49798		0
1234.97		50691.6		0
1233.97		49491.9		0
1232.97		49887.1		0
1231.97		49824.3		0
1230.97		50778		0
1229.97		50176.7		0
1228.97		49786.1		0
1227.97		50445.4		0
1226.97		50668		0
1225.97		51215.7		0
1224.97		50894.5		0
1223.97		50408.5		0
1222.97		50541.6		0
1221.97		50092.7		0
1220.97		50294.5		0
1219.97		50020.7		0
1218.97		50057.3		0
1217.97		48485.3		0
1216.97		49109.4		0
1215.97		47362.9		0
1214.97		47961.4		0
1213.97		46856.6		0
1212.97		45845.6		0
1211.97		45423.4		0
1210.97		45188.8		0
1209.97		44970.9		0
1208.97		44979		0
1207.97		44905.5		0
1206.97		44432.7		0
1205.97		44877.8		0
1204.97		44183.7		0
1203.97		44152.9		0
1202.97		43118.3		0
1201.97		44382.4		0
1200.97		43519.2		0
1199.97		43160.3		0
1198.97		43392.1		0
1197.97		43750.9		0
1196.97		43503.7		0
1195.97		43610.6		0
1194.97		43753.9		0
1193.97		43973.8		0
1192.97		44208.6		0
1191.97		44359.9		0
1190.97		43995.8		0
1189.97		43562.9		0
1188.97		44015.6		0
1187.97		44335.9		0
1186.97		43726.5		0
1185.97		43948.4		0
1184.97		44277.8		0
1183.97		44303.5		0
1182.97		44444.2		0
1181.97		43761.7		0
1180.97		43489.5		0
1179.97		43906.6		0
1178.97		44594.8		0
1177.97		44031.9		0
1176.97		43635.6		0
1175.97		44511.6		0
1174.97		44501.6		0
1173.97		43532.5		0
1172.97		43924.9		0
1171.97		44153.4		0
1170.97		44778.5		0
1169.97		44705.5		0
1168.97		44312.6		0
1167.97		44367.9		0
1166.97		44832.9		0
1165.97		44220.2		0
1164.97		45065.3		0
1163.97		44728.3		0
1162.97		44601		0
1161.97		45331		0
1160.97		44702.6		0
1159.97		45145.7		0
1158.97		44628.1		0
1157.97		44765.9		0
1156.97		44615.5		0
1155.97		45702.9		0
1154.97		45429.1		0
1153.97		45575.9		0
1152.97		44917.4		0
1151.97		45621.9		0
1150.97		44817.3		0
1149.97		45234.8		0
1148.97		44912		0
1147.97		45205.8		0
1146.97		44459.9		0
1145.97		44794.4		0
1144.97		45386		0
1143.97		45580.8		0
1142.97		44944.9		0
1141.97		45112.8		0
1140.97		45221.7		0
1139.97		45799.5		0
1138.97		44880		0
1137.97		45063.9		0
1136.97		45288.7		0
1135.97		45866.5		0
1134.97		45425.1		0
1133.97		45232.2		0
1132.97		45349.2		0
1131.97		45852.5		0
1130.97		46023.8		0
1129.97		45899.8		0
1128.97		46193		0
1127.97		45398		0
1126.97		45935.9		0
1125.97		46271		0
1124.97		46033		0
1123.97		46438.3		0
1122.97		46732.4		0
1121.97		46581.4		0
1120.97		47089.3		0
1119.97		45870.3		0
1118.97		46225.5		0
1117.97		45887.1		0
1116.97		45281.5		0
1115.97		46220.8		0
1114.97		46442.7		0
1113.97		46086		0
1112.97		46242.3		0
1111.97		47113.6		0
1110.97		47625.9		0
1109.97		46653.9		0
1108.97		47591.1		0
1107.97		47241.1		0
1106.97		47422.6		0
1105.97		46936.4		0
1104.97		46133.7		0
1103.97		46422.5		0
1102.97		46541.1		0
1101.97		46161.3		0
1100.97		47022.1		0
1099.97		46529.1		0
1098.97		45993.4		0
1097.97		46148.4		0
1096.97		46140.1		0
1095.97		45677.1		0
1094.97		46226.5		0
1093.97		46328.3		0
1092.97		47033		0
1091.97		45998.8		0
1090.97		47217.1		0
1089.97		47070.5		0
1088.97		46491.3		0
1087.97		46365.8		0
1086.97		46662.1		0
1085.97		47453.2		0
1084.97		46496.8		0
1083.97		46342.1		0
1082.97		46863.7		0
1081.97		46685.9		0
1080.97		46374.2		0
1079.97		46643		0
1078.97		46442.8		0
1077.97		46978.2		0
1076.97		47006		0
1075.97		47087.9		0
1074.97		47623.1		0
1073.97		46576.5		0
1072.97		46353.4		0
1071.97		47205		0
1070.97		47353.7		0
1069.97		47136.2		0
1068.97		46654.7		0
1067.97		47500.8		0
1066.97		47959.2		0
1065.97		47682		0
1064.97		48133.2		0
1063.97		47578.5		0
1062.97		47750.3		0
1061.97		47485.9		0
1060.97		47063.2		0
1059.97		48175		0
1058.97		47548		0
1057.97		48394.9		0
1056.97		47613.3		0
1055.97		47240.4		0
1054.97		47632.7		0
1053.97		48343.8		0
1052.97		48015		0
1051.97		48171.5		0
1050.97		48091.9		0
1049.97		48942.2		0
1048.97		48775.1		0
1047.97		48882.6		0
1046.97		49219.4		0
1045.97		49431.6		0
1044.97		48672.3		0
1043.97		48068.8		0
1042.97		49000.2		0
1041.97		49748.1		0
1040.97		49579.7		0
1039.97		49661.3		0
1038.97		48776.1		0
1037.97		49385.6		0
1036.97		48935.2		0
1035.97		49222.2		0
1034.97		49965.5		0
1033.97		49910		0
1032.97		49879.6		0
1031.97		49131.6		0
1030.97		50375.6		0
1029.97		50967.2		0
1028.97		50629.6		0
1027.97		50747		0
1026.97		50756.7		0
1025.97		50846.9		0
1024.97		51245.5		0
1023.97		52163.4		0
1022.97		51827.8		0
1021.97		52075.2		0
1020.97		51638.6		0
1019.97		52249.7		0
1018.97		53013.3		0
1017.97		53296.3		0
1016.97		52596.1		0
1015.97		52597.3		0
1014.97		51880.2		0
1013.97		51981.7		0
1012.97		52055.2		0
1011.97		51874.9		0
1010.97		51648.9		0
1009.97		51522.6		0
1008.97		52127.8		0
1007.97		52550.1		0
1006.97		53591.1		0
1005.97		53683		0
1004.97		55434		0
1003.97		56523.2		0
1002.97		57542.6		0
1001.97		58239.6		0
1000.97		58219.3		0
999.97		58076.3		0
998.97		56109.6		0
997.97		55298.8		0
996.97		53971.4		0
995.97		52630.8		0
994.97		52218		0
993.97		51541.9		0
992.97		51255.6		0
991.97		50173.3		0
990.97		50883		0
989.97		50341.1		0
988.97		50424.2		0
987.97		49769.8		0
986.97		50928.9		0
985.97		51959.4		0
984.97		54796.6		0
983.97		58282.3		0
982.97		60474.4		0
981.97		63578.6		0
980.97		66762.7		0
979.97		67904.6		0
978.97		67025.1		0
977.97		63379.6		0
976.97		59558.4		0
975.97		56632		0
974.97		53797		0
973.97		51570.1		0
972.97		49039		0
971.97		46529.4		0
970.97		43942.4		0
969.97		41157.6		0
968.97		39537		0
967.97		36613.1		0
966.97		35122.7		0
965.97		33938.1		0
964.97		33515.6		0
963.97		32701.9		0
962.97		32339.1		0
961.97		31484.5		0
960.97		31539.4		0
959.97		32222.4		0
958.97		31643		0
957.97		31940.3		0
956.97		31985.7		0
955.97		31414.1		0
954.97		31737.3		0
953.97		31548.8		0
952.97		31720.2		0
951.97		31149.1		0
950.97		31709.3		0
949.97		31572.5		0
948.97		30834.3		0
947.97		31102.6		0
946.97		30992.3		0
945.97		31122.7		0
944.97		31928.7		0
943.97		31890.9		0
942.97		31626		0
941.97		31423.1		0
940.97		31837.1		0
939.97		31141.7		0
938.97		32381		0
937.97		31995.4		0
936.97		31833.3		0
935.97		31374.8		0
934.97		31768.5		0
933.97		32399.7		0
932.97		31746.4		0
931.97		31794.2		0
930.97		31910.5		0
929.97		32085.5		0
928.97		32218		0
927.97		31771.3		0
926.97		32143.6		0
925.97		31570.1		0
924.97		32118.3		0
923.97		32085.9		0
922.97		31345.5		0
921.97		31970.6		0
920.97		31496		0
919.97		32251.4		0
918.97		31763.9		0
917.97		32444.1		0
916.97		32787.3		0
915.97		32507.6		0
914.97		32430.9		0
913.97		32323.1		0
912.97		32281.7		0
911.97		32259.7		0
910.97		32463		0
909.97		31991.9		0
908.97		32625.3		0
907.97		32618.6		0
906.97		32036.9		0
905.97		32147.1		0
904.97		32540.6		0
903.97		31982.1		0
902.97		32966		0
901.97		32571.4		0
900.97		32120.6		0
899.97		32581.5		0
898.97		32281.7		0
897.97		32408.6		0
896.97		32139.5		0
895.97		32178.4		0
894.97		32780.4		0
893.97		32466.5		0
892.97		32769.7		0
891.97		32890.2		0
890.97		31684.5		0
889.97		32571.4		0
888.97		32849.2		0
887.97		32305.4		0
886.97		31979.1		0
885.97		31947.3		0
884.97		31762.4		0
883.97		32383.6		0
882.97		32073.3		0
881.97		32419.3		0
880.97		31664.2		0
879.97		32253.4		0
878.97		32542.7		0
877.97		32264.7		0
876.97		31802.4		0
875.97		31566.7		0
874.97		31498.1		0
873.97		31837.8		0
872.97		31244.8		0
871.97		31932.3		0
870.97		32894.5		0
869.97		32557		0
868.97		31880.1		0
867.97		31794.9		0
866.97		32602.9		0
865.97		32111		0
864.97		31842.5		0
863.97		31717.2		0
862.97		32178.9		0
861.97		31270.1		0
860.97		32091.3		0
859.97		32218.8		0
858.97		32517.3		0
857.97		32958		0
856.97		32493.7		0
855.97		32206		0
854.97		32122.3		0
853.97		32280.1		0
852.97		31969.5		0
851.97		32739.3		0
850.97		32805		0
849.97		32825.3		0
848.97		32836.6		0
847.97		32601.6		0
846.97		33100.4		0
845.97		32565.2		0
844.97		32604		0
843.97		32588.3		0
842.97		32886.9		0
841.97		33217.8		0
840.97		33551.3		0
839.97		32568.5		0
838.97		32476.3		0
837.97		32597.2		0
836.97		32616.2		0
835.97		32295.9		0
834.97		32500.3		0
833.97		33183.8		0
832.97		32376		0
831.97		32026.4		0
830.97		32237.8		0
829.97		31827.5		0
828.97		31490.4		0
827.97		31889.6		0
826.97		31769.2		0
825.97		31285.1		0
824.97		31520		0
823.97		32043.9		0
822.97		32125.6		0
821.97		32100.4		0
820.97		31607.3		0
819.97		32081.6		0
818.97		32104		0
817.97		32880.8		0
816.97		32608.2		0
815.97		31841.7		0
814.97		32024.3		0
813.97		31445.7		0
812.97		31978.8		0
811.97		31682.5		0
810.97		32291.9		0
809.97		33179		0
808.97		31707.6		0
807.97		32461.6		0
806.97		32198.2		0
805.97		31787.4		0
804.97		31986.2		0
803.97		32131.9		0
802.97		31145.7		0
801.97		31825.9		0
800.97		32165.6		0
799.97		32105.5		0
798.97		32064.7		0
797.97		32322.9		0
796.97		32397.4		0
795.97		32644		0
794.97		32784.2		0
793.97		31194.6		0
792.97		32382.8		0
791.97		32759.3		0
790.97		32724.2		0
789.97		32956.7		0
788.97		32579.3		0
787.97		32808.6		0
786.97		32936.9		0
785.97		32980.5		0
784.97		32982		0
783.97		33271.5		0
782.97		33709.5		0
781.97		33826.3		0
780.97		32650.1		0
779.97		32077.6		0
778.97		33163.8		0
777.97		32259.7		0
776.97		31645		0
775.97		32342.7		0
774.97		32895		0
773.97		32787.4		0
772.97		32909.2		0
771.97		33095		0
770.97		32903.1		0
769.97		33190.2		0
768.97		33062.4		0
767.97		32670.5		0
766.97		32384.2		0
765.97		32406.1		0
764.97		32877.8		0
763.97		32948.2		0
762.97		32847		0
761.97		32906.5		0
760.97		33294.4		0
759.97		33228.6		0
758.97		33189.7		0
757.97		32424.2		0
756.97		32728.7		0
755.97		33113.4		0
754.97		33245.3		0
753.97		33093.3		0
752.97		33179.1		0
751.97		33081.6		0
750.97		32964.8		0
749.97		33062.3		0
748.97		33463.3		0
747.97		33276.3		0
746.97		33588.4		0
745.97		33179.1		0
744.97		33582.5		0
743.97		33429.8		0
742.97		33671.2		0
741.97		33258.7		0
740.97		33684.5		0
739.97		33890.6		0
738.97		33580.7		0
737.97		33776		0
736.97		33784.9		0
735.97		33361		0
734.97		33503.9		0
733.97		33569.2		0
732.97		33837.2		0
731.97		33812.8		0
730.97		33762.2		0
729.97		33883.8		0
728.97		33773.7		0
727.97		34077		0
726.97		33980.3		0
725.97		34714.6		0
724.97		34241.6		0
723.97		34302.8		0
722.97		34102.7		0
721.97		33337.5		0
720.97		33870.8		0
719.97		33376.7		0
718.97		33742.6		0
717.97		33590.8		0
716.97		33797.2		0
715.97		34555.7		0
714.97		33870.4		0
713.97		34408		0
712.97		34953.3		0
711.97		35169		0
710.97		35054.3		0
709.97		35005.4		0
708.97		33579		0
707.97		32556.1		0
706.97		31777.9		0
705.97		32765.2		0
704.97		32276.2		0
703.97		32328.4		0
702.97		31399.5		0
701.97		32267.2		0
700.97		31911.1		0
699.97		32120.3		0
698.97		32897.5		0
697.97		31738.5		0
696.97		32432.2		0
695.97		31974.9		0
694.97		32704.7		0
693.97		32359		0
692.97		32631.4		0
691.97		33219.2		0
690.97		31823.5		0
689.97		32947.8		0
688.97		33001.5		0
687.97		32901.1		0
686.97		32757.9		0
685.97		32705.4		0
684.97		32434.7		0
683.97		32524.8		0
682.97		32850.1		0
681.97		33057.6		0
680.97		32479.5		0
679.97		32629.7		0
678.97		32489.7		0
677.97		32169.8		0
676.97		32533		0
675.97		32511.4		0
674.97		33375.3		0
673.97		33096		0
672.97		33337.1		0
671.97		32692.5		0
670.97		32964.6		0
669.97		32969.8		0
668.97		33539.3		0
667.97		33522		0
666.97		33766.9		0
665.97		33290.7		0
664.97		33054.1		0
663.97		33841.3		0
662.97		33915		0
661.97		34091.8		0
660.97		33229.4		0
659.97		33739.7		0
658.97		33306.2		0
657.97		33629.5		0
656.97		33681.1		0
655.97		33219.2		0
654.97		33595		0
653.97		33229.4		0
652.97		33784		0
651.97		33793.7		0
650.97		32630.2		0
649.97		33557.3		0
648.97		33420.7		0
647.97		33833.8		0
646.97		34142.6		0
645.97		33942.2		0
644.97		33922.8		0
643.97		33260.3		0
642.97		33447		0
641.97		33831.7		0
640.97		34494.3		0
639.97		33997.7		0
638.97		33747.9		0
637.97		33491.9		0
636.97		33516		0
635.97		33220.9		0
634.97		33984.9		0
633.97		33205.6		0
632.97		34465.8		0
631.97		34455.8		0
630.97		34228.5		0
629.97		34100.2		0
628.97		34550.5		0
627.97		34517.5		0
626.97		34323.4		0
625.97		34211.2		0
624.97		34352.8		0
623.97		34361		0
622.97		34847.2		0
621.97		34318		0
620.97		34822.3		0
619.97		34218.4		0
618.97		34485.3		0
617.97		34832.6		0
616.97		34693.5		0
615.97		34674		0
614.97		34672		0
613.97		35439		0
612.97		35308.6		0
611.97		34782.1		0
610.97		34358.6		0
609.97		35380		0
608.97		35472.9		0
607.97		35300.4		0
606.97		34852.6		0
605.97		34776.3		0
604.97		35286.9		0
603.97		35485.3		0
602.97		35628.3		0
601.97		35174.8		0
600.97		35162.1		0
599.97		34885.1		0
598.97		35032.9		0
597.97		35820.6		0
596.97		35789.1		0
595.97		34957.9		0
594.97		35108.1		0
593.97		36047.8		0
592.97		35227.7		0
591.97		35774.2		0
590.97		36055.5		0
589.97		35993.2		0
588.97		35489.1		0
587.97		35869.3		0
586.97		35704.6		0
585.97		36256.7		0
584.97		36030.7		0
583.97		36434.3		0
582.97		36842.3		0
581.97		36753.2		0
580.97		36381.3		0
579.97		36165.1		0
578.97		36001.2		0
577.97		36325.1		0
576.97		36402.4		0
575.97		35788.4		0
574.97		35831.4		0
573.97		36014.3		0
572.97		36012.1		0
571.97		36372.7		0
570.97		35853.4		0
569.97		34780.3		0
568.97		35489.6		0
567.97		34648.1		0
566.97		33673.4		0
565.97		34178.5		0
564.97		34099.5		0
563.97		35027.6		0
562.97		36489.8		0
561.97		36895.6		0
560.97		37594.6		0
559.97		38920.4		0
558.97		39425.3		0
557.97		39804.8		0
556.97		40440.1		0
555.97		41084.4		0
554.97		42284.3		0
553.97		41642.4		0
552.97		39810.9		0
551.97		37443.3		0
550.97		35109.5		0
549.97		33486		0
548.97		32039.7		0
547.97		31284.8		0
546.97		30452.8		0
545.97		29228		0
544.97		28174		0
543.97		25568.9		0
542.97		22626.4		0
541.97		20374.8		0
540.97		18409		0
539.97		17968.8		17968.8
538.97		18120.3		17965.3
537.97		18188.6		17960.2
536.97		19180.6		17954.3
535.97		21742.8		17938.7
534.97		32836.3		17898.1
533.97		80217		17750
532.97		166584		17143.4
531.97		192402		15698
530.97		123187		13990.7
529.97		53756.2		12935.9
528.97		24466.5		12541.6
527.97		15772.6		12426.5
526.97		13347.4		12394.2
525.97		12651.1		12384.9
524.97		12675.7		12382.4
523.97		12379.5		12379.5
522.97		12354.6		0
521.97		12155.8		0
520.97		11621.5		0
519.97		12056		0
518.97		11998.1		0
517.97		12042.5		0
516.97		11939.2		0
515.97		11618.8		0
514.97		12101.3		0
513.97		12317.9		0
512.97		11961.9		0
511.97		12181.3		0
510.97		12480		0
509.97		11918.4		0
508.97		12406.5		0
507.97		12039.7		0
506.97		12215.7		0
505.97		12320.2		0
504.97		12322.1		0
503.97		12018.5		0
502.97		12254.1		0
501.97		12420.1		0
500.97		11925.5		0
499.97		12427.4		0
498.97		12437		0
497.97		12366.9		0
496.97		12518.7		0
495.97		12153.6		0
494.97		12287.6		0
493.97		12324.1		0
492.97		12085.5		0
491.97		11966.4		0
490.97		12329.4		0
489.97		12522.8		0
488.97		12520		0
487.97		12415.6		0
486.97		12338.1		0
485.97		12406.3		0
484.97		12521.2		0
483.97		12775		0
482.97		12911		0
481.97		12468.3		0
480.97		12553.2		0
479.97		12415.6		0
478.97		12750.6		0
477.97		12775.5		0
476.97		12422		0
475.97		12551.2		0
474.97		12242.2		0
473.97		12926.1		0
472.97		12369.9		0
471.97		12935.2		0
470.97		12731.9		0
469.97		12675.7		0
468.97		12476.8		0
467.97		13204.7		0
466.97		12737.8		0
465.97		12511.5		0
464.97		12584.7		0
463.97		12653.7		0
462.97		12951.7		0
461.97		12764.7		0
460.97		12625.8		0
459.97		12552.8		0
458.97		12911.5		0
457.97		12575.6		0
456.97		12720		0
455.97		12765.1		0
454.97		12885.9		0
453.97		13110.2		0
452.97		12819.4		0
451.97		13024.5		0
450.97		12926		0
449.97		13042.6		0
448.97		12864.9		0
447.97		12855.7		0
446.97		12861.9		0
445.97		12985.6		0
444.97		12909.8		0
443.97		13019		0
442.97		12885.3		0
441.97		13119		0
440.97		13023.8		0
439.97		13272.6		0
438.97		13508.5		0
437.97		13164.4		0
436.97		13514.8		0
435.97		13290.3		0
434.97		13537.4		0
433.97		12981.4		0
432.97		13337.2		0
431.97		13442.5		0
430.97		12808		0
429.97		13716.8		0
428.97		13203		0
427.97		13508.2		0
426.97		13363.1		0
425.97		13401.7		0
424.97		13533.3		0
423.97		13700.2		0
422.97		13355.1		0
421.97		13453.5		0
420.97		13304.8		0
419.97		13182		0
418.97		13430.7		0
417.97		13602		0
416.97		13427.4		0
415.97		13221.2		0
414.97		13102.9		0
413.97		13369.5		0
412.97		13076.4		0
411.97		13185		0
410.97		12293.1		12293.1
409.97		12586.4		12292.4
408.97		12802.9		12286.2
407.97		13154		12276.1
406.97		13365.2		12259.4
405.97		13713		12238.6
404.97		13414.4		12211.2
403.97		13276.7		12188.7
402.97		13396.7		12168.3
401.97		14913.7		12145.3
400.97		17566.3		12094.7
399.97		20414.6		11995.5
398.97		20448.2		11843.6
397.97		16631.8		11688.6
396.97		13464.5		11599.6
395.97		12634.9		11566
394.97		12069.4		11546.7
393.97		11537.3		11537.3
392.97		11751		0
391.97		12175.7		0
390.97		11978.7		0
389.97		12231.6		0
388.97		12521.3		0
387.97		12327.1		0
386.97		12481.2		0
385.97		12423.9		0
384.97		12072.5		0
383.97		12479.4		0
382.97		12331.8		0
381.97		12623		0
380.97		12667.8		0
379.97		12432.8		0
378.97		12723.4		0
377.97		12569.2		0
376.97		12188.2		0
375.97		12610.1		0
374.97		12674.2		0
373.97		12706		0
372.97		12721.2		0
371.97		12810.9		0
370.97		12810.2		0
369.97		12278		0
368.97		12463.8		0
367.97		12405.6		0
366.97		12525.7		0
365.97		13116.7		0
364.97		12828.1		0
363.97		12695.8		0
362.97		12833.6		0
361.97		13156		0
360.97		12959.5		0
359.97		13106.1		0
358.97		12845		0
357.97		12904.6		0
356.97		13093.6		0
355.97		13190.8		0
354.97		12959.1		0
353.97		12797.7		0
352.97		13251.3		0
351.97		13239.8		0
350.97		13228.2		0
349.97		12903.8		0
348.97		12506.4		0
347.97		13008.9		0
346.97		13346.8		0
345.97		13285		0
344.97		13395.8		0
343.97		13114		0
342.97		13434.9		0
341.97		13086.4		0
340.97		13308.8		0
339.97		13217.2		0
338.97		13205.9		0
337.97		13188.4		0
336.97		13085.4		0
335.97		13702		0
334.97		13648.7		0
333.97		13374.7		0
332.97		13359		0
331.97		13544.9		0
330.97		13586.7		0
329.97		13723		0
328.97		13885		0
327.97		13619.6		0
326.97		13735.7		0
325.97		13810.9		0
324.97		13741.1		0
323.97		13573.8		0
322.97		13995.2		0
321.97		14204.8		0
320.97		13858.7		0
319.97		14291.7		0
318.97		14264.2		0
317.97		13943.7		0
316.97		13933.9		0
315.97		14190.8		0
314.97		14409.2		0
313.97		14411.6		0
312.97		14622		0
311.97		14249.1		0
310.97		14288.7		0
309.97		14266.2		0
308.97		13956.7		0
307.97		13998.4		0
306.97		14367.3		0
305.97		14327.1		0
304.97		13672.2		0
303.97		13539.8		0
302.97		13241.3		0
301.97		12613		0
300.97		12242		0
299.97		11738.3		0
298.97		11596.8		0
297.97		11558.3		0
296.97		10920.7		0
295.97		10807.3		0
294.97		11004		0
293.97		10598.6		10598.6
292.97		11079.9		10593.2
291.97		11814.7		10574.9
290.97		12232.7		10536.8
289.97		13043.1		10486.5
288.97		16033.7		10413.9
287.97		20875.6		10262
286.97		25717.5		9981.36
285.97		33473.3		9569.05
284.97		40002		8946.93
283.97		35607.4		8141.8
282.97		21558.1		7431.04
281.97		11108.2		7065.74
280.97		7609.28		6961.24
279.97		7262.26		6944.47
278.97		6936.26		6936.26
277.97		7144.22		0
276.97		7183.47		0
275.97		7291.86		0
274.97		7027.68		0
273.97		6940.02		0
272.97		6888.32		0
271.97		7233.1		0
270.97		7150.49		0
269.97		7057.96		0
268.97		6932.35		0
267.97		6945.65		0
266.97		7034.54		0
265.97		7297.74		0
264.97		6947.63		0
263.97		7146.78		0
262.97		7333.48		0
261.97		6996.3		0
260.97		7018.62		0
259.97		6940.56		0
258.97		7027.3		0
257.97		7095.57		0
256.97		7206.19		0
255.97		7444.1		0
254.97		7096.75		0
253.97		7198.26		0
252.97		6913.14		0
251.97		7055.21		0
250.97		7230.18		0
249.97		7000.37		0
248.97		7157.93		0
247.97		7090.42		0
246.97		7094.1		0
245.97		7281.53		0
244.97		7058.12		0
243.97		6989.74		0
242.97		6981.8		0
241.97		6874.06		0
240.97		7041.03		0
239.97		7218.56		0
238.97		7323.36		0
237.97		7350.74		0
236.97		7154.72		0
235.97		7411.95		0
234.97		7509.07		0
233.97		7115.1		0
232.97		7190.02		0
231.97		7001.39		0
230.97		7367.73		0
229.97		7231.87		0
228.97		7338.2		0
227.97		7129.33		0
226.97		7246.77		0
225.97		7052.85		0
224.97		7275.62		0
223.97		7136.4		0
222.97		7794.53		0
221.97		7495.93		0
220.97		7065.96		0
219.97		7284.79		0
218.97		7273.59		0
217.97		7086.72		0
216.97		7313.4		0
215.97		7190.78		0
214.97		7537.67		0
213.97		7359.05		0
212.97		7237.43		0
211.97		7287.64		0
210.97		7279.32		0
209.97		7624.47		0
208.97		7418.86		0
207.97		7338.6		0
206.97		7266.71		0
205.97		7566.76		0
204.97		7598.79		0
203.97		7539.11		0
202.97		7722.6		0
201.97		7727.95		0
200.97		7497.14		0
199.97		7475.33		0
198.97		7535.15		0
197.97		7567.11		0
196.97		7942.69		0
195.97		7705.67		0
194.97		7510.35		0
193.97		7599.88		0
192.97		7423.16		0
191.97		7378.81		0
190.97		7324.17		0
189.97		7480.59		0
188.97		7705		0
187.97		7921.06		0
186.97		7364.81		0
185.97		7522.63		0
184.97		7523.68		0
183.97		7761.02		0
182.97		8085.84		0
181.97		7837.09		0
180.97		7709.84		0
179.97		7785.73		0
178.97		8178.08		0
177.97		8862.19		0
176.97		8519.03		0
175.97		8615.45		0
174.97		8390.74		0
173.97		8766.02		0
172.97		8572.15		0
171.97		8102.63		0
170.97		7904.56		0
169.97		7627.12		0
168.97		7471.94		0
167.97		7191.8		0
166.97		6972.99		0
165.97		6527.96		0
164.97		6371.74		0
163.97		6150.13		0
162.97		5776.62		0
161.97		5921.9		0
160.97		5824.73		0
159.97		5815.66		0
158.97		6297.33		0
157.97		6608.73		0
156.97		8907.5		0
155.97		13904		0
154.97		22636.3		0
153.97		26967.3		0
152.97		21315.7		0
151.97		12867.9		0
150.97		8226.54		0
149.97		6603.29		0
148.97		5870.05		0
147.97		5655.98		0
146.97		5230.55		0
145.97		5330.79		0
144.97		5158.55		0
143.97		5242.9		0
142.97		5074.11		0
141.97		4898.15		0
140.97		5031.25		0
139.97		5092.33		0
138.97		4769.66		0
137.97		4930.95		0
136.97		5042.65		0
135.97		4808.48		0
134.97		4806.5		0
133.97		4776.14		0
132.97		4664.1		0
131.97		5130.05		0
130.97		4885.14		0
129.97		5082.15		0
128.97		5182.92		0
127.97		5127.4		0
126.97		5527.68		0
125.97		5797.27		0
124.97		5800.55		0
123.97		5523.38		0
122.97		5551.4		0
121.97		5494.77		0
120.97		5289.16		0
119.97		5057.05		0
118.97		4829.05		0
117.97		4507.9		0
116.97		4190.04		0
115.97		4102		0
114.97		3569.28		0
113.97		3276.05		0
112.97		3060.92		0
111.97		2594.95		0
110.97		2513.01		0
109.97		2449.12		0
108.97		2430.44		2430.44
107.97		2549.07		2430.42
106.97		2790.18		2430.14
105.97		3849.5		2429.34
104.97		9139.84		2426.27
103.97		22235.6		2411.84
102.97		29144.7		2369.28
101.97		18639.8		2311.82
100.97		6597.3		2276.78
99.97		3051.61		2267.51
98.97		2739.23		2265.82
97.97		2305.28		2264.81
96.97		2264.72		2264.72
95.97		2429.72		0
94.97		2478.92		0
93.97		2411.43		0
92.97		2389.96		0
91.97		2334.08		0
90.97		2215.46		0
89.97		2188.97		0
88.97		2311.98		0
87.97		2372.97		0
86.97		2278.71		0
85.97		2168.86		0
84.97		2371.88		0
83.97		2141.5		0
82.97		2206.44		0
81.97		2344.82		0
80.97		2196.33		0
79.97		2312.71		0
78.97		2364.41		0
77.97		2280.13		0
76.97		2093.26		0
75.97		2438.94		0
74.97		2554.25		0
73.97		2396.34		0
72.97		2200.28		0
71.97		2291.71		0
70.97		2334.42		0
69.97		2399.79		0
68.97		2444.43		0
67.97		2237		0
66.97		2465.71		0
65.97		2345.37		0
64.97		2268.18		0
63.97		2360.86		0
62.97		2299.37		0
61.97		2406.02		0
60.97		2508.34		0
59.97		2468.2		0
58.97		2554.47		0
57.97		2709.73		0
56.97		2748.93		0
55.97		2710.05		0
54.97		2687.42		0
53.97		2402.09		0
52.97		2435		0
51.97		2423.31		0
50.97		2399.67		0
49.97		2267.99		0
48.97		2395.96		0
47.97		2296.45		0
46.97		2332.33		0
45.97		2305.53		0
44.97		2126.12		0
43.97		2012.83		0
42.97		1997.59		0
41.97		2107.02		0
40.97		2011.39		0
39.97		2052.15		0
38.97		1812.56		0
37.97		1802.09		0
36.97		1740.7		0
35.97		1689.71		0
34.97		1743.93		0
33.97		1695.23		0
32.97		1947.88		0
31.97		1829.65		0
30.97		1907.18		0
29.97		2173.64		0
28.97		2669.18		0
27.97		3516.9		0
26.97		4768.89		0
25.97		6273.52		0
24.97		6821.73		0
23.97		5518.62		0
22.97		3180.81		0
21.97		1839.11		0
20.97		1271.94		0
19.97		1132.5		0
18.97		1041.38		0
17.97		1021.34		0
16.97		1064.52		0
15.97		1362.55		0
14.97		1728.64		0
13.97		1866.55		0
12.97		1995.27		0
11.97		1762.36		0
10.97		1550.93		0
9.97		1598.35		0
8.97		1617.48		0
7.97		1860.08		0
6.97		1600.41		0
5.97		1283.68		0
4.97		925.753		0
3.97		580.678		0
2.97		394.599		0
1.97		166.847		0
0.97		48.5999		0
-0.03		32.2382		0
-1.03		6.84068		0
-2.03		4.93549		0
-3.03		10.066		0
-4.03		0.155016		0
-5.03		8.51585		0
-6.03		5.89059		0
-7.03		5.15552		0
-8.03		9.84598		0
-9.03		0.440044		0
-10.03		0		0

## Sheet: Peak Table
Peak Table :
	Name	Start BE	Peak BE	End BE	Height CPS	FWHM eV	Area (P) CPS.eV	Area (N) TPP-2M	Atomic %	Peak Type	Q	SF ALTHERMO1	TXFN	Backgnd	PP Height CPS	PP Hgt (N)	PP At. %	Title	File Name
	Si2p	108.5	103.369	96.5	6004.13	1.836	12419.9	0.166	17.01	Standard	1	0.9	1045.84	Smart	6176.96	0.0165	20.464	Si2p Scan	D:\XPS17\170305-yzk_mp\303SZC-4.DATA\Si2p Scan_0.VGD
	C1s	296.5	284.823	272.97	6078.61	3.059	23496	0.2966	30.398	Standard	1	1	1110.89	Smart	6278.56	0.0158	19.649	C1s Scan	D:\XPS17\170305-yzk_mp\303SZC-4.DATA\C1s Scan_0.VGD
	N1s	408.5	399.744	394.5	1911.09	2.197	5326.94	0.0416	4.263	Standard	1	1.676	1157.21	Smart	2077.76	0.0065	8.045	N1s Scan	D:\XPS17\170305-yzk_mp\303SZC-4.DATA\N1s Scan_0.VGD
	O1s	540.5	532.565	526.5	42445.2	1.938	96839.2	0.462	47.345	Standard	1	2.881	1216.82	Smart	43450.7	0.0414	51.387	O1s Scan	D:\XPS17\170305-yzk_mp\303SZC-4.DATA\O1s Scan_0.VGD
	Fe2p	739.82	710.535	701.27	594.726	0.351	9244.34	0.0096	0.983	Standard	1	14.353	1309.62	Smart	1179.14	0.0004	0.455	Fe2p Scan	D:\XPS17\170305-yzk_mp\303SZC-4.DATA\Fe2p Scan_0.VGD

## Sheet: Titles
15:40:12 Thursday, March 09, 2017
D:\XPS17\170305-yzk_mp\303SZC-4.xls
303SZC-4
Data Files :	Title	File Name	Comment
	Cl2p	D:\XPS17\170305-yzk_mp\303SZC-4.DATA\Cl2p_0.VGD
	Fe2p Scan	D:\XPS17\170305-yzk_mp\303SZC-4.DATA\Fe2p Scan_0.VGD
	Si2s Scan	D:\XPS17\170305-yzk_mp\303SZC-4.DATA\Si2s Scan_0.VGD
	O1s Scan	D:\XPS17\170305-yzk_mp\303SZC-4.DATA\O1s Scan_0.VGD
	N1s Scan	D:\XPS17\170305-yzk_mp\303SZC-4.DATA\N1s Scan_0.VGD
	C1s Scan	D:\XPS17\170305-yzk_mp\303SZC-4.DATA\C1s Scan_0.VGD
	Si2p Scan	D:\XPS17\170305-yzk_mp\303SZC-4.DATA\Si2p Scan_0.VGD
	Cl2p	D:\XPS17\170305-yzk_mp\303SZC-4.DATA\Cl2p.VGD
	Fe2p Scan	D:\XPS17\170305-yzk_mp\303SZC-4.DATA\Fe2p Scan.VGD
	Si2s Scan	D:\XPS17\170305-yzk_mp\303SZC-4.DATA\Si2s Scan.VGD
	O1s Scan	D:\XPS17\170305-yzk_mp\303SZC-4.DATA\O1s Scan.VGD
	N1s Scan	D:\XPS17\170305-yzk_mp\303SZC-4.DATA\N1s Scan.VGD
	C1s Scan	D:\XPS17\170305-yzk_mp\303SZC-4.DATA\C1s Scan.VGD
	Si2p Scan	D:\XPS17\170305-yzk_mp\303SZC-4.DATA\Si2p Scan.VGD
	Survey	D:\XPS17\170305-yzk_mp\303SZC-4.DATA\Survey.VGD
