# Supplementary material for: Highly efficient triazolone/metal ion/polydopamine/MCM-41 sustained release system with pH sensitivity for pesticide delivery
Source: R Soc Open Sci. 2018 Jul 11;5(7):180658. doi: 10.1098/rsos.180658 (PMC6083694; doi:10.1098/rsos.180658)
Supplement: BET raw data [file rsos180658supp1.zip › XPS raw material/303SZC-(MCM-41).xls]

## Sheet: O1s Scan
﻿
Axis	Energy	Elements=	461
D:\XPS17\170305-yzk_mp\303SZC-3.DATA\O1s Scan_0.VGD
Binding Energy (E)				Backgnd.
eV		Counts / s		Counts / s
545.32		4987.43		0
545.27		5041.73		0
545.22		4914.02		0
545.17		4911.8		0
545.12		5142.69		0
545.07		5193.55		0
545.02		4967.69		0
544.97		5148.51		0
544.92		4912.04		0
544.87		4985.32		0
544.82		5059.54		0
544.77		4896.14		0
544.72		4988.39		0
544.67		4842.58		0
544.62		4861.33		0
544.57		4860.24		0
544.52		4800.89		0
544.47		4800.06		0
544.42		4835.29		0
544.37		4810.79		0
544.32		4514.08		0
544.27		4553.76		0
544.22		4442.03		0
544.17		4295.62		0
544.12		4289.51		0
544.07		4520.82		0
544.02		4349.15		0
543.97		4374.47		0
543.92		4139.14		0
543.87		3949.22		0
543.82		4182.88		0
543.77		4030.83		0
543.72		4204.96		0
543.67		3970.44		0
543.62		3902.48		0
543.57		3953.94		0
543.52		3817.54		0
543.47		3714.13		0
543.42		3833.81		0
543.37		3779.61		0
543.32		3847.94		0
543.27		3576.08		0
543.22		3391.49		0
543.17		3443.69		0
543.12		3424.4		0
543.07		3378.28		0
543.02		3265.15		0
542.97		3128.32		0
542.92		3280.31		0
542.87		3126.6		0
542.82		3061.72		0
542.77		2948.36		0
542.72		3058.37		0
542.67		2930.82		0
542.62		2915.83		0
542.57		2941.59		0
542.52		2592.18		0
542.47		2584.66		0
542.42		2677.39		0
542.37		2747.88		0
542.32		2553.09		0
542.27		2429.2		0
542.22		2511.41		0
542.17		2452.74		0
542.12		2417.16		0
542.07		2481.63		0
542.02		2565.38		0
541.97		2394		0
541.92		2323.88		0
541.87		2326.91		0
541.82		2367		0
541.77		2368.44		0
541.72		2248.53		0
541.67		2357.72		0
541.62		2195.81		0
541.57		2153.26		0
541.52		2073.02		0
541.47		2080.53		0
541.42		2054.15		0
541.37		2040.21		0
541.32		2037.49		0
541.27		2210.57		0
541.22		1880.14		0
541.17		1983.66		0
541.12		2064.72		0
541.07		1948.85		0
541.02		1856.51		0
540.97		1924.73		0
540.92		1840.24		0
540.87		1749.76		0
540.82		1868.89		0
540.77		1912.93		0
540.72		1881.6		0
540.67		1784.17		0
540.62		1890.26		1834.36
540.57		1818.89		1834.24
540.52		1793.35		1827.45
540.47		1867.29		1827.06
540.42		1862.41		1824.53
540.37		1748.4		1818.02
540.32		1866.85		1812.97
540.27		1772.19		1808.31
540.22		1877.28		1802.13
540.17		1929.3		1797.54
540.12		1721.5		1795.19
540.07		1820.04		1792.49
540.02		1819.82		1785.46
539.97		1672.02		1778.4
539.92		1737.8		1772.33
539.87		1844.45		1769.72
539.82		1868.97		1769.59
539.77		1799.05		1768.14
539.72		1670.12		1766.47
539.67		1699.93		1764.35
539.62		1813.22		1761.03
539.57		1768.55		1757.17
539.52		1811.01		1755.24
539.47		1817.77		1755.24
539.42		1695.87		1755.23
539.37		1725.6		1754.89
539.32		1731.74		1754.52
539.27		1774.78		1754.14
539.22		1799.49		1753.75
539.17		1754.24		1753.66
539.12		1705.97		1753.66
539.07		1812.59		1753.66
539.02		1767.71		1753.66
538.97		1727.65		1753.66
538.92		1794.61		1753.66
538.87		1763.85		1753.66
538.82		1665.54		1753.66
538.77		1724.73		1753.65
538.72		1855.7		1753.65
538.67		1779.89		1753.65
538.62		1803.54		1753.65
538.57		1840.33		1753.65
538.52		1781.09		1753.65
538.47		1766.65		1753.65
538.42		1896.72		1753.64
538.37		1838.09		1753.64
538.32		1796.85		1753.64
538.27		1744.46		1753.64
538.22		1836.88		1753.63
538.17		1818.66		1753.63
538.12		1824.82		1753.63
538.07		1840.14		1753.62
538.02		1944.84		1753.62
537.97		1960.49		1753.62
537.92		1845.19		1753.61
537.87		1737.53		1753.61
537.82		1747.45		1753.61
537.77		1785.29		1753.6
537.72		1980.75		1753.6
537.67		1883.58		1753.6
537.62		1776.56		1753.59
537.57		1800.17		1753.59
537.52		1726.37		1753.59
537.47		1889.43		1753.58
537.42		1874.15		1753.58
537.37		1904.26		1753.58
537.32		1714.68		1753.58
537.27		1678.77		1753.58
537.22		1803.32		1753.58
537.17		1791.35		1753.57
537.12		1730.66		1753.57
537.07		1743.49		1753.57
537.02		1831.18		1753.56
536.97		2016.22		1753.56
536.92		2075.09		1753.55
536.87		1941.08		1753.54
536.82		2061.63		1753.54
536.77		2053.61		1753.53
536.72		1981.63		1753.52
536.67		2116.68		1753.51
536.62		2053.44		1753.5
536.57		1996.2		1753.48
536.52		2054.75		1753.47
536.47		2148.77		1753.46
536.42		2125		1753.45
536.37		2027.09		1753.44
536.32		1951.78		1753.43
536.27		1987.9		1753.41
536.22		2136.63		1753.4
536.17		2383.16		1753.38
536.12		2331.75		1753.36
536.07		2402.07		1753.34
536.02		2317.48		1753.32
535.97		2363.3		1753.3
535.92		2469.21		1753.28
535.87		2489.03		1753.25
535.82		2434.26		1753.22
535.77		2602.24		1753.19
535.72		2713.6		1753.16
535.67		2872.55		1753.12
535.62		2922.31		1753.08
535.57		3047.18		1753.03
535.52		3353.6		1752.99
535.47		3250.53		1752.93
535.42		3366.65		1752.87
535.37		3681.07		1752.81
535.32		3775.34		1752.74
535.27		3947.75		1752.66
535.22		4119.03		1752.57
535.17		4580.26		1752.48
535.12		4875.34		1752.37
535.07		5173.36		1752.26
535.02		5419.81		1752.13
534.97		5689.53		1751.98
534.92		6227.93		1751.82
534.87		7023.37		1751.64
534.82		7623.48		1751.44
534.77		8477.05		1751.22
534.72		9166.55		1750.98
534.67		9478.18		1750.71
534.62		10361.7		1750.41
534.57		11412.5		1750.07
534.52		12300.9		1749.7
534.47		13603.8		1749.3
534.42		14715.5		1748.84
534.37		16384.6		1748.35
534.32		18110.1		1747.79
534.27		19382.2		1747.19
534.22		21312.6		1746.52
534.17		23442.1		1745.78
534.12		25762.4		1744.97
534.07		27205.7		1744.09
534.02		30276.5		1743.12
533.97		32898.1		1742.08
533.92		35386.2		1740.95
533.87		37557.5		1739.73
533.82		39984.2		1738.42
533.77		42735.4		1737.01
533.72		45626.2		1735.5
533.67		48728.9		1733.89
533.62		52127.5		1732.18
533.57		54561.7		1730.38
533.52		57966.8		1728.47
533.47		60308.5		1726.46
533.42		62644.7		1724.35
533.37		65596.3		1722.15
533.32		68494.6		1719.86
533.27		70683		1717.49
533.22		72591.6		1715.05
533.17		73730.1		1712.54
533.12		75211.7		1709.97
533.07		76562.1		1707.35
533.02		77951.5		1704.7
532.97		77505.5		1702.03
532.92		77892.6		1699.34
532.87		77148.1		1696.65
532.82		76639.4		1693.98
532.77		75260.6		1691.32
532.72		74344.3		1688.71
532.67		72594.7		1686.14
532.62		70449.5		1683.64
532.57		68527.3		1681.2
532.52		65450		1678.84
532.47		61955.5		1676.58
532.42		59384.3		1674.4
532.37		56367.1		1672.33
532.32		53267.8		1670.37
532.27		50075.9		1668.52
532.22		46136.4		1666.78
532.17		43139.3		1665.15
532.12		39744.7		1663.64
532.07		37089.4		1662.23
532.02		34082.9		1660.94
531.97		31204.2		1659.75
531.92		28143.5		1658.67
531.87		25408.2		1657.69
531.82		23014.2		1656.81
531.77		20193.8		1656
531.72		18006.4		1655.29
531.67		16319.5		1654.65
531.62		14747.6		1654.08
531.57		13262.8		1653.57
531.52		11937.6		1653.13
531.47		10471.1		1652.73
531.42		9672.2		1652.38
531.37		8680.67		1652.08
531.32		7489.57		1651.81
531.27		6953.91		1651.57
531.22		6260.51		1651.35
531.17		5681.83		1651.17
531.12		5428.42		1651
531.07		5192.33		1650.85
531.02		4737.93		1650.73
530.97		4350.25		1650.61
530.92		4041.36		1650.51
530.87		3851.52		1650.41
530.82		3470		1650.33
530.77		3272.69		1650.25
530.72		3345.78		1650.18
530.67		3308.84		1650.12
530.62		2916.38		1650.07
530.57		2876.4		1650.01
530.52		2764.46		1649.97
530.47		2693.62		1649.93
530.42		2642.64		1649.89
530.37		2409.22		1649.85
530.32		2323.55		1649.82
530.27		2417.1		1649.79
530.22		2558.23		1649.76
530.17		2311.53		1649.73
530.12		2358.68		1649.7
530.07		2199.11		1649.68
530.02		2350.01		1649.66
529.97		2124.75		1649.64
529.92		2121.68		1649.62
529.87		1919.99		1649.6
529.82		2074.95		1649.58
529.77		2138.89		1649.57
529.72		1981.98		1649.55
529.67		1992.04		1649.54
529.62		1956.36		1649.53
529.57		1930.04		1649.52
529.52		1930.35		1649.5
529.47		1957.74		1649.49
529.42		1999.12		1649.48
529.37		1991.31		1649.47
529.32		1841.5		1649.47
529.27		1799.82		1649.46
529.22		1670		1649.45
529.17		1809.77		1649.44
529.12		1905.57		1649.43
529.07		1836.44		1649.43
529.02		1843		1649.42
528.97		1877.32		1649.42
528.92		1740.49		1649.41
528.87		1868.82		1649.4
528.82		1850.86		1649.4
528.77		1730.35		1649.39
528.72		1817.6		1649.39
528.67		1724.49		1649.38
528.62		1774.33		1649.38
528.57		1798.72		1649.37
528.52		1770.09		1649.37
528.47		1658.84		1649.36
528.42		1816.17		1649.36
528.37		1760.73		1649.36
528.32		1721.16		1649.35
528.27		1715.23		1649.35
528.22		1839.01		1649.35
528.17		1753.75		1649.34
528.12		1640.51		1649.34
528.07		1601.57		1649.34
528.02		1688.65		1649.33
527.97		1896.55		1649.33
527.92		1879.6		1649.33
527.87		1710.22		1649.32
527.82		1686.15		1649.32
527.77		1768.58		1649.32
527.72		1854.81		1649.31
527.67		1600.4		1649.31
527.62		1582.58		1649.31
527.57		1678.06		1649.31
527.52		1790.77		1649.3
527.47		1742.64		1649.3
527.42		1649.46		1649.3
527.37		1836.25		1649.3
527.32		1727.55		1649.3
527.27		1697.74		1649.29
527.22		1641.25		1649.29
527.17		1620.84		1649.29
527.12		1599.95		1649.29
527.07		1624.72		1649.29
527.02		1651.61		1649.29
526.97		1746.39		1649.29
526.92		1745.92		1649.29
526.87		1761.56		1649.28
526.82		1655.19		1649.28
526.77		1656.95		1649.28
526.72		1694.43		1649.28
526.67		1546.49		1649.28
526.62		1594.61		1649.28
526.57		1582.12		0
526.52		1611.51		0
526.47		1640.95		0
526.42		1646.03		0
526.37		1752.23		0
526.32		1683.47		0
526.27		1630.05		0
526.22		1712.79		0
526.17		1668.24		0
526.12		1637.29		0
526.07		1591.64		0
526.02		1621.03		0
525.97		1609.13		0
525.92		1642.31		0
525.87		1676.27		0
525.82		1642.83		0
525.77		1661.75		0
525.72		1605.11		0
525.67		1538.87		0
525.62		1588.08		0
525.57		1639.41		0
525.52		1583.34		0
525.47		1520.72		0
525.42		1590.7		0
525.37		1639.82		0
525.32		1766.48		0
525.27		1810.1		0
525.22		1657.46		0
525.17		1606.3		0
525.12		1547.43		0
525.07		1617.07		0
525.02		1641.89		0
524.97		1567.29		0
524.92		1605.41		0
524.87		1601.67		0
524.82		1620.76		0
524.77		1778.55		0
524.72		1648.89		0
524.67		1733.46		0
524.62		1601.9		0
524.57		1543.32		0
524.52		1687.51		0
524.47		1658.99		0
524.42		1582.67		0
524.37		1637.15		0
524.32		1625.05		0
524.27		1649.21		0
524.22		1518.23		0
524.17		1751.6		0
524.12		1663.76		0
524.07		1553.91		0
524.02		1675.95		0
523.97		1643.92		0
523.92		1603.12		0
523.87		1685.43		0
523.82		1648.19		0
523.77		1695.89		0
523.72		1601.67		0
523.67		1670.34		0
523.62		1679.92		0
523.57		1635.66		0
523.52		1519.26		0
523.47		1692.61		0
523.42		1610.52		0
523.37		1757.19		0
523.32		1653.82		0
523.27		1661.18		0
523.22		1651.44		0
523.17		1622.43		0
523.12		1517.6		0
523.07		1651.64		0
523.02		1663.26		0
522.97		1868.02		0
522.92		1707		0
522.87		1577.38		0
522.82		1602.76		0
522.77		1498.17		0
522.72		1521.93		0
522.67		1693.8		0
522.62		1803.31		0
522.57		1549.96		0
522.52		1587.93		0
522.47		1589.42		0
522.42		1606.39		0
522.37		1488.3		0
522.32		1560.92		0

## Sheet: N1s Scan
﻿
Axis	Energy	Elements=	481
D:\XPS17\170305-yzk_mp\303SZC-3.DATA\N1s Scan_0.VGD
Binding Energy (E)				Backgnd.
eV		Counts / s		Counts / s
412.32		1651.57		0
412.27		1631.39		0
412.22		1664.96		0
412.17		1656.1		0
412.12		1666.48		0
412.07		1666.2		0
412.02		1649.65		0
411.97		1630.1		0
411.92		1607.02		0
411.87		1590.26		0
411.82		1576.32		0
411.77		1634.76		0
411.72		1619.59		0
411.67		1567.41		0
411.62		1583.04		0
411.57		1630.62		0
411.52		1613.26		0
411.47		1566.33		0
411.42		1564.99		0
411.37		1564.4		0
411.32		1721.16		0
411.27		1728.48		0
411.22		1686.28		0
411.17		1639.4		0
411.12		1669.04		0
411.07		1552.71		0
411.02		1576.98		0
410.97		1619.08		0
410.92		1647.97		0
410.87		1645.85		0
410.82		1726.25		0
410.77		1677.49		0
410.72		1690.74		0
410.67		1623.95		0
410.62		1607.97		0
410.57		1590.46		0
410.52		1601.24		0
410.47		1626.89		0
410.42		1615.89		0
410.37		1607.24		0
410.32		1659.71		0
410.27		1671.35		0
410.22		1593.68		0
410.17		1618.3		0
410.12		1692.58		0
410.07		1607.74		0
410.02		1647.93		0
409.97		1559.49		0
409.92		1570.16		0
409.87		1633.42		0
409.82		1624.74		0
409.77		1593.74		0
409.72		1638.21		0
409.67		1623.53		0
409.62		1667.68		0
409.57		1630.13		0
409.52		1728.81		0
409.47		1633.29		0
409.42		1642.85		0
409.37		1623.03		0
409.32		1660.58		0
409.27		1646.91		0
409.22		1612.56		0
409.17		1667.01		0
409.12		1645.63		0
409.07		1660.05		0
409.02		1560.54		0
408.97		1572.17		0
408.92		1555.62		0
408.87		1624.5		0
408.82		1632.81		0
408.77		1736.86		0
408.72		1729.13		0
408.67		1640.3		0
408.62		1609		1671.83
408.57		1682.81		1671.52
408.52		1662.99		1665.04
408.47		1667.49		1660.39
408.42		1679.8		1654.78
408.37		1724.4		1654.28
408.32		1715.96		1653.86
408.27		1611.35		1648.99
408.22		1638.05		1644.13
408.17		1560.71		1634.31
408.12		1644.53		1628.82
408.07		1654.29		1626.09
408.02		1625.26		1624.54
407.97		1672.72		1624.54
407.92		1511.49		1624.52
407.87		1588.95		1624.48
407.82		1681.74		1624.34
407.77		1680.86		1624.15
407.72		1631.37		1623.92
407.67		1678.97		1623.64
407.62		1717.25		1623.41
407.57		1721.43		1623.05
407.52		1704.81		1622.61
407.47		1704.6		1622.21
407.42		1605.62		1621.86
407.37		1706.03		1621.54
407.32		1695.37		1621.22
407.27		1641.19		1620.92
407.22		1572.67		1620.64
407.17		1602.67		1620.35
407.12		1660.15		1620.11
407.07		1686		1619.9
407.02		1691.37		1619.79
406.97		1706.55		1619.73
406.92		1642.33		1619.62
406.87		1534.96		1619.45
406.82		1557.32		1619.24
406.77		1629.22		1619.02
406.72		1705.64		1618.84
406.67		1650.67		1618.71
406.62		1684.19		1618.64
406.57		1670.36		1618.58
406.52		1617.89		1618.5
406.47		1610.04		1618.35
406.42		1607.73		1618.21
406.37		1641.48		1618.13
406.32		1558.67		1618.05
406.27		1649.39		1618.02
406.22		1635		1618.02
406.17		1602.64		1618.02
406.12		1643.51		1618.02
406.07		1603.21		1618.01
406.02		1628.69		1618.01
405.97		1630.96		1618
405.92		1649		1618
405.87		1618.32		1617.99
405.82		1609.06		1617.98
405.77		1586.75		1617.97
405.72		1646.84		1617.96
405.67		1678.39		1617.95
405.62		1611.01		1617.95
405.57		1614.21		1617.94
405.52		1631.71		1617.92
405.47		1571.66		1617.9
405.42		1663.88		1617.88
405.37		1672.8		1617.87
405.32		1684.27		1617.86
405.27		1636.73		1617.85
405.22		1590.75		1617.83
405.17		1571.2		1617.82
405.12		1647.09		1617.8
405.07		1689.84		1617.78
405.02		1575.56		1617.76
404.97		1615.93		1617.74
404.92		1665.72		1617.71
404.87		1703.41		1617.69
404.82		1661.93		1617.65
404.77		1652.48		1617.61
404.72		1697.89		1617.58
404.67		1615.97		1617.54
404.62		1691.98		1617.51
404.57		1613.53		1617.47
404.52		1655.63		1617.44
404.47		1659.19		1617.4
404.42		1598.25		1617.36
404.37		1609.42		1617.32
404.32		1730.76		1617.28
404.27		1685.29		1617.25
404.22		1685.67		1617.21
404.17		1719.4		1617.18
404.12		1578.03		1617.14
404.07		1586.37		1617.1
404.02		1699.99		1617.05
403.97		1634.77		1617.01
403.92		1676.78		1616.98
403.87		1688.61		1616.96
403.82		1635.85		1616.94
403.77		1597.03		1616.92
403.72		1625.24		1616.89
403.67		1628.01		1616.86
403.62		1583.99		1616.82
403.57		1667.09		1616.79
403.52		1736.94		1616.75
403.47		1682.31		1616.71
403.42		1615.84		1616.67
403.37		1721.95		1616.62
403.32		1709.12		1616.58
403.27		1675.42		1616.53
403.22		1659.52		1616.48
403.17		1574.88		1616.43
403.12		1669.79		1616.39
403.07		1615.09		1616.34
403.02		1688.09		1616.3
402.97		1695.6		1616.26
402.92		1669.85		1616.22
402.87		1612.13		1616.18
402.82		1675.45		1616.13
402.77		1708.47		1616.08
402.72		1627.38		1616.03
402.67		1678.19		1615.98
402.62		1704.91		1615.94
402.57		1709.03		1615.9
402.52		1631.47		1615.85
402.47		1577.66		1615.81
402.42		1641.82		1615.78
402.37		1698.33		1615.74
402.32		1650.49		1615.7
402.27		1589.29		1615.67
402.22		1615.13		1615.64
402.17		1698.47		1615.61
402.12		1705.49		1615.57
402.07		1611.56		1615.54
402.02		1680.87		1615.51
401.97		1662.39		1615.49
401.92		1620.81		1615.47
401.87		1670.95		1615.44
401.82		1538.59		1615.42
401.77		1573.4		1615.39
401.72		1660.67		1615.35
401.67		1682.56		1615.32
401.62		1639.16		1615.3
401.57		1704.59		1615.27
401.52		1777.25		1615.24
401.47		1586.84		1615.2
401.42		1596.38		1615.15
401.37		1618.49		1615.1
401.32		1684.6		1615.06
401.27		1692.37		1615.01
401.22		1690.26		1614.96
401.17		1688.89		1614.91
401.12		1594.21		1614.86
401.07		1698.2		1614.81
401.02		1706.3		1614.75
400.97		1690.82		1614.68
400.92		1680.8		1614.61
400.87		1650.24		1614.54
400.82		1678.33		1614.46
400.77		1788.43		1614.38
400.72		1702.84		1614.3
400.67		1681.73		1614.22
400.62		1718.38		1614.13
400.57		1697.07		1614.04
400.52		1683.69		1613.94
400.47		1700.31		1613.83
400.42		1753.04		1613.74
400.37		1730.08		1613.64
400.32		1797.34		1613.55
400.27		1740.06		1613.46
400.22		1613.44		1613.36
400.17		1675.06		1613.25
400.12		1701.09		1613.15
400.07		1724.62		1613.04
400.02		1760.76		1612.94
399.97		1735.81		1612.85
399.92		1751.83		1612.76
399.87		1702.55		1612.67
399.82		1700.24		1612.58
399.77		1642.32		1612.49
399.72		1750.24		1612.4
399.67		1647.01		1612.31
399.62		1641.93		1612.23
399.57		1667.9		1612.16
399.52		1786.08		1612.09
399.47		1725.16		1612.01
399.42		1701.93		1611.93
399.37		1575.19		1611.86
399.32		1680.9		1611.78
399.27		1766.47		1611.71
399.22		1704.81		1611.64
399.17		1702.4		1611.57
399.12		1617.79		1611.5
399.07		1580.29		1611.43
399.02		1697.99		1611.36
398.97		1771.8		1611.28
398.92		1715.66		1611.21
398.87		1695.56		1611.13
398.82		1687.05		1611.06
398.77		1602.74		1610.99
398.72		1798.84		1610.91
398.67		1721.99		1610.84
398.62		1685.66		1610.77
398.57		1591.38		1610.71
398.52		1637.36		1610.66
398.47		1645.23		1610.6
398.42		1663.66		1610.53
398.37		1646.14		1610.47
398.32		1679.73		1610.42
398.27		1736.95		1610.37
398.22		1668.02		1610.31
398.17		1724.84		1610.26
398.12		1645.78		1610.2
398.07		1661.75		1610.15
398.02		1639.8		1610.09
397.97		1620.47		1610.04
397.92		1654.54		1610
397.87		1670.72		1609.96
397.82		1651.1		1609.93
397.77		1589.86		1609.89
397.72		1615.02		1609.86
397.67		1675.56		1609.85
397.62		1710.03		1609.84
397.57		1600.44		1610.34
397.52		1619.96		1610.85
397.47		1481.71		1611.35
397.42		1518.6		1611.85
397.37		1575.26		1612.35
397.32		1686.35		1612.85
397.27		1692.03		1613.36
397.22		1736		1613.86
397.17		1603.06		1614.36
397.12		1631.2		1614.86
397.07		1748.81		1615.36
397.02		1669.94		1615.87
396.97		1556.47		1616.37
396.92		1613.64		1616.87
396.87		1631.96		1617.37
396.82		1605.71		1617.87
396.77		1668.62		1618.38
396.72		1628.71		1618.88
396.67		1666.19		1619.38
396.62		1695.23		1619.88
396.57		1638.42		1620.38
396.52		1638.88		1620.89
396.47		1699.07		1621.39
396.42		1691.76		1621.89
396.37		1626.67		1622.39
396.32		1640.42		1622.9
396.27		1583.27		1623.4
396.22		1706.4		1623.9
396.17		1752.17		1624.4
396.12		1705.94		1624.9
396.07		1567.7		1625.41
396.02		1560.54		1625.91
395.97		1554.76		1626.41
395.92		1641.94		1626.91
395.87		1628.43		1627.41
395.82		1725.82		1627.92
395.77		1662.28		1628.42
395.72		1694.02		1628.92
395.67		1662.33		1629.42
395.62		1722.45		1629.92
395.57		1739.58		1630.43
395.52		1722.7		1630.93
395.47		1799.22		1631.43
395.42		1705		1631.93
395.37		1654.67		1632.43
395.32		1736.69		1632.94
395.27		1636.62		1633.44
395.22		1629.46		1633.94
395.17		1592.37		1634.44
395.12		1599.05		1634.95
395.07		1587.6		1635.45
395.02		1607.38		1635.95
394.97		1637.95		1641.38
394.92		1675.1		1646.82
394.87		1658.08		1652.25
394.82		1649.65		1657.69
394.77		1722.18		1663.12
394.72		1733.96		1668.56
394.67		1665.45		1673.99
394.62		1662.13		1679.43
394.57		1667.68		0
394.52		1709.65		0
394.47		1677.1		0
394.42		1648.05		0
394.37		1679.77		0
394.32		1683.3		0
394.27		1678.41		0
394.22		1637.03		0
394.17		1680.24		0
394.12		1606.07		0
394.07		1679.48		0
394.02		1655.13		0
393.97		1701.63		0
393.92		1688.43		0
393.87		1706.52		0
393.82		1737.59		0
393.77		1695.02		0
393.72		1669.42		0
393.67		1724.51		0
393.62		1655.42		0
393.57		1632.76		0
393.52		1662.34		0
393.47		1708.53		0
393.42		1634.48		0
393.37		1615.59		0
393.32		1768.51		0
393.27		1670.69		0
393.22		1671.76		0
393.17		1638.92		0
393.12		1669.84		0
393.07		1630.76		0
393.02		1684.5		0
392.97		1660.28		0
392.92		1630.66		0
392.87		1680.35		0
392.82		1679.01		0
392.77		1585.81		0
392.72		1547.58		0
392.67		1788.12		0
392.62		1655.03		0
392.57		1602.48		0
392.52		1555.35		0
392.47		1622.84		0
392.42		1616.08		0
392.37		1683.81		0
392.32		1739.13		0
392.27		1643.79		0
392.22		1633.48		0
392.17		1679.23		0
392.12		1527.16		0
392.07		1625.56		0
392.02		1714.81		0
391.97		1617.71		0
391.92		1698.97		0
391.87		1695.81		0
391.82		1631.54		0
391.77		1625.7		0
391.72		1617.97		0
391.67		1662.45		0
391.62		1738.94		0
391.57		1705.85		0
391.52		1583.88		0
391.47		1664.26		0
391.42		1743.27		0
391.37		1746.85		0
391.32		1623.67		0
391.27		1650.16		0
391.22		1604.06		0
391.17		1591.67		0
391.12		1607.53		0
391.07		1766.11		0
391.02		1679.45		0
390.97		1666.27		0
390.92		1671.37		0
390.87		1631.97		0
390.82		1620		0
390.77		1653.72		0
390.72		1685.78		0
390.67		1665.61		0
390.62		1614.18		0
390.57		1578.94		0
390.52		1693.53		0
390.47		1722.82		0
390.42		1615.45		0
390.37		1735.31		0
390.32		1696.15		0
390.27		1673.99		0
390.22		1586.16		0
390.17		1550.83		0
390.12		1634.58		0
390.07		1596.09		0
390.02		1664.43		0
389.97		1690.91		0
389.92		1751		0
389.87		1689.05		0
389.82		1630.82		0
389.77		1672.41		0
389.72		1611.22		0
389.67		1664.22		0
389.62		1643.58		0
389.57		1688.34		0
389.52		1752.37		0
389.47		1591.29		0
389.42		1572.17		0
389.37		1531.88		0
389.32		1607.77		0
389.27		1657.99		0
389.22		1658.28		0
389.17		1675.03		0
389.12		1685.36		0
389.07		1631.55		0
389.02		1643.32		0
388.97		1639.28		0
388.92		1731.75		0
388.87		1709.44		0
388.82		1695.9		0
388.77		1687.74		0
388.72		1676.46		0
388.67		1644.62		0
388.62		1566.62		0
388.57		1681.13		0
388.52		1603.46		0
388.47		1634.43		0
388.42		1592.52		0
388.37		1690.08		0
388.32		1635.95		0

## Sheet: C1s Scan
﻿
Axis	Energy	Elements=	821
D:\XPS17\170305-yzk_mp\303SZC-3.DATA\C1s Scan_0.VGD
Binding Energy (E)				Backgnd.
eV		Counts / s		Counts / s
300.32		1607.49		0
300.27		1713.83		0
300.22		1754.62		0
300.17		1813.7		0
300.12		1813.33		0
300.07		1733.69		0
300.02		1761.79		0
299.97		1678.74		0
299.92		1787.62		0
299.87		1890.04		0
299.82		1816.75		0
299.77		1723.93		0
299.72		1697.43		0
299.67		1749.09		0
299.62		1801.73		0
299.57		1673.01		0
299.52		1683.6		0
299.47		1762.15		0
299.42		1750.42		0
299.37		1758.3		0
299.32		1672.8		0
299.27		1852.07		0
299.22		1904.61		0
299.17		1725.82		0
299.12		1606.45		0
299.07		1752.37		0
299.02		1650.07		0
298.97		1647.05		0
298.92		1671.81		0
298.87		1686.36		0
298.82		1792.57		0
298.77		1820.87		0
298.72		1825.75		0
298.67		1775.13		0
298.62		1872.33		0
298.57		1732.77		0
298.52		1799.26		0
298.47		1793.13		0
298.42		1635.26		0
298.37		1604.7		0
298.32		1719.12		0
298.27		1762.1		0
298.22		1757.74		0
298.17		1775.05		0
298.12		1626.86		0
298.07		1684.48		0
298.02		1930.94		0
297.97		1790.49		0
297.92		1707.6		0
297.87		1788.83		0
297.82		1880.03		0
297.77		1754.12		0
297.72		1766.91		0
297.67		1787.9		0
297.62		1647.21		0
297.57		1592.9		0
297.52		1606.85		0
297.47		1690.64		0
297.42		1691.23		0
297.37		1639.19		0
297.32		1693.63		0
297.27		1603.31		0
297.22		1700.28		0
297.17		1780.7		0
297.12		1787.42		0
297.07		1741.96		0
297.02		1658.29		0
296.97		1759.03		0
296.92		1660.45		0
296.87		1650.21		0
296.82		1777.49		0
296.77		1833.81		0
296.72		1668.56		0
296.67		1695.53		0
296.62		1787.09		1707
296.57		1532.27		1677.65
296.52		1549.25		1677.65
296.47		1739.81		1677.65
296.42		1857.44		1677.64
296.37		1685.57		1677.64
296.32		1592.14		1677.63
296.27		1713.28		1677.63
296.22		1684.87		1677.61
296.17		1636.96		1677.57
296.12		1780.05		1677.55
296.07		1736.72		1677.55
296.02		1723.12		1677.55
295.97		1701.65		1677.53
295.92		1619.08		1677.51
295.87		1585.17		1677.49
295.82		1694.61		1677.45
295.77		1770.13		1677.42
295.72		1770.67		1677.38
295.67		1658.2		1677.35
295.62		1813.03		1677.3
295.57		1805.39		1677.26
295.52		1674.36		1677.2
295.47		1792.04		1677.14
295.42		1784.6		1677.08
295.37		1618.7		1677.01
295.32		1675.31		1676.92
295.27		1770.95		1676.85
295.22		1777.4		1676.78
295.17		1920.99		1676.71
295.12		1793.14		1676.67
295.07		1674.68		1676.63
295.02		1753.62		1676.59
294.97		1651.68		1676.54
294.92		1552.6		1676.49
294.87		1685.94		1676.44
294.82		1691.26		1676.41
294.77		1714.88		1676.38
294.72		1813.35		1676.34
294.67		1759.76		1676.31
294.62		1698.05		1676.29
294.57		1785.29		1676.24
294.52		1745.15		1676.2
294.47		1693.76		1676.15
294.42		1575.01		1676.1
294.37		1777.23		1676.06
294.32		1737.94		1676.02
294.27		1683.13		1675.97
294.22		1708.28		1675.92
294.17		1764.9		1675.87
294.12		1695.38		1675.81
294.07		1805.92		1675.73
294.02		1834.56		1675.67
293.97		1733.76		1675.61
293.92		1835.6		1675.55
293.87		1759.79		1675.49
293.82		1644.69		1675.42
293.77		1595.46		1675.35
293.72		1765.81		1675.29
293.67		1718.81		1675.25
293.62		1761.01		1675.21
293.57		1766.95		1675.18
293.52		1708.84		1675.16
293.47		1669		1675.12
293.42		1645.9		1675.08
293.37		1688.66		1675.04
293.32		1755.33		1675.01
293.27		1736.59		1674.97
293.22		1759.76		1674.95
293.17		1596.77		1674.93
293.12		1685.51		1674.9
293.07		1852.49		1674.87
293.02		1635.08		1674.83
292.97		1640.54		1674.8
292.92		1695.76		1674.76
292.87		1764.07		1674.73
292.82		1693.02		1674.68
292.77		1778.18		1674.63
292.72		1749.38		1674.6
292.67		1709.05		1674.57
292.62		1749.58		1674.53
292.57		1744.4		1674.48
292.52		1582.4		1674.43
292.47		1643.12		1674.39
292.42		1792.3		1674.37
292.37		1818.52		1674.35
292.32		1702.37		1674.33
292.27		1627.1		1674.32
292.22		1567.03		1674.32
292.17		1720.09		1674.29
292.12		1634.1		1674.27
292.07		1716.1		1674.25
292.02		1680.27		1674.24
291.97		1776.41		1674.23
291.92		1655.96		1674.19
291.87		1686.55		1674.15
291.82		1795.62		1674.1
291.77		1733.2		1674.05
291.72		1837.99		1674.01
291.67		1726		1673.96
291.62		1674.17		1673.92
291.57		1733.63		1673.88
291.52		1627.3		1673.82
291.47		1669.34		1673.77
291.42		1698.61		1673.72
291.37		1756.06		1673.67
291.32		1807.83		1673.64
291.27		1761.88		1673.61
291.22		1696.06		1673.58
291.17		1774.58		1673.56
291.12		1641.05		1673.53
291.07		1613.33		1673.52
291.02		1601.61		1673.5
290.97		1723.07		1673.5
290.92		1613.46		1673.49
290.87		1588.21		1673.47
290.82		1721.23		1673.46
290.77		1725.76		1673.44
290.72		1788.43		1673.4
290.67		1862.66		1673.37
290.62		1678.61		1673.34
290.57		1727.42		1673.32
290.52		1789.41		1673.29
290.47		1627.35		1673.26
290.42		1565.43		1673.23
290.37		1595.43		1673.21
290.32		1646.83		1673.21
290.27		1714.89		1673.2
290.22		1731.12		1673.18
290.17		1711.48		1673.18
290.12		1681.34		1673.17
290.07		1739.03		1673.16
290.02		1817.28		1673.12
289.97		1574.79		1673.08
289.92		1631.59		1673.04
289.87		1733.05		1673.02
289.82		1797.97		1672.99
289.77		1695.24		1672.96
289.72		1627.12		1672.94
289.67		1650.25		1672.91
289.62		1741.3		1672.87
289.57		1700.32		1672.82
289.52		1671.37		1672.75
289.47		1795.31		1672.69
289.42		1763.99		1672.62
289.37		1816.81		1672.54
289.32		1802.64		1672.44
289.27		1847.91		1672.33
289.22		1674.76		1672.21
289.17		1815.91		1672.07
289.12		1828.48		1671.93
289.07		1824.44		1671.78
289.02		1866.34		1671.65
288.97		1855.13		1671.51
288.92		1819.26		1671.38
288.87		1800.12		1671.24
288.82		1701.24		1671.12
288.77		1836.52		1671.02
288.72		1807.67		1670.93
288.67		1636.97		1670.86
288.62		1687.98		1670.8
288.57		1667.36		1670.74
288.52		1679.19		1670.69
288.47		1576.58		1670.65
288.42		1832.66		1670.61
288.37		1777.34		1670.57
288.32		1656.6		1670.52
288.27		1690.34		1670.45
288.22		1776.54		1670.37
288.17		1797.67		1670.29
288.12		1777.25		1670.2
288.07		1880.58		1670.1
288.02		1741.38		1670
287.97		1675.5		1669.89
287.92		1786.2		1669.77
287.87		1848.35		1669.65
287.82		1806.49		1669.54
287.77		1824.78		1669.43
287.72		1715.77		1669.34
287.67		1746.03		1669.23
287.62		1754.55		1669.13
287.57		1740.64		1669.01
287.52		1775.26		1668.9
287.47		1772.54		1668.77
287.42		1738.68		1668.63
287.37		1870.47		1668.47
287.32		1848.02		1668.28
287.27		1905.09		1668.08
287.22		2009.62		1667.87
287.17		1931.88		1667.66
287.12		2023.82		1667.44
287.07		1892.98		1667.21
287.02		1814.66		1667
286.97		1827.27		1666.79
286.92		1947.55		1666.6
286.87		1708.72		1666.42
286.82		1746.96		1666.24
286.77		1705.4		1666.09
286.72		1862.62		1665.95
286.67		1808.29		1665.8
286.62		1869.64		1665.65
286.57		1798.68		1665.5
286.52		1757.27		1665.33
286.47		1856.15		1665.15
286.42		1920.39		1664.94
286.37		1922.31		1664.73
286.32		1849.72		1664.52
286.27		1976.1		1664.3
286.22		1916.57		1664.06
286.17		1938.05		1663.8
286.12		1795.69		1663.52
286.07		1943.14		1663.24
286.02		1989.55		1662.96
285.97		2032.09		1662.65
285.92		2001.31		1662.32
285.87		1995.99		1661.99
285.82		1970.44		1661.65
285.77		2095.72		1661.29
285.72		2104.36		1660.91
285.67		2002.95		1660.52
285.62		2033.88		1660.13
285.57		2079.34		1659.73
285.52		2085.11		1659.31
285.47		2086.66		1658.88
285.42		2074.9		1658.44
285.37		2115.62		1658
285.32		2099.04		1657.52
285.27		2158.64		1657.02
285.22		2193.58		1656.5
285.17		2167.17		1655.95
285.12		2312.8		1655.38
285.07		2316.42		1654.8
285.02		2306.62		1654.18
284.97		2318.18		1653.55
284.92		2366.51		1652.9
284.87		2269.55		1652.25
284.82		2384.81		1651.59
284.77		2283.71		1650.92
284.72		2325.51		1650.27
284.67		2247.99		1649.64
284.62		2289.83		1649.01
284.57		2262.48		1648.38
284.52		2192.15		1647.76
284.47		2132.69		1647.18
284.42		2307.71		1646.62
284.37		2259.27		1646.07
284.32		2161.46		1645.54
284.27		2056.62		1645.04
284.22		2023.82		1644.58
284.17		2156.21		1644.13
284.12		2036.74		1643.7
284.07		1915.06		1643.3
284.02		1887.87		1642.95
283.97		2068.8		1642.62
283.92		1923.85		1642.29
283.87		1895.5		1641.98
283.82		1803.55		1641.69
283.77		1928.33		1641.4
283.72		1972.09		1641.12
283.67		1885.13		1640.86
283.62		1979.51		1640.61
283.57		1901.87		1640.36
283.52		1831.24		1640.11
283.47		1758.77		1639.86
283.42		1914.71		1639.63
283.37		1878.68		1639.43
283.32		1945.31		1639.23
283.27		1750.68		1639.06
283.22		1686.46		1638.93
283.17		1745.71		1638.8
283.12		1776.22		1638.68
283.07		1671.72		1638.57
283.02		1568.14		1638.47
282.97		1682.26		1638.39
282.92		1751.28		1638.32
282.87		1774.84		1638.23
282.82		1754.72		1638.15
282.77		1729.13		1638.08
282.72		1695.06		1638
282.67		1780.17		1637.92
282.62		1728.34		1637.85
282.57		1696.62		1637.79
282.52		1673.53		1637.76
282.47		1621.8		1637.73
282.42		1630.82		1637.71
282.37		1513.48		1637.68
282.32		1604.2		1637.68
282.27		1635.13		1637.7
282.22		1672.5		1637.72
282.17		1717.78		1637.74
282.12		1557.92		1637.76
282.07		1690.71		1637.78
282.02		1719.23		1637.8
281.97		1716.4		1637.82
281.92		1809.47		1637.84
281.87		1730.27		1637.86
281.82		1734.84		1637.88
281.77		1734.6		1637.89
281.72		1603.67		1637.91
281.67		1604.91		1637.93
281.62		1728.46		1637.95
281.57		1740.88		1637.97
281.52		1723.7		1637.99
281.47		1562.31		1638.01
281.42		1666.61		1638.03
281.37		1699.41		1638.05
281.32		1828.47		1638.07
281.27		1836.01		1638.09
281.22		1670.15		1638.11
281.17		1577.73		1638.13
281.12		1758.22		1638.15
281.07		1735.59		1638.17
281.02		1700.98		1638.19
280.97		1709.54		1638.21
280.92		1657.43		1638.23
280.87		1673.55		1638.25
280.82		1631.75		1638.26
280.77		1619		1638.28
280.72		1648.2		1638.3
280.67		1717.69		1638.32
280.62		1818.92		1638.34
280.57		1731.01		1638.36
280.52		1733.15		1638.38
280.47		1656.36		1638.4
280.42		1685.62		1638.42
280.37		1741.71		1638.44
280.32		1766.36		1638.46
280.27		1728.67		1638.48
280.22		1672.58		1638.5
280.17		1572.34		1638.52
280.12		1662.38		1638.54
280.07		1683.59		1638.56
280.02		1659.59		1638.58
279.97		1707.61		1638.6
279.92		1709.42		1638.62
279.87		1634.91		1638.63
279.82		1780.25		1638.65
279.77		1705.21		1638.67
279.72		1540.81		1638.69
279.67		1632.85		1638.71
279.62		1841.64		1638.73
279.57		1709.37		1638.75
279.52		1777.92		1638.77
279.47		1459.03		1638.79
279.42		1720.86		1638.81
279.37		1817.32		1638.83
279.32		1727.27		1638.85
279.27		1567.87		1638.87
279.22		1695.25		1638.89
279.17		1676.88		1638.91
279.12		1787.74		1638.93
279.07		1705.67		1638.95
279.02		1811.71		1638.97
278.97		1641.99		1638.99
278.92		1609.76		1639
278.87		1657.76		1639.02
278.82		1783.52		1639.04
278.77		1814.26		1639.06
278.72		1685.89		1639.08
278.67		1679.03		1639.1
278.62		1800.78		1639.12
278.57		1754.84		1639.14
278.52		1755.51		1639.16
278.47		1640.86		1639.18
278.42		1681.49		1639.2
278.37		1745.63		1639.22
278.32		1678.46		1639.24
278.27		1672.19		1639.26
278.22		1654		1639.28
278.17		1738.91		1639.3
278.12		1719.84		1639.32
278.07		1587.78		1639.34
278.02		1522.79		1639.36
277.97		1733.47		1639.38
277.92		1670.98		1639.39
277.87		1701.53		1639.41
277.82		1781.02		1639.43
277.77		1653.14		1639.45
277.72		1771.63		1639.47
277.67		1545.47		1639.49
277.62		1584.95		1639.51
277.57		1675.69		1639.53
277.52		1897.85		1639.55
277.47		1727.3		1639.57
277.42		1683.39		1639.59
277.37		1852.7		1639.61
277.32		1618.38		1639.63
277.27		1599.55		1639.65
277.22		1666.22		1639.67
277.17		1708		1639.69
277.12		1713.5		1639.71
277.07		1714.82		1639.73
277.02		1557.87		1639.75
276.97		1628.41		1639.76
276.92		1810.34		1639.78
276.87		1798.3		1639.8
276.82		1749.09		1639.82
276.77		1639.73		1639.84
276.72		1641.4		1639.86
276.67		1669.77		1639.88
276.62		1661.49		1639.9
276.57		1635.95		1639.92
276.52		1643.87		1639.94
276.47		1764.64		1639.96
276.42		1718.58		1639.98
276.37		1745.78		1640
276.32		1754.42		1640.02
276.27		1631.25		1640.04
276.22		1494		1640.06
276.17		1632.29		1640.08
276.12		1656.62		1640.1
276.07		1612.45		1640.12
276.02		1713.7		1640.13
275.97		1836.55		1640.15
275.92		1662.05		1640.17
275.87		1668.22		1640.19
275.82		1712.81		1640.21
275.77		1864.02		1640.23
275.72		1744.72		1640.25
275.67		1732.28		1640.27
275.62		1688.48		1640.29
275.57		1706.28		1640.31
275.52		1666.98		1640.33
275.47		1676.81		1640.35
275.42		1771.66		1640.37
275.37		1670.49		1640.39
275.32		1613.01		1640.41
275.27		1694.9		1640.43
275.22		1725.71		1640.45
275.17		1641.57		1640.47
275.12		1717.93		1640.49
275.07		1754.87		1640.5
275.02		1792.79		1640.52
274.97		1742.89		1640.54
274.92		1538.38		1640.56
274.87		1673.58		1640.58
274.82		1663.11		1640.6
274.77		1691.74		1640.62
274.72		1742.04		1640.64
274.67		1727.99		1640.66
274.62		1647.88		1640.68
274.57		1604.33		1640.7
274.52		1626.68		1640.72
274.47		1704.8		1640.74
274.42		1715.56		1640.76
274.37		1619.95		1640.78
274.32		1649.05		1640.8
274.27		1697.99		1640.82
274.22		1560.11		1640.84
274.17		1711.74		1640.86
274.12		1689.71		1640.87
274.07		1728.59		1640.89
274.02		1779.95		1640.91
273.97		1751.04		1640.93
273.92		1706.87		1640.95
273.87		1622.77		1640.97
273.82		1608.95		1640.99
273.77		1530.87		1641.01
273.72		1791.11		1641.03
273.67		1693.29		1641.05
273.62		1688.88		1641.41
273.57		1619.84		1644.26
273.52		1646.46		1647.11
273.47		1557.87		1649.96
273.42		1584.64		1652.81
273.37		1710.78		1655.66
273.32		1717.72		1658.51
273.27		1804.63		1661.36
273.22		1609.41		1664.21
273.17		1668.83		1667.06
273.12		1752.45		1669.91
273.07		1708.3		1672.76
273.02		1640.13		0
272.97		1586.12		0
272.92		1613.8		0
272.87		1637.3		0
272.82		1661.66		0
272.77		1695.56		0
272.72		1626.74		0
272.67		1731.58		0
272.62		1843.24		0
272.57		1787.1		0
272.52		1812.07		0
272.47		1654.65		0
272.42		1736.32		0
272.37		1791.07		0
272.32		1791.09		0
272.27		1636.14		0
272.22		1672.67		0
272.17		1774.6		0
272.12		1580.69		0
272.07		1615.05		0
272.02		1587.2		0
271.97		1649.14		0
271.92		1677.13		0
271.87		1732.03		0
271.82		1690.92		0
271.77		1703.2		0
271.72		1618.63		0
271.67		1772.98		0
271.62		1729.86		0
271.57		1650.12		0
271.52		1661.49		0
271.47		1683.15		0
271.42		1737.77		0
271.37		1626.5		0
271.32		1669.29		0
271.27		1637.35		0
271.22		1713.22		0
271.17		1754		0
271.12		1729.64		0
271.07		1631.59		0
271.02		1668.79		0
270.97		1701.26		0
270.92		1803.1		0
270.87		1676.74		0
270.82		1663.31		0
270.77		1703.52		0
270.72		1745.58		0
270.67		1716.37		0
270.62		1572.77		0
270.57		1716.19		0
270.52		1755.83		0
270.47		1725.57		0
270.42		1675.66		0
270.37		1696.44		0
270.32		1764.99		0
270.27		1788.89		0
270.22		1787.15		0
270.17		1595.04		0
270.12		1685.8		0
270.07		1732.72		0
270.02		1800.92		0
269.97		1728.69		0
269.92		1675.91		0
269.87		1651.9		0
269.82		1739.48		0
269.77		1723.46		0
269.72		1824.47		0
269.67		1647.6		0
269.62		1643.23		0
269.57		1611.34		0
269.52		1635.23		0
269.47		1788.47		0
269.42		1810.68		0
269.37		1748.35		0
269.32		1661.06		0
269.27		1619.33		0
269.22		1698.72		0
269.17		1693.87		0
269.12		1850.69		0
269.07		1760.95		0
269.02		1768.37		0
268.97		1755.94		0
268.92		1797.51		0
268.87		1735.69		0
268.82		1773.32		0
268.77		1641.88		0
268.72		1829.65		0
268.67		1645.86		0
268.62		1653.81		0
268.57		1780.69		0
268.52		1767.23		0
268.47		1801.01		0
268.42		1735.1		0
268.37		1600.14		0
268.32		1742.02		0
268.27		1710.92		0
268.22		1743.43		0
268.17		1721.74		0
268.12		1712.58		0
268.07		1673.05		0
268.02		1677.78		0
267.97		1727.88		0
267.92		1692.86		0
267.87		1641.92		0
267.82		1599.32		0
267.77		1715		0
267.72		1663.03		0
267.67		1753.05		0
267.62		1667.31		0
267.57		1595.1		0
267.52		1526.3		0
267.47		1697.56		0
267.42		1808.47		0
267.37		1732.01		0
267.32		1567.48		0
267.27		1653.39		0
267.22		1760		0
267.17		1721.17		0
267.12		1660.26		0
267.07		1735.37		0
267.02		1768.84		0
266.97		1796.01		0
266.92		1878.15		0
266.87		1750.7		0
266.82		1818.77		0
266.77		1688.58		0
266.72		1720.39		0
266.67		1709.24		0
266.62		1738.65		0
266.57		1681.38		0
266.52		1630.94		0
266.47		1712.81		0
266.42		1684.75		0
266.37		1632.67		0
266.32		1641.04		0
266.27		1598.53		0
266.22		1635.58		0
266.17		1617.72		0
266.12		1786.17		0
266.07		1931.74		0
266.02		1699.69		0
265.97		1767.69		0
265.92		1689.22		0
265.87		1792.25		0
265.82		1643.67		0
265.77		1696.66		0
265.72		1705.02		0
265.67		1610.35		0
265.62		1719.22		0
265.57		1877.78		0
265.52		1707.96		0
265.47		1677.08		0
265.42		1646.88		0
265.37		1833.49		0
265.32		1823.61		0
265.27		1766.84		0
265.22		1725.55		0
265.17		1756.09		0
265.12		1712.59		0
265.07		1596.84		0
265.02		1805.67		0
264.97		1732.89		0
264.92		1567.21		0
264.87		1624.23		0
264.82		1799.89		0
264.77		1749.42		0
264.72		1584.01		0
264.67		1617.4		0
264.62		1626.12		0
264.57		1568.49		0
264.52		1684.54		0
264.47		1867.7		0
264.42		1697.48		0
264.37		1680.21		0
264.32		1655.87		0
264.27		1725.74		0
264.22		1875.68		0
264.17		1829.15		0
264.12		1769.35		0
264.07		1827.3		0
264.02		1838.34		0
263.97		1824.27		0
263.92		1877.22		0
263.87		1873.14		0
263.82		1761.15		0
263.77		1673.69		0
263.72		1783.03		0
263.67		1718.12		0
263.62		1722.95		0
263.57		1672.67		0
263.52		1738.27		0
263.47		1758.12		0
263.42		1823.43		0
263.37		1713.19		0
263.32		1737.77		0
263.27		1722.81		0
263.22		1762.55		0
263.17		1792.41		0
263.12		1677		0
263.07		1708.6		0
263.02		1646.39		0
262.97		1789.36		0
262.92		1790.21		0
262.87		1760.98		0
262.82		1753.81		0
262.77		1760.48		0
262.72		1668.28		0
262.67		1755.58		0
262.62		1675.76		0
262.57		1648.16		0
262.52		1652.96		0
262.47		1624.36		0
262.42		1757.13		0
262.37		1638.71		0
262.32		1771.98		0
262.27		1767.21		0
262.22		1769.22		0
262.17		1755.19		0
262.12		1728.47		0
262.07		1810.69		0
262.02		1669.76		0
261.97		1719.21		0
261.92		1628.24		0
261.87		1618.47		0
261.82		1712.03		0
261.77		1806.5		0
261.72		1731.67		0
261.67		1667.71		0
261.62		1732.38		0
261.57		1603.84		0
261.52		1789.96		0
261.47		1866.83		0
261.42		1940.12		0
261.37		1783.41		0
261.32		1635.54		0
261.27		1533.06		0
261.22		1695.34		0
261.17		1764.36		0
261.12		1720.84		0
261.07		1628.16		0
261.02		1816.41		0
260.97		1760.99		0
260.92		1647.2		0
260.87		1687.96		0
260.82		1681.8		0
260.77		1562.28		0
260.72		1795.45		0
260.67		1729.89		0
260.62		1691.57		0
260.57		1636.78		0
260.52		1657.58		0
260.47		1692.94		0
260.42		1805.5		0
260.37		1826.18		0
260.32		1779.27		0
260.27		1808.64		0
260.22		1635.19		0
260.17		1694.61		0
260.12		1719.91		0
260.07		1695.3		0
260.02		1758.63		0
259.97		1816.46		0
259.92		1797.58		0
259.87		1697.06		0
259.82		1686.2		0
259.77		1786.89		0
259.72		1805.72		0
259.67		1684.95		0
259.62		1630.69		0
259.57		1586		0
259.52		1758.2		0
259.47		1771.47		0
259.42		1753.02		0
259.37		1740.42		0
259.32		1692.58		0

## Sheet: Si2p Scan
﻿
Axis	Energy	Elements=	301
D:\XPS17\170305-yzk_mp\303SZC-3.DATA\Si2p Scan_0.VGD
Binding Energy (E)				Backgnd.
eV		Counts / s		Counts / s
110.32		361.985		0
110.27		367.017		0
110.22		381.763		0
110.17		311.655		0
110.12		379.202		0
110.07		381.453		0
110.02		300.83		0
109.97		313.065		0
109.92		415.356		0
109.87		373.429		0
109.82		319.718		0
109.77		336.865		0
109.72		376.531		0
109.67		300.71		0
109.62		287.385		0
109.57		285.824		0
109.52		314.706		0
109.47		302.731		0
109.42		285.664		0
109.37		291.757		0
109.32		320.828		0
109.27		349.93		0
109.22		336.915		0
109.17		359.054		0
109.12		326.06		0
109.07		335.394		0
109.02		311.585		0
108.97		315.866		0
108.92		296.849		0
108.87		307.953		0
108.82		355.432		0
108.77		379.162		0
108.72		336.024		0
108.67		383.143		0
108.62		352.121		344.885
108.57		303.842		344.885
108.52		313.675		344.885
108.47		393.497		344.885
108.42		335.204		344.885
108.37		333.683		344.885
108.32		369.058		344.885
108.27		321.789		344.885
108.22		355.292		344.885
108.17		365.006		344.884
108.12		316.867		344.883
108.07		366.407		344.883
108.02		398.519		344.882
107.97		391.517		344.882
107.92		406.092		344.882
107.87		313.525		344.881
107.82		288.715		344.88
107.77		337.225		344.88
107.72		382.093		344.879
107.67		383.914		344.878
107.62		403.331		344.878
107.57		330.432		344.877
107.52		330.842		344.876
107.47		385.574		344.876
107.42		393.978		344.874
107.37		387.315		344.873
107.32		346.769		344.873
107.27		361.825		344.872
107.22		386.074		344.871
107.17		360.774		344.869
107.12		329.832		344.868
107.07		404.772		344.867
107.02		391.667		344.865
106.97		450.96		344.863
106.92		370.098		344.861
106.87		369.498		344.858
106.82		434.224		344.856
106.77		484.284		344.853
106.72		433.764		344.849
106.67		444.058		344.846
106.62		444.488		344.842
106.57		438.015		344.838
106.52		443.367		344.834
106.47		489.896		344.829
106.42		452.091		344.824
106.37		513.816		344.819
106.32		496.459		344.814
106.27		446.799		344.807
106.22		499.74		344.8
106.17		557.203		344.792
106.12		620.638		344.783
106.07		642.637		344.772
106.02		646.849		344.76
105.97		725.48		344.747
105.92		837.035		344.732
105.87		836.174		344.714
105.82		872.029		344.694
105.77		912.965		344.672
105.72		1065.3		344.646
105.67		1092.76		344.616
105.62		1252.05		344.582
105.57		1303.86		344.544
105.52		1614.29		344.501
105.47		1775.9		344.453
105.42		2073.59		344.399
105.37		2006.97		344.338
105.32		2106.63		344.271
105.27		2344.74		344.196
105.22		2553.2		344.112
105.17		2968.63		344.02
105.12		3141.69		343.92
105.07		3414.74		343.811
105.02		3669.12		343.691
104.97		4083.22		343.558
104.92		4274.72		343.413
104.87		4472.83		343.254
104.82		5214.55		343.08
104.77		5620.25		342.892
104.72		6004.65		342.688
104.67		6556.87		342.467
104.62		6976.83		342.23
104.57		7437.58		341.975
104.52		7989.04		341.7
104.47		8360.21		341.407
104.42		8972.24		341.096
104.37		9358.8		340.765
104.32		10026.6		340.418
104.27		10527.8		340.052
104.22		10699.9		339.668
104.17		11552.4		339.267
104.12		11476		338.85
104.07		12278.1		338.418
104.02		12665.9		337.971
103.97		12709.2		337.512
103.92		12985.4		337.043
103.87		13385.1		336.564
103.82		13491.7		336.08
103.77		13537.6		335.592
103.72		13527.1		335.101
103.67		13295.4		334.609
103.62		13051		334.118
103.57		12922		333.633
103.52		12903.2		333.155
103.47		12810		332.685
103.42		12433.8		332.225
103.37		11510.8		331.777
103.32		11365.2		331.34
103.27		10901.8		330.919
103.22		10751.1		330.513
103.17		10393.7		330.124
103.12		9705.99		329.756
103.07		8877.33		329.409
103.02		8393.34		329.081
102.97		7787.86		328.773
102.92		7156.88		328.485
102.87		6214.04		328.217
102.82		6075.73		327.971
102.77		5670.69		327.746
102.72		5299.35		327.541
102.67		4799.71		327.355
102.62		4152		327.186
102.57		3654.09		327.033
102.52		3285.76		326.896
102.47		2975.66		326.773
102.42		2738.92		326.665
102.37		2411.81		326.57
102.32		2016.87		326.488
102.27		1722.54		326.416
102.22		1578.81		326.353
102.17		1466.23		326.299
102.12		1234.94		326.252
102.07		1141.31		326.212
102.02		956.082		326.179
101.97		856.323		326.15
101.92		849.68		326.125
101.87		776.14		326.103
101.82		666.687		326.085
101.77		644.958		326.07
101.72		580.222		326.057
101.67		542.017		326.045
101.62		469.618		326.035
101.57		495.478		326.027
101.52		563.125		326.019
101.47		474.65		326.012
101.42		398.139		326.006
101.37		451.971		326.001
101.32		467.827		325.997
101.27		435.484		325.993
101.22		373.649		325.989
101.17		386.285		325.986
101.12		369.838		325.983
101.07		381.953		325.98
101.02		349.82		325.978
100.97		407.663		325.976
100.92		365.826		325.975
100.87		364.126		325.973
100.82		307.063		325.972
100.77		303.832		325.97
100.72		362.165		325.969
100.67		441.236		325.967
100.62		381.443		325.965
100.57		362.265		325.964
100.52		405.692		325.962
100.47		388.255		325.96
100.42		346.088		325.958
100.37		352.561		325.956
100.32		422.589		325.955
100.27		392.267		325.953
100.22		333.113		325.952
100.17		328.591		325.95
100.12		349.6		325.949
100.07		339.496		325.948
100.02		314.746		325.947
99.97		363.896		325.947
99.92		336.655		325.946
99.87		330.982		325.945
99.82		342.887		325.944
99.77		360.994		325.943
99.72		375.31		325.942
99.67		373.589		325.941
99.62		371.729		325.94
99.57		332.663		325.938
99.52		370.768		325.936
99.47		393.888		325.934
99.42		435.244		325.933
99.37		367.107		325.931
99.32		340.266		325.929
99.27		382.713		325.927
99.22		366.637		325.926
99.17		360.304		325.924
99.12		371.349		325.923
99.07		334.264		325.922
99.02		353.051		325.921
98.97		313.345		325.92
98.92		294.828		325.919
98.87		348.669		325.918
98.82		382.383		325.917
98.77		383.183		325.917
98.72		355.172		325.916
98.67		378.361		325.914
98.62		320.258		325.913
98.57		358.103		325.912
98.52		400.47		325.911
98.47		365.116		325.91
98.42		291.807		325.91
98.37		287.715		325.909
98.32		347.019		325.908
98.27		368.437		325.908
98.22		307.883		325.907
98.17		333.754		325.906
98.12		408.583		325.906
98.07		376.781		325.905
98.02		339.736		325.904
97.97		316.747		325.904
97.92		302.621		325.903
97.87		377.361		325.902
97.82		347.529		325.901
97.77		338.625		325.901
97.72		304.572		325.901
97.67		321.349		325.901
97.62		383.733		325.901
97.57		291.076		325.901
97.52		295.878		325.9
97.47		308.733		326.315
97.42		337.915		326.729
97.37		373.649		327.144
97.32		333.443		327.559
97.27		295.928		327.973
97.22		357.263		328.388
97.17		450.78		328.802
97.12		326.621		329.217
97.07		364.476		329.631
97.02		351.16		330.046
96.97		378.902		330.461
96.92		342.627		330.875
96.87		374.87		331.29
96.82		369.718		331.704
96.77		338.525		332.119
96.72		360.964		332.533
96.67		307.353		332.948
96.62		353.221		333.362
96.57		334.414		0
96.52		332.943		0
96.47		323.439		0
96.42		287.255		0
96.37		284.284		0
96.32		346.529		0
96.27		300.21		0
96.22		360.614		0
96.17		310.164		0
96.12		354.812		0
96.07		332.443		0
96.02		317.487		0
95.97		353.892		0
95.92		300.83		0
95.87		349.41		0
95.82		350.92		0
95.77		371.569		0
95.72		287.775		0
95.67		349.19		0
95.62		409.484		0
95.57		372.759		0
95.52		277.201		0
95.47		307.433		0
95.42		384.024		0
95.37		348.109		0
95.32		331.893		0

## Sheet: Survey
﻿
Axis	Energy	Elements=	1361
D:\XPS17\170305-yzk_mp\303SZC-3.DATA\Survey.VGD
Binding Energy (E)				Backgnd.
eV		Counts / s		Counts / s
1349.97		62234.6		0
1348.97		61113.7		0
1347.97		62499.4		0
1346.97		61553.7		0
1345.97		60973.1		0
1344.97		60742.3		0
1343.97		60001.3		0
1342.97		59358.4		0
1341.97		59728.5		0
1340.97		58823.1		0
1339.97		58477.4		0
1338.97		58646.4		0
1337.97		58566.7		0
1336.97		57204.4		0
1335.97		57471.9		0
1334.97		57579.3		0
1333.97		57511.3		0
1332.97		57223.3		0
1331.97		57740		0
1330.97		56512		0
1329.97		57206.4		0
1328.97		56366.5		0
1327.97		56132.1		0
1326.97		55309.6		0
1325.97		56120.6		0
1324.97		55082.4		0
1323.97		55397.8		0
1322.97		56229.4		0
1321.97		55413.2		0
1320.97		54196.4		0
1319.97		54194.4		0
1318.97		54483.2		0
1317.97		54226		0
1316.97		54035.3		0
1315.97		53728.3		0
1314.97		53606.4		0
1313.97		54428		0
1312.97		53980.7		0
1311.97		53743.3		0
1310.97		52853.5		0
1309.97		53465.8		0
1308.97		52365.5		0
1307.97		52515.1		0
1306.97		51871.3		0
1305.97		52791.2		0
1304.97		52529.8		0
1303.97		53381		0
1302.97		52450.4		0
1301.97		52398.5		0
1300.97		52573		0
1299.97		51719.9		0
1298.97		51061.9		0
1297.97		51728.4		0
1296.97		52245.5		0
1295.97		51985.3		0
1294.97		51129.2		0
1293.97		51403.3		0
1292.97		50642.9		0
1291.97		50927.7		0
1290.97		50691.6		0
1289.97		51021.7		0
1288.97		51717.9		0
1287.97		50744.1		0
1286.97		50402.7		0
1285.97		50407.5		0
1284.97		51588.9		0
1283.97		50812.9		0
1282.97		49859		0
1281.97		49413.9		0
1280.97		50725.7		0
1279.97		49777.4		0
1278.97		49971.8		0
1277.97		49945.2		0
1276.97		49224.2		0
1275.97		49585.3		0
1274.97		49676.5		0
1273.97		49631.6		0
1272.97		49520.2		0
1271.97		49509.5		0
1270.97		49239.5		0
1269.97		49140.1		0
1268.97		49184.7		0
1267.97		49666.4		0
1266.97		49640.6		0
1265.97		49131.1		0
1264.97		48776		0
1263.97		48496		0
1262.97		48505.3		0
1261.97		48841.7		0
1260.97		48997.9		0
1259.97		48350.2		0
1258.97		48500.7		0
1257.97		48665.2		0
1256.97		48304.3		0
1255.97		48251.8		0
1254.97		48556.1		0
1253.97		48528.6		0
1252.97		47928.5		0
1251.97		48077.1		0
1250.97		49317		0
1249.97		49695.9		0
1248.97		49061.9		0
1247.97		48146.2		0
1246.97		47962.5		0
1245.97		48403.9		0
1244.97		48948.9		0
1243.97		48420.4		0
1242.97		47951.9		0
1241.97		48763.9		0
1240.97		48410.7		0
1239.97		48260.2		0
1238.97		48340.9		0
1237.97		48688.4		0
1236.97		47883.6		0
1235.97		48398.8		0
1234.97		48094.8		0
1233.97		47632.6		0
1232.97		48166.3		0
1231.97		48647.5		0
1230.97		47353.5		0
1229.97		47708.6		0
1228.97		47350		0
1227.97		47752.6		0
1226.97		47538.9		0
1225.97		48433.3		0
1224.97		47779.3		0
1223.97		48043.5		0
1222.97		48497.4		0
1221.97		47684		0
1220.97		48342.2		0
1219.97		47867.7		0
1218.97		47622.4		0
1217.97		47067.9		0
1216.97		47696.7		0
1215.97		47695.7		0
1214.97		47348.5		0
1213.97		48061.7		0
1212.97		47977.1		0
1211.97		48360.6		0
1210.97		47274.5		0
1209.97		47414.3		0
1208.97		47994		0
1207.97		47554.4		0
1206.97		47707.5		0
1205.97		47853.7		0
1204.97		48298.1		0
1203.97		47993.2		0
1202.97		47509.7		0
1201.97		48073.4		0
1200.97		47721.8		0
1199.97		47334.4		0
1198.97		47810.8		0
1197.97		47437.7		0
1196.97		47417.2		0
1195.97		47963.5		0
1194.97		48065.7		0
1193.97		48307.9		0
1192.97		47883.3		0
1191.97		48136.9		0
1190.97		48358.1		0
1189.97		48534.5		0
1188.97		48460.9		0
1187.97		48136		0
1186.97		48855.4		0
1185.97		47815.7		0
1184.97		48457.3		0
1183.97		48417.8		0
1182.97		48368.8		0
1181.97		48283.3		0
1180.97		47761.9		0
1179.97		47800.3		0
1178.97		47459.7		0
1177.97		48186.3		0
1176.97		48936.4		0
1175.97		48894.5		0
1174.97		47950.4		0
1173.97		48466.4		0
1172.97		48062.4		0
1171.97		47741.8		0
1170.97		48306.1		0
1169.97		48606		0
1168.97		48147.5		0
1167.97		48029.2		0
1166.97		48273		0
1165.97		48219.2		0
1164.97		47857.3		0
1163.97		48974		0
1162.97		49093.5		0
1161.97		48537.4		0
1160.97		48426.7		0
1159.97		48723.4		0
1158.97		48365.3		0
1157.97		48852.6		0
1156.97		48403.5		0
1155.97		48153.5		0
1154.97		48574.7		0
1153.97		48988.4		0
1152.97		49026.6		0
1151.97		48607.9		0
1150.97		49472.7		0
1149.97		48919.9		0
1148.97		49192.1		0
1147.97		48276.7		0
1146.97		48081.1		0
1145.97		48949.7		0
1144.97		48861.6		0
1143.97		49088		0
1142.97		48738.9		0
1141.97		49059		0
1140.97		48869		0
1139.97		48890.3		0
1138.97		48741.1		0
1137.97		49138.5		0
1136.97		50112.1		0
1135.97		49259.1		0
1134.97		49849.7		0
1133.97		49276.8		0
1132.97		49929.1		0
1131.97		49309.8		0
1130.97		49245.1		0
1129.97		49394		0
1128.97		49267.7		0
1127.97		49499.1		0
1126.97		50046.1		0
1125.97		50180.5		0
1124.97		49309.9		0
1123.97		48873.3		0
1122.97		49545.7		0
1121.97		49850.5		0
1120.97		49709.2		0
1119.97		50479.3		0
1118.97		50025.2		0
1117.97		50939		0
1116.97		51202.1		0
1115.97		49920.8		0
1114.97		50345.7		0
1113.97		50447.9		0
1112.97		50096.6		0
1111.97		49631.1		0
1110.97		49700.7		0
1109.97		50744.3		0
1108.97		51185		0
1107.97		50183.9		0
1106.97		49558.1		0
1105.97		50069.6		0
1104.97		50810.1		0
1103.97		50276		0
1102.97		49980.4		0
1101.97		50518.6		0
1100.97		49711.9		0
1099.97		50564.4		0
1098.97		50169.2		0
1097.97		50812.6		0
1096.97		51179.7		0
1095.97		50463		0
1094.97		50202		0
1093.97		51677.9		0
1092.97		51476.7		0
1091.97		51290		0
1090.97		51115.7		0
1089.97		51529.1		0
1088.97		51363.3		0
1087.97		51462.7		0
1086.97		52270.4		0
1085.97		51531.8		0
1084.97		52277.6		0
1083.97		51951.3		0
1082.97		50846.3		0
1081.97		51303.3		0
1080.97		51524.1		0
1079.97		51818.7		0
1078.97		52324.3		0
1077.97		52416.8		0
1076.97		51986		0
1075.97		52767.5		0
1074.97		52140.2		0
1073.97		52298		0
1072.97		52967.8		0
1071.97		52980.3		0
1070.97		52577.4		0
1069.97		52520.3		0
1068.97		52304.5		0
1067.97		52930.7		0
1066.97		52731.4		0
1065.97		53600.3		0
1064.97		54167.2		0
1063.97		53717.1		0
1062.97		53955.2		0
1061.97		52930.9		0
1060.97		51822.1		0
1059.97		52970.1		0
1058.97		53736.7		0
1057.97		53468.1		0
1056.97		52835.8		0
1055.97		53689.2		0
1054.97		54142.5		0
1053.97		54412.3		0
1052.97		53910.9		0
1051.97		54990		0
1050.97		54030.8		0
1049.97		53587.4		0
1048.97		54741.2		0
1047.97		54954.5		0
1046.97		54837.6		0
1045.97		54696.7		0
1044.97		55486		0
1043.97		54999.4		0
1042.97		55723.1		0
1041.97		55324.1		0
1040.97		54698.9		0
1039.97		54970.9		0
1038.97		55100		0
1037.97		54953.5		0
1036.97		55847.2		0
1035.97		56449.9		0
1034.97		56203.6		0
1033.97		55735		0
1032.97		56207.4		0
1031.97		56059.7		0
1030.97		56985.5		0
1029.97		56652.1		0
1028.97		57259.5		0
1027.97		57063.1		0
1026.97		57785.5		0
1025.97		57840.6		0
1024.97		58430.1		0
1023.97		58939.6		0
1022.97		58948.4		0
1021.97		59930.2		0
1020.97		58853.4		0
1019.97		59669.3		0
1018.97		60549.9		0
1017.97		61516.6		0
1016.97		61383.4		0
1015.97		60217.7		0
1014.97		59008.7		0
1013.97		57980.6		0
1012.97		58103.8		0
1011.97		58219.5		0
1010.97		58494.2		0
1009.97		58845.3		0
1008.97		60449.4		0
1007.97		61509.2		0
1006.97		63013.3		0
1005.97		64072.2		0
1004.97		65118.9		0
1003.97		67242.2		0
1002.97		69181.1		0
1001.97		69610.9		0
1000.97		68988.5		0
999.97		65513.4		0
998.97		63937.2		0
997.97		61250		0
996.97		60659.9		0
995.97		59482.2		0
994.97		58746.1		0
993.97		57060		0
992.97		55628.1		0
991.97		55384		0
990.97		55583.2		0
989.97		56920.4		0
988.97		57668.7		0
987.97		56727.6		0
986.97		58225.9		0
985.97		62707.3		0
984.97		68909.7		0
983.97		74088.2		0
982.97		78132.3		0
981.97		83173.6		0
980.97		89333.3		0
979.97		89280.4		0
978.97		82125.8		0
977.97		71734.8		0
976.97		62237.4		0
975.97		56382.4		0
974.97		51610.6		0
973.97		47289.3		0
972.97		44731.9		0
971.97		42687.5		0
970.97		39697.5		0
969.97		36688.9		0
968.97		33492.1		0
967.97		32604.2		0
966.97		31607.6		0
965.97		30642.5		0
964.97		30423.4		0
963.97		30028.2		0
962.97		30100.8		0
961.97		30275.6		0
960.97		30052.8		0
959.97		29303.4		0
958.97		29831.8		0
957.97		29318.1		0
956.97		30303.2		0
955.97		30508.9		0
954.97		29978.1		0
953.97		29603.3		0
952.97		29631.7		0
951.97		30076.8		0
950.97		29802.5		0
949.97		29163.2		0
948.97		29509.3		0
947.97		29577.1		0
946.97		30303.2		0
945.97		30127		0
944.97		30207.8		0
943.97		30135		0
942.97		29034.5		0
941.97		30008.5		0
940.97		30345.1		0
939.97		29598.8		0
938.97		29361.2		0
937.97		29705.5		0
936.97		29743.5		0
935.97		29631.7		0
934.97		29873.9		0
933.97		29420.9		0
932.97		29894		0
931.97		29872.8		0
930.97		30302.1		0
929.97		30081.2		0
928.97		30248.9		0
927.97		29761.2		0
926.97		30219.9		0
925.97		30331		0
924.97		30280.2		0
923.97		29908.7		0
922.97		30323.3		0
921.97		29976.7		0
920.97		30193.3		0
919.97		30021		0
918.97		30150.5		0
917.97		30459		0
916.97		30878.1		0
915.97		30266.1		0
914.97		30247.5		0
913.97		30457.7		0
912.97		30246.8		0
911.97		30288.7		0
910.97		30574.7		0
909.97		30991		0
908.97		29654.3		0
907.97		30533.7		0
906.97		30512.6		0
905.97		30492.9		0
904.97		30473		0
903.97		30312		0
902.97		30540.9		0
901.97		30661.1		0
900.97		30997.4		0
899.97		30658		0
898.97		30433.2		0
897.97		30732.9		0
896.97		31149.1		0
895.97		30596		0
894.97		30347.6		0
893.97		29927.5		0
892.97		30279.3		0
891.97		30288.5		0
890.97		30556.3		0
889.97		30753.7		0
888.97		30834.9		0
887.97		30276.5		0
886.97		30507.7		0
885.97		30825.3		0
884.97		31598.2		0
883.97		31541.7		0
882.97		30360.6		0
881.97		31068.7		0
880.97		31379.5		0
879.97		30882.5		0
878.97		30840.6		0
877.97		30849.3		0
876.97		30988.6		0
875.97		30582.6		0
874.97		31358		0
873.97		31582.9		0
872.97		30642.1		0
871.97		31100.7		0
870.97		31556.1		0
869.97		31133.7		0
868.97		31240.3		0
867.97		31776		0
866.97		31249.5		0
865.97		31160.2		0
864.97		31015.7		0
863.97		30251.3		0
862.97		31407.3		0
861.97		31014		0
860.97		31512.8		0
859.97		31281.7		0
858.97		31205.9		0
857.97		30703.3		0
856.97		31576.2		0
855.97		32047.5		0
854.97		31813.8		0
853.97		31215.7		0
852.97		31306.8		0
851.97		31392.4		0
850.97		31764.9		0
849.97		31542.2		0
848.97		32042.5		0
847.97		31272.6		0
846.97		32278.5		0
845.97		31926.6		0
844.97		31458.4		0
843.97		31598.5		0
842.97		31669.6		0
841.97		31761.3		0
840.97		31880.9		0
839.97		31975.2		0
838.97		32055.3		0
837.97		32167		0
836.97		31954.5		0
835.97		32201.9		0
834.97		32093.4		0
833.97		32630.4		0
832.97		31989		0
831.97		32260.4		0
830.97		31908.4		0
829.97		32283.8		0
828.97		31878.6		0
827.97		32262.2		0
826.97		32162.3		0
825.97		31308.2		0
824.97		32138.4		0
823.97		31330.6		0
822.97		32464.6		0
821.97		32364.5		0
820.97		31528.9		0
819.97		32339.4		0
818.97		32477		0
817.97		32316		0
816.97		31561		0
815.97		31849.5		0
814.97		32541.6		0
813.97		32011.6		0
812.97		31528.7		0
811.97		32216.1		0
810.97		32833.5		0
809.97		33391.4		0
808.97		32855.2		0
807.97		32771.9		0
806.97		32656.4		0
805.97		32434.9		0
804.97		32659.1		0
803.97		32413.7		0
802.97		32162.6		0
801.97		33499.8		0
800.97		33003.7		0
799.97		32231.7		0
798.97		33080.2		0
797.97		33231.7		0
796.97		32542.1		0
795.97		32290.5		0
794.97		32799.9		0
793.97		33642.8		0
792.97		33477.5		0
791.97		32910.4		0
790.97		31887.8		0
789.97		33045.4		0
788.97		33158.8		0
787.97		33483		0
786.97		33786.3		0
785.97		32942.4		0
784.97		33418.1		0
783.97		33368.6		0
782.97		33141.3		0
781.97		32813.4		0
780.97		32691		0
779.97		33449.9		0
778.97		33866.1		0
777.97		33132.2		0
776.97		33133.8		0
775.97		33130		0
774.97		33355.8		0
773.97		33064.6		0
772.97		32954.7		0
771.97		33424.1		0
770.97		33740.2		0
769.97		33257.1		0
768.97		33229.6		0
767.97		33563.8		0
766.97		34009.1		0
765.97		33589.9		0
764.97		33768.7		0
763.97		32957.5		0
762.97		33644.2		0
761.97		34013.2		0
760.97		33918.5		0
759.97		34391.7		0
758.97		33725.7		0
757.97		33975.9		0
756.97		34207.5		0
755.97		33695		0
754.97		34610.4		0
753.97		34550.9		0
752.97		34438.1		0
751.97		34699.1		0
750.97		35175.2		0
749.97		34311.9		0
748.97		34203.6		0
747.97		34175.8		0
746.97		34824.7		0
745.97		34227.8		0
744.97		34233.9		0
743.97		34281.4		0
742.97		34441.9		0
741.97		33906		0
740.97		33861.6		0
739.97		34318.5		0
738.97		34131.1		0
737.97		34272.4		0
736.97		34263.1		0
735.97		34420		0
734.97		34669.1		0
733.97		34535.7		0
732.97		35048.9		0
731.97		35001.8		0
730.97		34274.2		0
729.97		34845.7		0
728.97		34360.7		0
727.97		34988.3		0
726.97		35321.7		0
725.97		34913.3		0
724.97		34078.8		0
723.97		33871.3		0
722.97		34624.7		0
721.97		35272.7		0
720.97		35031.5		0
719.97		34018.9		0
718.97		35044.4		0
717.97		34603		0
716.97		35127.8		0
715.97		35042.4		0
714.97		35250.4		0
713.97		35785.8		0
712.97		34867.9		0
711.97		35649.1		0
710.97		35199.3		0
709.97		34863.2		0
708.97		35075.7		0
707.97		35446.6		0
706.97		35765.3		0
705.97		36102.2		0
704.97		35841.1		0
703.97		35245.8		0
702.97		35146.3		0
701.97		35101.1		0
700.97		34825.6		0
699.97		35536.4		0
698.97		35894.8		0
697.97		35235		0
696.97		36049.6		0
695.97		35966.1		0
694.97		35930.9		0
693.97		35651.7		0
692.97		35565		0
691.97		35179.5		0
690.97		35650.2		0
689.97		35870.3		0
688.97		36243.9		0
687.97		37345.9		0
686.97		37435		0
685.97		37015.1		0
684.97		36476.3		0
683.97		36165.9		0
682.97		35973.9		0
681.97		37069.6		0
680.97		36646		0
679.97		36532.3		0
678.97		36085.7		0
677.97		35788.8		0
676.97		36571.4		0
675.97		37869.1		0
674.97		36416.8		0
673.97		36198		0
672.97		36779.4		0
671.97		36307.7		0
670.97		36498.3		0
669.97		36632.2		0
668.97		36265.7		0
667.97		36832		0
666.97		36834.2		0
665.97		37024.6		0
664.97		36838.9		0
663.97		37214.4		0
662.97		36860.7		0
661.97		37485.9		0
660.97		37241.8		0
659.97		37584.3		0
658.97		37363.7		0
657.97		36878		0
656.97		37402.4		0
655.97		36356.8		0
654.97		37834.2		0
653.97		37707.5		0
652.97		37801.9		0
651.97		38192.4		0
650.97		37409.5		0
649.97		37846.5		0
648.97		38107		0
647.97		37731.4		0
646.97		37990.3		0
645.97		37287		0
644.97		37818.8		0
643.97		38267.2		0
642.97		38651.1		0
641.97		38292.3		0
640.97		38066.1		0
639.97		38382.3		0
638.97		39153.3		0
637.97		37773.3		0
636.97		37994.2		0
635.97		37850.7		0
634.97		38000.3		0
633.97		39136.1		0
632.97		38636.7		0
631.97		38881.9		0
630.97		38976.7		0
629.97		38241.3		0
628.97		38338.4		0
627.97		37644.2		0
626.97		38917.5		0
625.97		38944.3		0
624.97		38615.1		0
623.97		39083.2		0
622.97		39696.8		0
621.97		39510.6		0
620.97		39215.8		0
619.97		39524.4		0
618.97		40238.3		0
617.97		39821.1		0
616.97		39393.1		0
615.97		39488.1		0
614.97		39879		0
613.97		40108.6		0
612.97		39673.9		0
611.97		40262.9		0
610.97		39887.7		0
609.97		39980.6		0
608.97		40266.2		0
607.97		39280.6		0
606.97		40111.2		0
605.97		40281.1		0
604.97		40417.6		0
603.97		40943.2		0
602.97		40496.1		0
601.97		40165.5		0
600.97		40282.3		0
599.97		41736.6		0
598.97		40869.9		0
597.97		40678.5		0
596.97		40973.9		0
595.97		40475.5		0
594.97		40625.3		0
593.97		40243.7		0
592.97		40591.4		0
591.97		41022.9		0
590.97		41050.3		0
589.97		41682		0
588.97		41911.5		0
587.97		42301.7		0
586.97		42035.2		0
585.97		41790.3		0
584.97		41724.9		0
583.97		42217.4		0
582.97		42073		0
581.97		42552.1		0
580.97		42510.7		0
579.97		42139.9		0
578.97		41888.9		0
577.97		41618.6		0
576.97		42333.8		0
575.97		42139.1		0
574.97		42278.2		0
573.97		41233.3		0
572.97		41821.6		0
571.97		42492.6		0
570.97		40813.3		0
569.97		40775.2		0
568.97		40802.9		0
567.97		39713.8		0
566.97		39212.9		0
565.97		38763.5		0
564.97		38616.3		0
563.97		39778.2		0
562.97		41422.8		0
561.97		44112.4		0
560.97		44748.5		0
559.97		46549.8		0
558.97		47742.4		0
557.97		48551.2		0
556.97		49968		0
555.97		51701.9		0
554.97		53342.4		0
553.97		51032.9		0
552.97		48409.1		0
551.97		44652.8		0
550.97		41079.4		0
549.97		38113.7		0
548.97		37750.8		0
547.97		36393.3		0
546.97		34405.2		0
545.97		33023.2		0
544.97		30651.2		0
543.97		26815.1		0
542.97		21877.1		0
541.97		16383.1		0
540.97		12597.7		0
539.97		11065.8		0
538.97		11078.3		11078.3
537.97		11401.4		11078.1
536.97		12533.5		11077.3
535.97		17223.5		11074.6
534.97		42553.5		11063.5
533.97		150562		11007.7
532.97		303658		10760.9
531.97		270768		10243.1
530.97		111817		9782.62
529.97		30587.7		9602.27
528.97		15117.6		9565.18
527.97		11857.4		9555.37
526.97		10428.3		9551.3
525.97		10049.1		9549.75
524.97		9548.86		9548.86
523.97		9561.12		9561.12
522.97		9102.14		0
521.97		9441.56		0
520.97		9050.8		0
519.97		9214.59		0
518.97		9341.46		0
517.97		8994.79		0
516.97		9174.72		0
515.97		9285.98		0
514.97		9072.17		0
513.97		9040.05		0
512.97		8853.31		0
511.97		8965.02		0
510.97		9274.07		0
509.97		9432.51		0
508.97		8989.92		0
507.97		9163.86		0
506.97		9448.03		0
505.97		9317.48		0
504.97		9124.01		0
503.97		9176.22		0
502.97		9493.47		0
501.97		9383.1		0
500.97		9364.65		0
499.97		9426.49		0
498.97		9338.95		0
497.97		9248.3		0
496.97		9395.14		0
495.97		8897.79		0
494.97		8673.08		0
493.97		9183.54		0
492.97		9036.9		0
491.97		9254.73		0
490.97		9085.44		0
489.97		9207.58		0
488.97		9142.35		0
487.97		9358.65		0
486.97		9078.11		0
485.97		9213.01		0
484.97		9019.33		0
483.97		9354.78		0
482.97		9704.13		0
481.97		9278.26		0
480.97		9439.8		0
479.97		9190.66		0
478.97		9216.55		0
477.97		9201.5		0
476.97		9376.66		0
475.97		9276.82		0
474.97		9321.96		0
473.97		9663.28		0
472.97		9373.26		0
471.97		8960.62		0
470.97		9319.5		0
469.97		9759.71		0
468.97		9667.54		0
467.97		9406.47		0
466.97		9123.75		0
465.97		9387.12		0
464.97		9195.25		0
463.97		9153.48		0
462.97		9333.78		0
461.97		9049.8		0
460.97		9524.74		0
459.97		9489.09		0
458.97		9123.49		0
457.97		9438.48		0
456.97		9281.69		0
455.97		9515.84		0
454.97		9344.55		0
453.97		9567.8		0
452.97		9328.03		0
451.97		9387.79		0
450.97		9447.78		0
449.97		9139.29		0
448.97		9363.07		0
447.97		9415.05		0
446.97		9069.82		0
445.97		9749.96		0
444.97		9391.88		0
443.97		9138.88		0
442.97		9664.43		0
441.97		9448.84		0
440.97		9411.69		0
439.97		9620.93		0
438.97		9783.63		0
437.97		9432.83		0
436.97		9586.12		0
435.97		9473.95		0
434.97		9541.42		0
433.97		9384.59		0
432.97		9626.44		0
431.97		9516.31		0
430.97		9399.11		0
429.97		9424.18		0
428.97		9625.68		0
427.97		9547.14		0
426.97		9679.52		0
425.97		9818.12		0
424.97		9782.4		0
423.97		9798.75		0
422.97		9674.02		0
421.97		9316.85		0
420.97		9281.05		0
419.97		9404.08		0
418.97		9575.9		0
417.97		9760.93		0
416.97		9786.85		0
415.97		9218.41		0
414.97		9325.67		0
413.97		9792.82		0
412.97		9359.66		0
411.97		9585.61		0
410.97		9690.94		0
409.97		9116.66		0
408.97		9562.86		0
407.97		9446.06		0
406.97		9839.38		0
405.97		9436.28		0
404.97		9694.66		0
403.97		9631.03		0
402.97		9512.62		0
401.97		9734.8		0
400.97		9683.21		0
399.97		9782.07		0
398.97		9491.66		0
397.97		9345.74		0
396.97		9596.34		0
395.97		9364		0
394.97		9619.77		0
393.97		9944.53		0
392.97		10031.5		0
391.97		9930.35		0
390.97		10077.9		0
389.97		9767.23		0
388.97		9992.58		0
387.97		9719.22		0
386.97		9620.48		0
385.97		9582.76		0
384.97		9748.88		0
383.97		9861.95		0
382.97		9979.33		0
381.97		9702.41		0
380.97		9722.26		0
379.97		10291.7		0
378.97		9858.19		0
377.97		9754.89		0
376.97		10204		0
375.97		10006.2		0
374.97		9929.44		0
373.97		9899.75		0
372.97		10085.9		0
371.97		10265.9		0
370.97		9813.24		0
369.97		9785.89		0
368.97		9843.88		0
367.97		9727.63		0
366.97		10329.9		0
365.97		9772.29		0
364.97		9959.62		0
363.97		10170.2		0
362.97		9689.76		0
361.97		9937.06		0
360.97		10308.8		0
359.97		9882.95		0
358.97		9837.66		0
357.97		9659.51		0
356.97		9861.98		0
355.97		9766.48		0
354.97		9950.45		0
353.97		10022.8		0
352.97		9933.83		0
351.97		9644.31		0
350.97		10370.4		0
349.97		9980.92		0
348.97		10041.5		0
347.97		10104		0
346.97		10180.1		0
345.97		10112.7		0
344.97		9814.47		0
343.97		9885.92		0
342.97		10135.4		0
341.97		10406.2		0
340.97		10327.1		0
339.97		9893.48		0
338.97		9987.04		0
337.97		9981.1		0
336.97		10286		0
335.97		10257		0
334.97		10192.4		0
333.97		10448.4		0
332.97		10217.5		0
331.97		10592		0
330.97		9995.89		0
329.97		10660.7		0
328.97		10521.3		0
327.97		10101.4		0
326.97		10271		0
325.97		10461.8		0
324.97		10049		0
323.97		10233.5		0
322.97		10280.6		0
321.97		9883.37		0
320.97		9929.5		0
319.97		9895.46		0
318.97		10086.1		0
317.97		10185.7		0
316.97		10126.7		0
315.97		10288		0
314.97		10235.2		0
313.97		9887.38		0
312.97		10177.6		0
311.97		10537.8		0
310.97		10432.5		0
309.97		10441		0
308.97		10176.3		0
307.97		10369.4		0
306.97		10641.7		0
305.97		10143.6		0
304.97		10208		0
303.97		10169.6		0
302.97		10590.5		0
301.97		10507.5		0
300.97		10194.6		0
299.97		10814.1		0
298.97		10184.4		0
297.97		10279.9		0
296.97		10386.8		0
295.97		10278.6		0
294.97		10213.2		0
293.97		10247		0
292.97		10013.9		0
291.97		10066.6		10066.6
290.97		10237.2		10068.3
289.97		10368.4		10070
288.97		10220.9		10071.7
287.97		10321.6		10073.5
286.97		10728.9		10075.2
285.97		11442.4		10076.9
284.97		12429.1		10078.6
283.97		12456.7		10080.4
282.97		11576.4		10082.1
281.97		10469		10083.8
280.97		10250.7		10085.5
279.97		10405.3		10087.2
278.97		10391		10089
277.97		10090.7		10090.7
276.97		10152.8		0
275.97		10215.6		0
274.97		10310.4		0
273.97		10231.9		0
272.97		10056.9		0
271.97		10297		0
270.97		10082.4		0
269.97		10346		0
268.97		10038.6		0
267.97		10126.1		0
266.97		10187.6		0
265.97		9914.72		0
264.97		10152.2		0
263.97		10458.1		0
262.97		10027.7		0
261.97		10345.9		0
260.97		10244.2		0
259.97		10388.6		0
258.97		10428.7		0
257.97		10419.9		0
256.97		10302.8		0
255.97		10270.3		0
254.97		10302.5		0
253.97		10477.9		0
252.97		10591.9		0
251.97		10315		0
250.97		10664.9		0
249.97		10722.4		0
248.97		10496.9		0
247.97		10474.6		0
246.97		10491.5		0
245.97		10100.2		0
244.97		10391.9		0
243.97		10388.9		0
242.97		10425.9		0
241.97		10655.3		0
240.97		10710.3		0
239.97		10508.7		0
238.97		10598.4		0
237.97		10812.2		0
236.97		10565.2		0
235.97		10787.9		0
234.97		10853.2		0
233.97		11103.4		0
232.97		10875.1		0
231.97		10699.3		0
230.97		10670.7		0
229.97		10384.1		0
228.97		10952.2		0
227.97		10597.2		0
226.97		10762.3		0
225.97		11043.8		0
224.97		10906.4		0
223.97		10936.8		0
222.97		10589.6		0
221.97		11270.1		0
220.97		10963.2		0
219.97		11218.2		0
218.97		10850.4		0
217.97		10864.6		0
216.97		11157.4		0
215.97		11508.2		0
214.97		11453.1		0
213.97		11200.3		0
212.97		10800.3		0
211.97		11060.2		0
210.97		10877.5		0
209.97		11406		0
208.97		11332.6		0
207.97		11148.5		0
206.97		11495.2		0
205.97		11573.9		0
204.97		11447.9		0
203.97		11756.6		0
202.97		11465.3		0
201.97		11499		0
200.97		11642.8		0
199.97		11940.2		0
198.97		12023.1		0
197.97		11551.8		0
196.97		11571.4		0
195.97		11812.5		0
194.97		11524.2		0
193.97		11738.7		0
192.97		12002.7		0
191.97		12366		0
190.97		11897.4		0
189.97		12097.4		0
188.97		12174.8		0
187.97		11868.1		0
186.97		11840.1		0
185.97		12047.4		0
184.97		11799.2		0
183.97		11816		0
182.97		11480.2		0
181.97		12068.3		0
180.97		12466.6		0
179.97		12746.3		0
178.97		13625.3		0
177.97		13522.8		0
176.97		13757.9		0
175.97		13592.1		0
174.97		13245.6		0
173.97		13645.1		0
172.97		13891		0
171.97		13618.9		0
170.97		13393		0
169.97		12831.6		0
168.97		12272.6		0
167.97		11513.1		0
166.97		11370.2		0
165.97		10736.1		0
164.97		9784.15		0
163.97		9247.08		0
162.97		8218.98		0
161.97		8146.06		0
160.97		8095.46		0
159.97		8361.74		0
158.97		8994.49		0
157.97		10815		0
156.97		15706.3		0
155.97		29377.4		0
154.97		49227.8		0
153.97		51457.5		0
152.97		34478.3		0
151.97		19407		0
150.97		12614.5		0
149.97		10199.6		0
148.97		9122.35		0
147.97		8515.25		0
146.97		7942.39		0
145.97		7975.05		0
144.97		7772.68		0
143.97		7955		0
142.97		7500.25		0
141.97		7505.02		0
140.97		7417.48		0
139.97		7510.52		0
138.97		7187.01		0
137.97		7519.41		0
136.97		7050.94		0
135.97		6814.64		0
134.97		7027.21		0
133.97		7012.2		0
132.97		6873.17		0
131.97		6753.11		0
130.97		6816.62		0
129.97		7103.45		0
128.97		7532.23		0
127.97		8176.98		0
126.97		8637.28		0
125.97		8895.94		0
124.97		8679.32		0
123.97		8478.02		0
122.97		8716.78		0
121.97		8581.18		0
120.97		8083.83		0
119.97		7518.09		0
118.97		7129.88		0
117.97		6832.19		0
116.97		6366.16		0
115.97		6038.98		0
114.97		5117.01		0
113.97		4235.47		0
112.97		3181.35		0
111.97		2663.83		0
110.97		2239.79		0
109.97		2176.7		2176.7
108.97		2214.63		2176.69
107.97		2376.92		2176.67
106.97		2904.54		2176.54
105.97		5926.84		2176.09
104.97		21508.6		2173.77
103.97		51646.3		2161.86
102.97		54562.8		2131.39
101.97		24999.8		2099.11
100.97		6460.3		2085.01
99.97		2779.47		2082.31
98.97		2385.43		2081.88
97.97		2298.79		2081.7
96.97		2306.96		2081.56
95.97		2123.05		2081.43
94.97		2278.37		2081.4
93.97		2081.28		2081.28
92.97		2118.89		0
91.97		2191.04		0
90.97		2158.24		0
89.97		2132.89		0
88.97		1999.66		0
87.97		2186.65		0
86.97		2175.84		0
85.97		2163.79		0
84.97		2109.06		0
83.97		1961.33		0
82.97		2236.8		0
81.97		2225.82		0
80.97		2161.69		0
79.97		2199.41		0
78.97		2403.32		0
77.97		2188.36		0
76.97		2283.59		0
75.97		2253.7		0
74.97		2203.77		0
73.97		2285.67		0
72.97		2168.47		0
71.97		2371.62		0
70.97		2232.74		0
69.97		2393.09		0
68.97		2285.82		0
67.97		2267.1		0
66.97		2329.23		0
65.97		2339.74		0
64.97		2142.61		0
63.97		2141.93		0
62.97		2234.72		0
61.97		2447.14		0
60.97		2453.19		0
59.97		2270.73		0
58.97		2146.67		0
57.97		2268.33		0
56.97		2454.62		0
55.97		2514.43		0
54.97		2241.38		0
53.97		2535.68		0
52.97		2457.99		0
51.97		2686.33		0
50.97		2679.37		0
49.97		2859.07		0
48.97		2692.46		0
47.97		2865.71		0
46.97		2671.71		0
45.97		2507.37		0
44.97		2576.43		0
43.97		2263.73		0
42.97		2317.49		0
41.97		2302.55		0
40.97		2417.76		0
39.97		2208.37		0
38.97		2169.24		0
37.97		2012.74		0
36.97		1880.03		0
35.97		1901.52		0
34.97		1791.7		0
33.97		1735.47		0
32.97		1933.85		0
31.97		2188.85		0
30.97		2325.81		0
29.97		2639.84		0
28.97		3161.76		0
27.97		4919.01		0
26.97		7259.99		0
25.97		10121.5		0
24.97		10010.8		0
23.97		6404.83		0
22.97		2957.71		0
21.97		1214.89		0
20.97		656.851		0
19.97		491.829		0
18.97		378.728		0
17.97		288.479		0
16.97		458.091		0
15.97		1262.2		0
14.97		2040		0
13.97		2364.25		0
12.97		2109.87		0
11.97		2030.44		0
10.97		1736.71		0
9.97		1701.49		0
8.97		2034.55		0
7.97		2366.44		0
6.97		2135.24		0
5.97		1364.31		0
4.97		549.59		0
3.97		144.029		0
2.97		53.6804		0
1.97		11.7712		0
0.97		13.1463		0
-0.03		2.14021		0
-1.03		6.78068		0
-2.03		8.53085		0
-3.03		10.9561		0
-4.03		8.73587		0
-5.03		4.19042		0
-6.03		0.810081		0
-7.03		3.67037		0
-8.03		1.33013		0
-9.03		4.56046		0
-10.03		4.26543		0

## Sheet: Peak Table
Peak Table :
	Name	Start BE	Peak BE	End BE	Height CPS	FWHM eV	Area (P) CPS.eV	Area (N) TPP-2M	Atomic %	Peak Type	Q	SF ALTHERMO1	TXFN	Backgnd	PP Height CPS	PP Hgt (N)	PP At. %	Title	File Name
	Si2p	108.6	103.735	96.6	13014.8	1.727	24753.7	0.3308	31.404	Standard	1	0.9	1045.96	Smart	13239.3	0.0354	31.824	Si2p Scan	D:\XPS17\170305-yzk_mp\303SZC-3.DATA\Si2p Scan_0.VGD
	C1s	296.6	284.795	273.07	667.806	1.088	2443.58	0.0308	2.928	Standard	1	1	1110.88	Smart	925.78	0.0023	2.102	C1s Scan	D:\XPS17\170305-yzk_mp\303SZC-3.DATA\C1s Scan_0.VGD
	N1s	408.6	398.697	394.6	116.35	0.033	548.846	0.0043	0.407	Standard	1	1.676	1156.76	Smart	317.132	0.001	0.891	N1s Scan	D:\XPS17\170305-yzk_mp\303SZC-3.DATA\N1s Scan_0.VGD
	O1s	540.6	532.95	526.6	75771.9	1.709	144094	0.6875	65.261	Standard	1	2.881	1217	Smart	75959	0.0725	65.183	O1s Scan	D:\XPS17\170305-yzk_mp\303SZC-3.DATA\O1s Scan_0.VGD

## Sheet: Titles
15:40:59 Thursday, March 09, 2017
D:\XPS17\170305-yzk_mp\303SZC-3.xls
303SZC-3
Data Files :	Title	File Name	Comment
	Cl2p	D:\XPS17\170305-yzk_mp\303SZC-3.DATA\Cl2p_0.VGD
	Si2s Scan	D:\XPS17\170305-yzk_mp\303SZC-3.DATA\Si2s Scan_0.VGD
	O1s Scan	D:\XPS17\170305-yzk_mp\303SZC-3.DATA\O1s Scan_0.VGD
	N1s Scan	D:\XPS17\170305-yzk_mp\303SZC-3.DATA\N1s Scan_0.VGD
	C1s Scan	D:\XPS17\170305-yzk_mp\303SZC-3.DATA\C1s Scan_0.VGD
	Si2p Scan	D:\XPS17\170305-yzk_mp\303SZC-3.DATA\Si2p Scan_0.VGD
	Cl2p	D:\XPS17\170305-yzk_mp\303SZC-3.DATA\Cl2p.VGD
	Si2s Scan	D:\XPS17\170305-yzk_mp\303SZC-3.DATA\Si2s Scan.VGD
	O1s Scan	D:\XPS17\170305-yzk_mp\303SZC-3.DATA\O1s Scan.VGD
	N1s Scan	D:\XPS17\170305-yzk_mp\303SZC-3.DATA\N1s Scan.VGD
	C1s Scan	D:\XPS17\170305-yzk_mp\303SZC-3.DATA\C1s Scan.VGD
	Si2p Scan	D:\XPS17\170305-yzk_mp\303SZC-3.DATA\Si2p Scan.VGD
	Survey	D:\XPS17\170305-yzk_mp\303SZC-3.DATA\Survey.VGD
