# Supplementary material for: Highly efficient triazolone/metal ion/polydopamine/MCM-41 sustained release system with pH sensitivity for pesticide delivery
Source: R Soc Open Sci. 2018 Jul 11;5(7):180658. doi: 10.1098/rsos.180658 (PMC6083694; doi:10.1098/rsos.180658)
Supplement: BET raw data [file rsos180658supp1.zip › XPS raw material/303SZC-(PDA-MCM-41).xls]

## Sheet: O1s Scan
﻿
Axis	Energy	Elements=	461
D:\XPS17\170305-yzk_mp\303SZC-2.DATA\O1s Scan_0.VGD
Binding Energy (E)				Backgnd.
eV		Counts / s		Counts / s
545.22		4658.18		0
545.17		4533.5		0
545.12		4386.76		0
545.07		4629.61		0
545.02		4342.11		0
544.97		4339.13		0
544.92		4431.26		0
544.87		4505.49		0
544.82		4597.64		0
544.77		4593.35		0
544.72		4564.69		0
544.67		4422.44		0
544.62		4511.55		0
544.57		4427.01		0
544.52		4440.67		0
544.47		4130.13		0
544.42		4255.98		0
544.37		4265.92		0
544.32		4279.52		0
544.27		4193.96		0
544.22		4225.09		0
544.17		3952.18		0
544.12		3923.39		0
544.07		3927.31		0
544.02		3984.27		0
543.97		4032.92		0
543.92		3834.43		0
543.87		4117		0
543.82		3988.29		0
543.77		3823.97		0
543.72		3816.27		0
543.67		3906.65		0
543.62		3834.38		0
543.57		3806.75		0
543.52		3583.81		0
543.47		3689.93		0
543.42		3560.64		0
543.37		3564.37		0
543.32		3462.74		0
543.27		3436.45		0
543.22		3527.99		0
543.17		3613.08		0
543.12		3454.39		0
543.07		3485.08		0
543.02		3371.85		0
542.97		3208.27		0
542.92		3301.29		0
542.87		3349.43		0
542.82		3168.66		0
542.77		3197.27		0
542.72		3184.56		0
542.67		3113.11		0
542.62		2944.24		0
542.57		2950.32		0
542.52		2952.06		0
542.47		2920.33		0
542.42		2901.63		0
542.37		3000.74		0
542.32		2767.36		0
542.27		2757.55		0
542.22		2731.33		0
542.17		2869.18		0
542.12		2749.06		0
542.07		2690.7		0
542.02		2795.2		0
541.97		2718.6		0
541.92		2637.12		0
541.87		2783.6		0
541.82		2730.28		0
541.77		2819.95		0
541.72		2797.51		0
541.67		2614		0
541.62		2438.24		0
541.57		2409.03		0
541.52		2616.85		0
541.47		2539.77		0
541.42		2488.84		0
541.37		2472.18		0
541.32		2696.88		0
541.27		2497.09		0
541.22		2406.33		0
541.17		2393.65		0
541.12		2353.56		0
541.07		2322.74		0
541.02		2594.45		0
540.97		2551.04		0
540.92		2431.59		0
540.87		2404.77		0
540.82		2405.76		0
540.77		2554.3		0
540.72		2429.12		0
540.67		2336.94		0
540.62		2358.62		0
540.57		2291.68		0
540.52		2402.37		0
540.47		2368.5		0
540.42		2319.47		0
540.37		2271.7		0
540.32		2352.99		0
540.27		2370.78		2364.37
540.22		2308.69		2359.78
540.17		2341.62		2352.82
540.12		2468.6		2348.65
540.07		2504.14		2346.07
540.02		2299.21		2343.26
539.97		2417.82		2340.34
539.92		2242.69		2339.36
539.87		2274.12		2337.18
539.82		2341.83		2333.31
539.77		2331.36		2332.87
539.72		2252.2		2332.87
539.67		2351.67		2332.83
539.62		2394.88		2332.75
539.57		2275.57		2332.61
539.52		2480.28		2332.46
539.47		2485.84		2332.32
539.42		2535.85		2332.17
539.37		2525.29		2331.95
539.32		2319.58		2331.69
539.27		2278.64		2331.4
539.22		2366.3		2331.1
539.17		2549.31		2330.8
539.12		2546.93		2330.55
539.07		2464.18		2330.36
539.02		2368.57		2330.26
538.97		2412.15		2330.14
538.92		2326.25		2330.01
538.87		2252.45		2329.9
538.82		2199.3		2329.84
538.77		2345.14		2329.81
538.72		2366.24		2329.8
538.67		2234.23		2329.8
538.62		2371.04		2329.79
538.57		2405.49		2329.77
538.52		2347.06		2329.76
538.47		2467.48		2329.74
538.42		2574.55		2329.71
538.37		2423.07		2329.69
538.32		2429.48		2329.66
538.27		2472.56		2329.64
538.22		2509.6		2329.61
538.17		2319.71		2329.59
538.12		2290.36		2329.56
538.07		2419.69		2329.54
538.02		2396.07		2329.51
537.97		2354.31		2329.48
537.92		2508.64		2329.45
537.87		2598.46		2329.43
537.82		2532.57		2329.4
537.77		2398.11		2329.37
537.72		2387.24		2329.34
537.67		2392.07		2329.31
537.62		2566.28		2329.28
537.57		2435.93		2329.25
537.52		2359.65		2329.22
537.47		2444.35		2329.2
537.42		2417.17		2329.17
537.37		2340.91		2329.15
537.32		2445.12		2329.13
537.27		2383.63		2329.11
537.22		2385.81		2329.09
537.17		2330.75		2329.07
537.12		2339.57		2329.05
537.07		2459.89		2329.03
537.02		2432.53		2329
536.97		2436.16		2328.97
536.92		2442.72		2328.94
536.87		2598.45		2328.91
536.82		2489.73		2328.87
536.77		2508.89		2328.83
536.72		2545.43		2328.79
536.67		2529.53		2328.75
536.62		2503.71		2328.71
536.57		2484.87		2328.66
536.52		2507.67		2328.62
536.47		2470.72		2328.57
536.42		2449.62		2328.51
536.37		2569.8		2328.46
536.32		2623.84		2328.4
536.27		2840.39		2328.33
536.22		2712.96		2328.26
536.17		2642.51		2328.18
536.12		2695.95		2328.1
536.07		2765.64		2328
536.02		2846.53		2327.9
535.97		2903.05		2327.79
535.92		2871.64		2327.67
535.87		2895.91		2327.54
535.82		3070.98		2327.4
535.77		3177.66		2327.24
535.72		3153.41		2327.07
535.67		3219.69		2326.88
535.62		3350.42		2326.67
535.57		3479.06		2326.45
535.52		3691.91		2326.21
535.47		3678.11		2325.94
535.42		3679.14		2325.64
535.37		3793.94		2325.32
535.32		4240.89		2324.96
535.27		4430.96		2324.57
535.22		4676.53		2324.14
535.17		4665.52		2323.67
535.12		4923.58		2323.16
535.07		5203.94		2322.59
535.02		5427.68		2321.96
534.97		5917.54		2321.27
534.92		6216.87		2320.52
534.87		6576.28		2319.7
534.82		6829.1		2318.8
534.77		7625.64		2317.81
534.72		7855.18		2316.73
534.67		8470.02		2315.54
534.62		8964.91		2314.23
534.57		9662.18		2312.8
534.52		10412.3		2311.23
534.47		11258.4		2309.51
534.42		12141.1		2307.63
534.37		12958.1		2305.58
534.32		14224.5		2303.35
534.27		14845.8		2300.92
534.22		16144.5		2298.28
534.17		17153.8		2295.42
534.12		18133.1		2292.31
534.07		19750		2288.95
534.02		21249		2285.32
533.97		22488.6		2281.43
533.92		24222.5		2277.24
533.87		26227.9		2272.76
533.82		27117.8		2267.96
533.77		28609		2262.83
533.72		30662.6		2257.38
533.67		32483.4		2251.6
533.62		33959.1		2245.48
533.57		35873.4		2239.03
533.52		37347.7		2232.25
533.47		39071.6		2225.12
533.42		40920.6		2217.64
533.37		42025.3		2209.86
533.32		44123.3		2201.75
533.27		45981.3		2193.34
533.22		47016.8		2184.64
533.17		47802.4		2175.68
533.12		49532.3		2166.47
533.07		50501.3		2157.04
533.02		51273.8		2147.4
532.97		51642.3		2137.59
532.92		52616.8		2127.68
532.87		52537.6		2117.67
532.82		53237.2		2107.61
532.77		53082.3		2097.54
532.72		51883.9		2087.5
532.67		51738		2077.55
532.62		50874		2067.7
532.57		50005.9		2058.01
532.52		48088.1		2048.52
532.47		47029.3		2039.26
532.42		45597.2		2030.26
532.37		44062.1		2021.55
532.32		41914.1		2013.17
532.27		40441.8		2005.13
532.22		38786		1997.46
532.17		36029.1		1990.15
532.12		33590.3		1983.23
532.07		32517.8		1976.7
532.02		30074.2		1970.57
531.97		28123.1		1964.83
531.92		26443.6		1959.47
531.87		23944.1		1954.5
531.82		22173.5		1949.89
531.77		20954.3		1945.63
531.72		19172.1		1941.7
531.67		18075.3		1938.1
531.62		16395.2		1934.79
531.57		14971.2		1931.76
531.52		13968.5		1928.98
531.47		12662.6		1926.43
531.42		11951.3		1924.11
531.37		11208.7		1921.98
531.32		10450.2		1920.05
531.27		9527.46		1918.28
531.22		8752.69		1916.65
531.17		8465.84		1915.15
531.12		7807.09		1913.77
531.07		7448.09		1912.5
531.02		7204.69		1911.32
530.97		6760.12		1910.23
530.92		6369.05		1909.21
530.87		6052.25		1908.26
530.82		5965.86		1907.36
530.77		5759.39		1906.51
530.72		5588.43		1905.72
530.67		5238.26		1904.96
530.62		5467.48		1904.25
530.57		5093.16		1903.58
530.52		4784.78		1902.93
530.47		4708.99		1902.32
530.42		4486.76		1901.74
530.37		4490.84		1901.19
530.32		4202.43		1900.66
530.27		4272.63		1900.16
530.22		4094.1		1899.69
530.17		3968.38		1899.23
530.12		3970.92		1898.8
530.07		3889.36		1898.38
530.02		3840.62		1897.99
529.97		3682.97		1897.6
529.92		3510.98		1897.24
529.87		3443.53		1896.9
529.82		3488.32		1896.57
529.77		3365.18		1896.26
529.72		3244.89		1895.97
529.67		3221.48		1895.7
529.62		2876.96		1895.45
529.57		3050.03		1895.2
529.52		2850.57		1894.97
529.47		2778.19		1894.76
529.42		2926.94		1894.57
529.37		2807.39		1894.39
529.32		2588.45		1894.22
529.27		2523.95		1894.07
529.22		2549.69		1893.92
529.17		2442.43		1893.78
529.12		2381.49		1893.65
529.07		2486.8		1893.54
529.02		2400.46		1893.43
528.97		2325.32		1893.33
528.92		2434.88		1893.23
528.87		2283.04		1893.14
528.82		2269.95		1893.06
528.77		2265.42		1892.98
528.72		2293.05		1892.9
528.67		2159.25		1892.83
528.62		2032		1892.76
528.57		2190.12		1892.7
528.52		2192.74		1892.65
528.47		2186.54		1892.59
528.42		2164.47		1892.54
528.37		2115.89		1892.5
528.32		2011.45		1892.46
528.27		2068.9		1892.42
528.22		2054.58		1892.39
528.17		1979.54		1892.36
528.12		1992.97		1892.33
528.07		1918.95		1892.3
528.02		1934.34		1892.27
527.97		2121.2		1892.24
527.92		2143.96		1892.22
527.87		2032.22		1892.2
527.82		2016.44		1892.18
527.77		1968.71		1892.17
527.72		1914.02		1892.15
527.67		1935.45		1892.13
527.62		1754.74		1892.12
527.57		2036.9		1892.11
527.52		1951.96		1892.1
527.47		1899.58		1892.09
527.42		1911.04		1892.08
527.37		1970.87		1892.07
527.32		1952.87		1892.06
527.27		1921.08		1892.05
527.22		1944.4		1892.03
527.17		1990.25		1892.02
527.12		2035.13		1892.01
527.07		2016.83		1891.99
527.02		1918.16		1891.98
526.97		1842.44		1891.96
526.92		2069.36		1891.94
526.87		2009.75		1891.92
526.82		1951.57		1891.91
526.77		1986.87		1891.89
526.72		2091.17		1891.87
526.67		1943.76		1891.85
526.62		1925.05		1891.84
526.57		1967.98		1891.82
526.52		2011.06		1891.81
526.47		1974.84		1891.8
526.42		1772.46		1891.8
526.37		1877.47		1891.79
526.32		1869.46		1891.79
526.27		1996		1891.78
526.22		1955.71		0
526.17		1819.52		0
526.12		1816.59		0
526.07		1846.83		0
526.02		1869.66		0
525.97		1900.06		0
525.92		1943.34		0
525.87		1995.85		0
525.82		2069.88		0
525.77		1923.02		0
525.72		1928.26		0
525.67		1977.02		0
525.62		1933.48		0
525.57		1985.15		0
525.52		1945.37		0
525.47		1907.84		0
525.42		1950.59		0
525.37		1892.6		0
525.32		1766.85		0
525.27		1807.57		0
525.22		1819.74		0
525.17		1898.81		0
525.12		1765.62		0
525.07		1909.76		0
525.02		1729.58		0
524.97		1863.18		0
524.92		2015.54		0
524.87		1962.97		0
524.82		1904.49		0
524.77		1834.98		0
524.72		1994.89		0
524.67		1937.83		0
524.62		1975.34		0
524.57		1999.99		0
524.52		2019.37		0
524.47		1884.7		0
524.42		1969.73		0
524.37		1880.56		0
524.32		1902.57		0
524.27		1857.04		0
524.22		1835.7		0
524.17		1853.67		0
524.12		1767.92		0
524.07		1804.04		0
524.02		2043.02		0
523.97		1937.02		0
523.92		1970.77		0
523.87		1940.25		0
523.82		1873.21		0
523.77		2000.74		0
523.72		1825.11		0
523.67		1924.45		0
523.62		1863.17		0
523.57		1841.9		0
523.52		1817.56		0
523.47		1894.93		0
523.42		1790.38		0
523.37		1934.33		0
523.32		1849.01		0
523.27		1868.23		0
523.22		1908.44		0
523.17		1837.03		0
523.12		1766.95		0
523.07		1849.13		0
523.02		1847.96		0
522.97		1925.43		0
522.92		1996.26		0
522.87		1897.43		0
522.82		1826.37		0
522.77		1856.42		0
522.72		1907.31		0
522.67		1988.91		0
522.62		1919.9		0
522.57		1884.88		0
522.52		1874.18		0
522.47		1841.06		0
522.42		1687.26		0
522.37		1836.88		0
522.32		1883.15		0
522.27		2073.24		0
522.22		1821.07		0

## Sheet: N1s Scan
﻿
Axis	Energy	Elements=	481
D:\XPS17\170305-yzk_mp\303SZC-2.DATA\N1s Scan_0.VGD
Binding Energy (E)				Backgnd.
eV		Counts / s		Counts / s
412.22		1840.1		0
412.17		1836.14		0
412.12		1778.93		0
412.07		1957.46		0
412.02		1800.28		0
411.97		1784.88		0
411.92		1851.48		0
411.87		1897.99		0
411.82		1882.04		0
411.77		1939.3		0
411.72		1948.42		0
411.67		1817.46		0
411.62		1861.32		0
411.57		1914.98		0
411.52		1868.03		0
411.47		1799		0
411.42		1819.83		0
411.37		1814.29		0
411.32		1955.87		0
411.27		1891.36		0
411.22		1828.65		0
411.17		1808.58		0
411.12		1951.23		0
411.07		1891.46		0
411.02		1889.9		0
410.97		1866.87		0
410.92		1905.33		0
410.87		1916.79		0
410.82		1960.55		0
410.77		1949.37		0
410.72		1938.32		0
410.67		1902.17		0
410.62		1934.08		0
410.57		1816.93		0
410.52		1817.6		0
410.47		1929.28		0
410.42		1870.72		0
410.37		1840.16		0
410.32		1867.65		0
410.27		1924.03		0
410.22		1824.58		0
410.17		1826.61		0
410.12		1880.28		0
410.07		1865.65		0
410.02		1815.03		0
409.97		1825.14		0
409.92		1848.44		0
409.87		1864.81		0
409.82		1839.94		0
409.77		1841.48		0
409.72		1841.7		0
409.67		1845.6		0
409.62		1794.47		0
409.57		1799.05		0
409.52		1941.62		0
409.47		1934.09		0
409.42		1942.21		0
409.37		1854.98		0
409.32		1879.56		0
409.27		1811.55		0
409.22		1791.6		0
409.17		1784.14		0
409.12		1866.56		0
409.07		1860.74		0
409.02		1879.76		0
408.97		1864.65		0
408.92		1867.6		0
408.87		1804.78		0
408.82		1960.45		0
408.77		1994.66		0
408.72		1938.14		0
408.67		1855.86		0
408.62		1848.68		0
408.57		1842.1		0
408.52		1868.55		0
408.47		1895.09		0
408.42		1977.31		0
408.37		1923.8		0
408.32		1910.87		0
408.27		1834.19		1870.18
408.22		1803.07		1870.18
408.17		1884.11		1870.17
408.12		1818.35		1870.16
408.07		1828.54		1870.16
408.02		1828.11		1870.15
407.97		1941.13		1870.14
407.92		1855.54		1870.13
407.87		1938.73		1870.1
407.82		1887.35		1870.07
407.77		1910.48		1870.03
407.72		1909.83		1869.98
407.67		1885.45		1869.92
407.62		1943.46		1869.87
407.57		1902.26		1869.81
407.52		1879.14		1869.75
407.47		1908.52		1869.68
407.42		1890.25		1869.62
407.37		1935.64		1869.56
407.32		1923.43		1869.5
407.27		1908.64		1869.46
407.22		1872.48		1869.42
407.17		1928.56		1869.38
407.12		1864.49		1869.35
407.07		1850.48		1869.31
407.02		1807.81		1869.29
406.97		1922.53		1869.27
406.92		1828.02		1869.25
406.87		1942.67		1869.21
406.82		1841.13		1869.19
406.77		1881.51		1869.16
406.72		1905.85		1869.11
406.67		1960.33		1869.05
406.62		1902.04		1868.98
406.57		1894.35		1868.9
406.52		1958.8		1868.82
406.47		1935.21		1868.76
406.42		1946.93		1868.69
406.37		1987.83		1868.63
406.32		1823.47		1868.57
406.27		1801.8		1868.51
406.22		1865.09		1868.46
406.17		1914.02		1868.42
406.12		1945.47		1868.39
406.07		1856.72		1868.36
406.02		1841.31		1868.35
405.97		1851.58		1868.34
405.92		1905.65		1868.31
405.87		1903.84		1868.28
405.82		1810.01		1868.24
405.77		1879.18		1868.21
405.72		1894.02		1868.16
405.67		1925.43		1868.11
405.62		1952.18		1868.05
405.57		1918.49		1867.98
405.52		1955.35		1867.92
405.47		1904.56		1867.86
405.42		1900.3		1867.78
405.37		1936.7		1867.71
405.32		1840.73		1867.63
405.27		1891.01		1867.56
405.22		1932.99		1867.5
405.17		1865.05		1867.44
405.12		1968.98		1867.37
405.07		1911.82		1867.3
405.02		1861.42		1867.23
404.97		1873.76		1867.17
404.92		2028.02		1867.11
404.87		1929.88		1867.05
404.82		1877.03		1866.99
404.77		1795.08		1866.94
404.72		1889.3		1866.9
404.67		1928.51		1866.85
404.62		1840.05		1866.8
404.57		1880.79		1866.77
404.52		1905.96		1866.74
404.47		1907.03		1866.71
404.42		1835.29		1866.67
404.37		1900.02		1866.62
404.32		1943.06		1866.59
404.27		1865.11		1866.55
404.22		1891.21		1866.51
404.17		1924.04		1866.46
404.12		1770.64		1866.42
404.07		1908.71		1866.38
404.02		1944.64		1866.33
403.97		1934		1866.3
403.92		1866.61		1866.26
403.87		1842.96		1866.21
403.82		1890.74		1866.16
403.77		1840.03		1866.08
403.72		1943.37		1866.01
403.67		1976.48		1865.95
403.62		1936.92		1865.89
403.57		1941.47		1865.82
403.52		1873.27		1865.73
403.47		1881.34		1865.64
403.42		1930.77		1865.53
403.37		1930.74		1865.44
403.32		1941.7		1865.35
403.27		1958.04		1865.26
403.22		1962.57		1865.17
403.17		1856.08		1865.07
403.12		1911.18		1864.96
403.07		1929.88		1864.85
403.02		1987.44		1864.73
402.97		1917.42		1864.6
402.92		1929.2		1864.44
402.87		1966.79		1864.29
402.82		1958.75		1864.15
402.77		2104.33		1864.01
402.72		2104.41		1863.87
402.67		1902.11		1863.73
402.62		1811.65		1863.58
402.57		1898.61		1863.43
402.52		1952.64		1863.27
402.47		1930.02		1863.11
402.42		1985.69		1862.97
402.37		2002.96		1862.83
402.32		1983.83		1862.68
402.27		1965.66		1862.48
402.22		1963.1		1862.25
402.17		2101.66		1862.01
402.12		2011.65		1861.76
402.07		2137.28		1861.51
402.02		2153.95		1861.25
401.97		2024.66		1861
401.92		1962.71		1860.74
401.87		2045.87		1860.44
401.82		2022.03		1860.13
401.77		1937.81		1859.8
401.72		2076.14		1859.49
401.67		2208.76		1859.18
401.62		2231.1		1858.87
401.57		2097.18		1858.53
401.52		2059.79		1858.18
401.47		2067.32		1857.81
401.42		2101.33		1857.4
401.37		2122.53		1856.96
401.32		2124.35		1856.52
401.27		2251.22		1856.08
401.22		2195.41		1855.62
401.17		2268.76		1855.12
401.12		2255.25		1854.61
401.07		2212.62		1854.08
401.02		2243.27		1853.5
400.97		2318.11		1852.9
400.92		2188.95		1852.29
400.87		2280.14		1851.65
400.82		2407.64		1850.98
400.77		2362.48		1850.28
400.72		2317.76		1849.55
400.67		2361.55		1848.78
400.62		2545.84		1847.98
400.57		2480.82		1847.11
400.52		2428.3		1846.19
400.47		2540.93		1845.24
400.42		2567.51		1844.25
400.37		2685.78		1843.21
400.32		2661.4		1842.13
400.27		2671.77		1841.01
400.22		2641.19		1839.84
400.17		2687.48		1838.62
400.12		2648.72		1837.35
400.07		2857.07		1836.05
400.02		2875.37		1834.74
399.97		2817.77		1833.4
399.92		2848.32		1832.02
399.87		2852.46		1830.61
399.82		2736.92		1829.16
399.77		2871.77		1827.66
399.72		3004.17		1826.16
399.67		2836.61		1824.63
399.62		2953.9		1823.07
399.57		3000.1		1821.5
399.52		2940.42		1819.9
399.47		2968.09		1818.26
399.42		3110.09		1816.6
399.37		2925.05		1814.93
399.32		3028.55		1813.24
399.27		3051.21		1811.56
399.22		3050.17		1809.89
399.17		2990.89		1808.21
399.12		2990.87		1806.57
399.07		2936.7		1804.96
399.02		2840.97		1803.37
398.97		2948.29		1801.82
398.92		2762.96		1800.31
398.87		2757.31		1798.85
398.82		2805.68		1797.43
398.77		2718.89		1796.05
398.72		2698.04		1794.7
398.67		2621.59		1793.39
398.62		2719.52		1792.14
398.57		2643.98		1790.93
398.52		2642.15		1789.76
398.47		2569.97		1788.64
398.42		2444.63		1787.58
398.37		2453.84		1786.56
398.32		2415.46		1785.58
398.27		2425.18		1784.66
398.22		2262.09		1783.79
398.17		2384.02		1782.98
398.12		2254.91		1782.21
398.07		2297.02		1781.48
398.02		2180.66		1780.79
397.97		2226.22		1780.15
397.92		2203.1		1779.55
397.87		2165.83		1778.97
397.82		2122.37		1778.42
397.77		2048.83		1777.9
397.72		2072.57		1777.41
397.67		2114.36		1776.95
397.62		2098.12		1776.52
397.57		2031.2		1776.11
397.52		2086.91		1775.74
397.47		1992.9		1775.38
397.42		1955.24		1775.04
397.37		1968.64		1774.71
397.32		1957.06		1774.41
397.27		1982.13		1774.13
397.22		1906.65		1773.85
397.17		1980.2		1773.59
397.12		1849.19		1773.34
397.07		1984.8		1773.09
397.02		2010.58		1772.84
396.97		1924.01		1772.62
396.92		1992.55		1772.4
396.87		1878.64		1772.18
396.82		1925.53		1771.98
396.77		1822.67		1771.77
396.72		1889.13		1771.57
396.67		1914.01		1771.39
396.62		1882.01		1771.22
396.57		1911.44		1771.06
396.52		1877.2		1770.9
396.47		1861.46		1770.75
396.42		1881		1770.6
396.37		1835.74		1770.46
396.32		1899.1		1770.33
396.27		1891.15		1770.21
396.22		1822.41		1770.1
396.17		1750.95		1770.02
396.12		1860.88		1769.93
396.07		1843.78		1769.86
396.02		1758.34		1769.78
395.97		1748.71		1769.73
395.92		1845.38		1769.68
395.87		1789.78		1769.61
395.82		1817.48		1769.54
395.77		1772.97		1769.48
395.72		1847.92		1769.42
395.67		1922.41		1769.35
395.62		1796.93		1769.29
395.57		1804.91		1769.25
395.52		1857.05		1769.21
395.47		1777.61		1769.17
395.42		1675.33		1769.13
395.37		1764.09		1769.1
395.32		1745.44		1769.1
395.27		1798.41		1769.09
395.22		1782.75		1769.07
395.17		1737.31		1769.06
395.12		1752.32		1772.51
395.07		1815.2		1775.96
395.02		1893.44		1779.41
394.97		1778.53		1782.86
394.92		1716.89		1786.31
394.87		1793.2		1789.77
394.82		1859.94		1793.22
394.77		1899.58		1796.67
394.72		1812.58		1800.12
394.67		1850.33		1803.57
394.62		1806.84		1807.02
394.57		1852.62		1810.47
394.52		1790.99		1813.92
394.47		1744.37		1817.37
394.42		1831.52		1820.82
394.37		1841.2		1824.27
394.32		1872.09		1827.72
394.27		1836.88		1831.17
394.22		1924.89		0
394.17		1784.94		0
394.12		1755.34		0
394.07		1871.25		0
394.02		1889.38		0
393.97		1828.69		0
393.92		1812.78		0
393.87		1794.56		0
393.82		1832.44		0
393.77		1941.17		0
393.72		1898.62		0
393.67		1809.48		0
393.62		1680.97		0
393.57		1743.33		0
393.52		1808.34		0
393.47		1843.87		0
393.42		1950.93		0
393.37		1898.15		0
393.32		1872.73		0
393.27		1812.27		0
393.22		1815.61		0
393.17		1856.19		0
393.12		1769.42		0
393.07		1810.06		0
393.02		1870.92		0
392.97		1822.78		0
392.92		1839.15		0
392.87		1784.87		0
392.82		1813.28		0
392.77		1776.13		0
392.72		1761.18		0
392.67		1848.99		0
392.62		1889.05		0
392.57		1919.21		0
392.52		1966.55		0
392.47		1866.73		0
392.42		1807.15		0
392.37		1781.78		0
392.32		1760		0
392.27		1819.13		0
392.22		1849.1		0
392.17		1782.19		0
392.12		1693.73		0
392.07		1816.97		0
392.02		1724.63		0
391.97		1695.36		0
391.92		1702.09		0
391.87		1759.15		0
391.82		1728.22		0
391.77		1751.23		0
391.72		1744.89		0
391.67		1826.14		0
391.62		1701.8		0
391.57		1793.71		0
391.52		1821.46		0
391.47		1833.76		0
391.42		1885.33		0
391.37		1802.98		0
391.32		1751.89		0
391.27		1751.88		0
391.22		1822.79		0
391.17		1831.94		0
391.12		1729.82		0
391.07		1771.64		0
391.02		1828.61		0
390.97		1760.93		0
390.92		1825.12		0
390.87		1762.49		0
390.82		1811.69		0
390.77		1819.46		0
390.72		1801.99		0
390.67		1891.96		0
390.62		1904.36		0
390.57		1876.56		0
390.52		1795.13		0
390.47		1744.51		0
390.42		1833.4		0
390.37		1958.76		0
390.32		1853.18		0
390.27		1806.71		0
390.22		1853.7		0
390.17		1858.95		0
390.12		1825.68		0
390.07		1790.49		0
390.02		1742.8		0
389.97		1791.24		0
389.92		1844.98		0
389.87		1897.37		0
389.82		1851.07		0
389.77		1821.96		0
389.72		1818.73		0
389.67		1741.29		0
389.62		1834.68		0
389.57		1737.22		0
389.52		1748.92		0
389.47		1697.21		0
389.42		1674.07		0
389.37		1724.35		0
389.32		1778.86		0
389.27		1852.81		0
389.22		1861.39		0
389.17		1880.79		0
389.12		1778.53		0
389.07		1784		0
389.02		1805.37		0
388.97		1803.23		0
388.92		1789.14		0
388.87		1830.63		0
388.82		1835.69		0
388.77		1876.27		0
388.72		1875.46		0
388.67		1783.14		0
388.62		1738.16		0
388.57		1831.41		0
388.52		1732.33		0
388.47		1794.03		0
388.42		1840.61		0
388.37		1811.46		0
388.32		1813.46		0
388.27		1871.24		0
388.22		1863.09		0

## Sheet: C1s Scan
﻿
Axis	Energy	Elements=	821
D:\XPS17\170305-yzk_mp\303SZC-2.DATA\C1s Scan_0.VGD
Binding Energy (E)				Backgnd.
eV		Counts / s		Counts / s
300.22		1678.11		0
300.17		1709.76		0
300.12		1695.66		0
300.07		1654.92		0
300.02		1694.29		0
299.97		1673.85		0
299.92		1606.91		0
299.87		1634.89		0
299.82		1713.8		0
299.77		1658.1		0
299.72		1596.36		0
299.67		1602.39		0
299.62		1821.82		0
299.57		1729.5		0
299.52		1760.94		0
299.47		1689.4		0
299.42		1783.04		0
299.37		1699.97		0
299.32		1617.79		0
299.27		1689.68		0
299.22		1660.2		0
299.17		1638.14		0
299.12		1682.19		0
299.07		1706.14		0
299.02		1749.6		0
298.97		1642.82		0
298.92		1647.51		0
298.87		1759.99		0
298.82		1829.64		0
298.77		1569.38		0
298.72		1553.55		0
298.67		1621.56		0
298.62		1648.83		0
298.57		1828.73		0
298.52		1816.53		0
298.47		1729.33		0
298.42		1707.18		0
298.37		1644.04		0
298.32		1493.03		0
298.27		1573.3		0
298.22		1681.23		0
298.17		1582.67		0
298.12		1733.84		0
298.07		1739.75		0
298.02		1682.69		0
297.97		1708.72		0
297.92		1713.29		0
297.87		1746.34		0
297.82		1702.94		0
297.77		1573.91		0
297.72		1542.62		0
297.67		1534.53		0
297.62		1569.96		0
297.57		1579.66		0
297.52		1596.16		0
297.47		1538.02		0
297.42		1529.45		0
297.37		1581.39		0
297.32		1533.49		0
297.27		1604.67		0
297.22		1550.09		0
297.17		1662.32		0
297.12		1637.15		0
297.07		1659.07		0
297.02		1705.87		0
296.97		1535.38		0
296.92		1527.41		0
296.87		1611.74		0
296.82		1636		0
296.77		1657.31		0
296.72		1645.48		0
296.67		1550.19		0
296.62		1641.38		0
296.57		1551.89		0
296.52		1405.35		0
296.47		1695.94		0
296.42		1628.53		0
296.37		1574.29		0
296.32		1544.24		0
296.27		1660.67		1601.28
296.22		1600.93		1599.17
296.17		1694.56		1597.27
296.12		1699.22		1595.37
296.07		1559.34		1592.49
296.02		1550.97		1589.65
295.97		1591.3		1585.96
295.92		1605.71		1582.25
295.87		1721.22		1578.98
295.82		1597.39		1575.6
295.77		1723.41		1573.18
295.72		1624.52		1571.01
295.67		1495.52		1568.8
295.62		1674.76		1566.15
295.57		1519.08		1562.87
295.52		1493.38		1560.19
295.47		1531.88		1557.24
295.42		1634.49		1554.61
295.37		1671.71		1551.79
295.32		1595.79		1548.25
295.27		1609		1545.65
295.22		1645.43		1543.27
295.17		1625.97		1540.37
295.12		1575.36		1537.53
295.07		1496.58		1534.97
295.02		1459.32		1533.3
294.97		1550.25		1531.75
294.92		1491.83		1530.39
294.87		1565.97		1529.37
294.82		1512.65		1529.11
294.77		1562.42		1529.09
294.72		1564.6		1529.06
294.67		1580.7		1529
294.62		1501.56		1528.95
294.57		1534.38		1528.89
294.52		1555.07		1528.82
294.47		1675.05		1528.74
294.42		1559.24		1528.66
294.37		1539.35		1528.58
294.32		1595.74		1528.49
294.27		1671.3		1528.38
294.22		1574.96		1528.25
294.17		1585.46		1528.12
294.12		1617.74		1527.99
294.07		1677.07		1527.86
294.02		1673.87		1527.72
293.97		1702.66		1527.59
293.92		1577.52		1527.46
293.87		1536.22		1527.35
293.82		1634.08		1527.25
293.77		1574.99		1527.14
293.72		1552.57		1527.04
293.67		1438.42		1526.96
293.62		1563.79		1526.9
293.57		1609.8		1526.84
293.52		1610.3		1526.78
293.47		1504.16		1526.71
293.42		1512.36		1526.65
293.37		1556.04		1526.57
293.32		1559.14		1526.48
293.27		1719.88		1526.4
293.22		1543.32		1526.32
293.17		1630.26		1526.25
293.12		1539.03		1526.16
293.07		1520.24		1526.06
293.02		1568.4		1525.94
292.97		1610.14		1525.81
292.92		1588.97		1525.7
292.87		1628.72		1525.58
292.82		1702.27		1525.47
292.77		1696.05		1525.35
292.72		1601.49		1525.22
292.67		1548.93		1525.09
292.62		1547.65		1524.96
292.57		1633.18		1524.82
292.52		1580.71		1524.68
292.47		1582.86		1524.55
292.42		1605		1524.42
292.37		1652.86		1524.27
292.32		1684.37		1524.12
292.27		1605.71		1523.97
292.22		1672.18		1523.82
292.17		1757.44		1523.66
292.12		1598.39		1523.5
292.07		1567.05		1523.33
292.02		1610.56		1523.16
291.97		1610.5		1522.99
291.92		1632.68		1522.82
291.87		1663.16		1522.65
291.82		1709.98		1522.49
291.77		1610.61		1522.32
291.72		1649.96		1522.13
291.67		1624.87		1521.94
291.62		1665.38		1521.73
291.57		1730.06		1521.51
291.52		1728.83		1521.28
291.47		1619.26		1521.03
291.42		1788.45		1520.77
291.37		1718.77		1520.5
291.32		1816.86		1520.23
291.27		1771.87		1519.96
291.22		1783.24		1519.68
291.17		1730.48		1519.4
291.12		1607.7		1519.11
291.07		1728.03		1518.83
291.02		1736.2		1518.55
290.97		1696.51		1518.28
290.92		1751.69		1518.02
290.87		1763.29		1517.78
290.82		1662.33		1517.55
290.77		1650.76		1517.31
290.72		1724.32		1517.07
290.67		1605.95		1516.84
290.62		1645.03		1516.61
290.57		1694.36		1516.38
290.52		1703.19		1516.15
290.47		1627.49		1515.91
290.42		1718.81		1515.66
290.37		1735.23		1515.42
290.32		1800.3		1515.16
290.27		1744.63		1514.9
290.22		1656.44		1514.62
290.17		1699.58		1514.34
290.12		1792.18		1514.05
290.07		1695.58		1513.73
290.02		1738.59		1513.41
289.97		1759.96		1513.09
289.92		1814.51		1512.77
289.87		1862.63		1512.42
289.82		1769.28		1512.06
289.77		1801.86		1511.68
289.72		1804.21		1511.3
289.67		1798		1510.91
289.62		1893.7		1510.5
289.57		1900.89		1510.08
289.52		1775.52		1509.67
289.47		1815.55		1509.25
289.42		1904.28		1508.83
289.37		1872.11		1508.39
289.32		1831.63		1507.92
289.27		1838.31		1507.46
289.22		1769.58		1506.98
289.17		1996.97		1506.49
289.12		2048.22		1505.98
289.07		1866.56		1505.46
289.02		1975.91		1504.92
288.97		1990.93		1504.36
288.92		1927.59		1503.77
288.87		1988.09		1503.15
288.82		2075.47		1502.52
288.77		2010.45		1501.88
288.72		2038.05		1501.24
288.67		2140.81		1500.58
288.62		2055.25		1499.9
288.57		2049.47		1499.21
288.52		1968.1		1498.52
288.47		2157.65		1497.84
288.42		2100.68		1497.14
288.37		2055.87		1496.42
288.32		1976.53		1495.68
288.27		1988.86		1494.92
288.22		2173.13		1494.12
288.17		2170.52		1493.28
288.12		2320.17		1492.42
288.07		2335.69		1491.53
288.02		2287.05		1490.59
287.97		2396.85		1489.61
287.92		2369.71		1488.57
287.87		2383.69		1487.49
287.82		2393.68		1486.38
287.77		2429.99		1485.25
287.72		2526.46		1484.09
287.67		2495.9		1482.89
287.62		2521.55		1481.66
287.57		2452.4		1480.41
287.52		2612.13		1479.11
287.47		2609.32		1477.77
287.42		2623.7		1476.39
287.37		2656.96		1474.96
287.32		2768.21		1473.49
287.27		2804.06		1471.98
287.22		2734.36		1470.39
287.17		2985.3		1468.75
287.12		2831.22		1467.05
287.07		2908.62		1465.3
287.02		3174.84		1463.49
286.97		3125.43		1461.63
286.92		3045.78		1459.72
286.87		3179.66		1457.74
286.82		3143.41		1455.72
286.77		3194.38		1453.63
286.72		3250.3		1451.48
286.67		3381.75		1449.28
286.62		3339.89		1447.02
286.57		3511.01		1444.69
286.52		3383.76		1442.28
286.47		3646.52		1439.78
286.42		3689.85		1437.19
286.37		3641.09		1434.52
286.32		3859.23		1431.79
286.27		4040.93		1428.97
286.22		3962.06		1426.07
286.17		3888.25		1423.1
286.12		4005.37		1420.07
286.07		4195.17		1416.97
286.02		4181.5		1413.77
285.97		4008.9		1410.5
285.92		4160.51		1407.17
285.87		4315.82		1403.79
285.82		4471.89		1400.33
285.77		4589.99		1396.79
285.72		4523.25		1393.17
285.67		4396.59		1389.48
285.62		4612.23		1385.67
285.57		4716.79		1381.74
285.52		4860.19		1377.7
285.47		4824.41		1373.58
285.42		5132.97		1369.39
285.37		5185.97		1365.15
285.32		5294.49		1360.84
285.27		5242.8		1356.49
285.22		5174.79		1352.09
285.17		4900.45		1347.66
285.12		5027.97		1343.17
285.07		5024.74		1338.68
285.02		5024.55		1334.2
284.97		5178.91		1329.72
284.92		5289.64		1325.25
284.87		5117.95		1320.76
284.82		5014.32		1316.23
284.77		5193		1311.71
284.72		5219.99		1307.18
284.67		5287.7		1302.63
284.62		5204.7		1298.07
284.57		4926.5		1293.54
284.52		4985.77		1289.04
284.47		5223.8		1284.56
284.42		5227.91		1280.09
284.37		4954.58		1275.65
284.32		4856.39		1271.26
284.27		4717.73		1266.92
284.22		5063.49		1262.6
284.17		4880.18		1258.35
284.12		4795.54		1254.18
284.07		4684.51		1250.08
284.02		4686.66		1246.04
283.97		4329.88		1242.05
283.92		4441.23		1238.13
283.87		4474.93		1234.32
283.82		4418.75		1230.61
283.77		4265.42		1227
283.72		4090.01		1223.5
283.67		4030.25		1220.14
283.62		3885.34		1216.9
283.57		3740.14		1213.81
283.52		3695.62		1210.88
283.47		3354.24		1208.09
283.42		3164.39		1205.45
283.37		3050.44		1202.95
283.32		2910.27		1200.59
283.27		3102.51		1198.39
283.22		2849.77		1196.34
283.17		2734.73		1194.44
283.12		2678.21		1192.65
283.07		2402.79		1190.97
283.02		2353.68		1189.4
282.97		2235.79		1187.92
282.92		2262.68		1186.58
282.87		2184.39		1185.36
282.82		2020.87		1184.25
282.77		1971.26		1183.26
282.72		1876.44		1182.35
282.67		1719.87		1181.52
282.62		1629.9		1180.76
282.57		1553.41		1180.09
282.52		1682.48		1179.51
282.47		1589.04		1178.99
282.42		1603.6		1178.52
282.37		1425.22		1178.11
282.32		1300.31		1177.74
282.27		1457.73		1177.4
282.22		1468.51		1177.07
282.17		1349.82		1176.78
282.12		1320.23		1176.51
282.07		1388.82		1176.26
282.02		1412.92		1176.03
281.97		1357.21		1175.81
281.92		1397.42		1175.59
281.87		1350.65		1175.41
281.82		1271.51		1175.24
281.77		1243.42		1175.07
281.72		1349.36		1174.92
281.67		1232.6		1174.79
281.62		1186.26		1174.68
281.57		1271.81		1174.59
281.52		1282.03		1174.51
281.47		1162.08		1174.44
281.42		1221.54		1174.37
281.37		1159.93		1174.32
281.32		1251.81		1174.27
281.27		1226.98		1174.22
281.22		1216.45		1174.18
281.17		1206.54		1174.15
281.12		1172.31		1174.11
281.07		1207.61		1174.05
281.02		1147		1173.99
280.97		1243.7		1173.92
280.92		1275.99		1173.85
280.87		1303.11		1173.77
280.82		1263.98		1173.69
280.77		1283.58		1173.62
280.72		1271.76		1173.54
280.67		1238.4		1173.46
280.62		1223.82		1173.38
280.57		1183.78		1173.31
280.52		1168.08		1173.24
280.47		1221.93		1173.17
280.42		1203.51		1173.12
280.37		1203.18		1173.07
280.32		1288.41		1173.02
280.27		1224.05		1172.96
280.22		1211.56		1172.89
280.17		1202.2		1172.8
280.12		1220.22		1172.73
280.07		1300.92		1172.65
280.02		1347.16		1172.57
279.97		1248.45		1172.5
279.92		1171.32		1172.44
279.87		1205.45		1172.38
279.82		1227.51		1172.32
279.77		1190.18		1172.24
279.72		1132.32		1172.17
279.67		1209.35		1172.11
279.62		1222.64		1172.05
279.57		1370.88		1171.98
279.52		1240.03		1171.9
279.47		1217.05		1171.83
279.42		1232.97		1171.75
279.37		1327.91		1171.68
279.32		1198.46		1171.6
279.27		1251.76		1171.53
279.22		1178.22		1171.48
279.17		1176.29		1171.42
279.12		1137.3		1171.35
279.07		1202.56		1171.29
279.02		1253		1171.25
278.97		1249.4		1171.2
278.92		1287.91		1171.16
278.87		1197.46		1171.12
278.82		1172.06		1171.07
278.77		1208.56		1171.03
278.72		1182.35		1171
278.67		1233.51		1170.98
278.62		1235.5		1170.96
278.57		999.08		1170.96
278.52		1135.41		1170.95
278.47		1206.86		1170.95
278.42		1169.94		1170.94
278.37		1144.09		1170.93
278.32		1270.3		1171.1
278.27		1140.9		1171.28
278.22		1240.61		1171.46
278.17		1214.74		1171.63
278.12		1122.77		1171.81
278.07		1244.42		1171.99
278.02		1243.62		1172.16
277.97		1172.31		1172.34
277.92		1282.77		1172.52
277.87		1176.98		1172.69
277.82		1220.32		1172.87
277.77		1117.15		1173.05
277.72		1118.98		1173.22
277.67		1182.5		1173.4
277.62		1327.57		1173.58
277.57		1382.61		1173.75
277.52		1303.51		1173.93
277.47		1117.94		1174.11
277.42		1175.01		1174.28
277.37		1178.87		1174.46
277.32		1220.9		1174.64
277.27		1276.38		1174.81
277.22		1255.21		1174.99
277.17		1321.84		1175.17
277.12		1215.64		1175.34
277.07		1240.77		1175.52
277.02		1182.37		1175.7
276.97		1182.74		1175.87
276.92		1123.4		1176.05
276.87		1231.8		1176.23
276.82		1224.87		1176.41
276.77		1167.52		1176.58
276.72		1189.44		1176.76
276.67		1177.88		1176.94
276.62		1185.34		1177.11
276.57		1276.68		1177.29
276.52		1266.21		1177.47
276.47		1219.84		1177.64
276.42		1174.02		1177.82
276.37		1211.79		1178
276.32		1255.8		1178.17
276.27		1233.21		1178.35
276.22		1270.8		1178.53
276.17		1228.54		1178.7
276.12		1180.48		1178.88
276.07		1211.45		1179.06
276.02		1242.88		1179.23
275.97		1190.69		1179.41
275.92		1219.84		1179.59
275.87		1171.75		1179.76
275.82		1201.81		1179.94
275.77		1245		1180.12
275.72		1216.94		1180.29
275.67		1229.88		1180.47
275.62		1193.75		1180.65
275.57		1128.82		1180.82
275.52		1297.08		1181
275.47		1135.29		1181.18
275.42		1234.32		1181.35
275.37		1314.6		1181.53
275.32		1255.33		1181.71
275.27		1214.4		1181.88
275.22		1145.9		1182.06
275.17		1131.11		1182.24
275.12		1135.96		1182.41
275.07		1235.99		1182.59
275.02		1333.71		1182.77
274.97		1260.86		1182.94
274.92		1212.23		1183.12
274.87		1138.14		1183.3
274.82		1289.87		1183.47
274.77		1202.2		1183.65
274.72		1244.73		1183.83
274.67		1171.35		1184
274.62		1134.7		1184.18
274.57		1288.7		1184.36
274.52		1301.97		1184.53
274.47		1135.41		1184.71
274.42		1149.97		1184.89
274.37		1213.07		1185.06
274.32		1119.05		1185.24
274.27		1145.58		1185.42
274.22		1251.91		1185.6
274.17		1242.51		1185.78
274.12		1064.19		1185.96
274.07		1162.62		1186.14
274.02		1345.79		1186.32
273.97		1211.46		1186.5
273.92		1177.78		1186.68
273.87		1123.95		1186.86
273.82		1216.27		1187.04
273.77		1256.77		1187.22
273.72		1228.04		1187.4
273.67		1276.77		1187.58
273.62		1179.77		1187.77
273.57		1224.07		1187.95
273.52		1208.18		1188.13
273.47		1139.56		1188.31
273.42		1283.29		1188.49
273.37		1302.06		1188.67
273.32		1334.63		1188.85
273.27		1245.99		1189.03
273.22		1151.82		1189.21
273.17		1163.24		1189.39
273.12		1104.03		1189.57
273.07		1200.33		1189.75
273.02		1252.52		1189.94
272.97		1183.92		1190.12
272.92		1198.91		1197.13
272.87		1192.01		1204.14
272.82		1259.95		1211.15
272.77		1194.43		1218.16
272.72		1222.11		1225.17
272.67		1209.04		0
272.62		1296.82		0
272.57		1232.83		0
272.52		1158.76		0
272.47		1328.1		0
272.42		1252.88		0
272.37		1275.16		0
272.32		1223.14		0
272.27		1225.29		0
272.22		1150.95		0
272.17		1228.48		0
272.12		1180.71		0
272.07		1259.08		0
272.02		1225.18		0
271.97		1369.35		0
271.92		1200.71		0
271.87		1268.73		0
271.82		1243.53		0
271.77		1266.37		0
271.72		1279.04		0
271.67		1175.5		0
271.62		1228.3		0
271.57		1193.3		0
271.52		1197.55		0
271.47		1145.78		0
271.42		1099.44		0
271.37		1165.35		0
271.32		1187.67		0
271.27		1047.29		0
271.22		1179.29		0
271.17		1208.1		0
271.12		1233.83		0
271.07		1271.64		0
271.02		1274.45		0
270.97		1267.8		0
270.92		1263.18		0
270.87		1257.23		0
270.82		1244.45		0
270.77		1235.92		0
270.72		1227.32		0
270.67		1307.57		0
270.62		1266.13		0
270.57		1255.95		0
270.52		1250.24		0
270.47		1223.65		0
270.42		1240.82		0
270.37		1253.24		0
270.32		1272.6		0
270.27		1222.77		0
270.22		1140.97		0
270.17		1128.39		0
270.12		1223.69		0
270.07		1195.12		0
270.02		1188.09		0
269.97		1245.77		0
269.92		1247.71		0
269.87		1240.36		0
269.82		1126.66		0
269.77		1171.19		0
269.72		1253.25		0
269.67		1330.3		0
269.62		1218.98		0
269.57		1217.8		0
269.52		1184.91		0
269.47		1284.25		0
269.42		1305.94		0
269.37		1283.57		0
269.32		1323.26		0
269.27		1276.01		0
269.22		1303.14		0
269.17		1291.72		0
269.12		1213.9		0
269.07		1105.85		0
269.02		1219.46		0
268.97		1337.34		0
268.92		1276.9		0
268.87		1190.32		0
268.82		1307.57		0
268.77		1166.78		0
268.72		1305.48		0
268.67		1200.02		0
268.62		1199.03		0
268.57		1286.91		0
268.52		1249.76		0
268.47		1235.64		0
268.42		1226.31		0
268.37		1330.34		0
268.32		1324.71		0
268.27		1290.61		0
268.22		1194.18		0
268.17		1219.28		0
268.12		1303.18		0
268.07		1223.8		0
268.02		1249.56		0
267.97		1289.27		0
267.92		1312.39		0
267.87		1212.28		0
267.82		1227.65		0
267.77		1177.72		0
267.72		1243.26		0
267.67		1220.59		0
267.62		1232.93		0
267.57		1411.08		0
267.52		1274.98		0
267.47		1216.11		0
267.42		1409.28		0
267.37		1388.37		0
267.32		1368.76		0
267.27		1335.83		0
267.22		1272.74		0
267.17		1297.07		0
267.12		1373.72		0
267.07		1278.53		0
267.02		1151.19		0
266.97		1253.56		0
266.92		1202.31		0
266.87		1175.2		0
266.82		1201.29		0
266.77		1330.22		0
266.72		1221.52		0
266.67		1140.54		0
266.62		1239.45		0
266.57		1187.54		0
266.52		1244.1		0
266.47		1178.21		0
266.42		1223.19		0
266.37		1288.4		0
266.32		1227.8		0
266.27		1193.44		0
266.22		1165.99		0
266.17		1232.24		0
266.12		1216.47		0
266.07		1244.44		0
266.02		1248.67		0
265.97		1200.11		0
265.92		1172.1		0
265.87		1188.49		0
265.82		1225.38		0
265.77		1231.1		0
265.72		1285.91		0
265.67		1249.92		0
265.62		1306.97		0
265.57		1312.61		0
265.52		1191.46		0
265.47		1184.99		0
265.42		1334.3		0
265.37		1267.79		0
265.32		1286.92		0
265.27		1306.49		0
265.22		1189.02		0
265.17		1169.76		0
265.12		1228.38		0
265.07		1253.05		0
265.02		1189.17		0
264.97		1261.31		0
264.92		1261.56		0
264.87		1300.17		0
264.82		1200.6		0
264.77		1288.28		0
264.72		1317.08		0
264.67		1271.1		0
264.62		1264.75		0
264.57		1203.91		0
264.52		1206.1		0
264.47		1206.71		0
264.42		1151.19		0
264.37		1162.03		0
264.32		1181.33		0
264.27		1177.37		0
264.22		1131.36		0
264.17		1150.01		0
264.12		1075.6		0
264.07		1223.99		0
264.02		1227.15		0
263.97		1213.37		0
263.92		1210.01		0
263.87		1184.08		0
263.82		1283.43		0
263.77		1261.97		0
263.72		1193.34		0
263.67		1141.15		0
263.62		1074.28		0
263.57		1077.2		0
263.52		1126.86		0
263.47		1199.22		0
263.42		1245.84		0
263.37		1277.44		0
263.32		1263.22		0
263.27		1214.09		0
263.22		1260.12		0
263.17		1110.86		0
263.12		1130.02		0
263.07		1092.59		0
263.02		1091.54		0
262.97		1198.36		0
262.92		1103.12		0
262.87		1097.2		0
262.82		1334.47		0
262.77		1234.67		0
262.72		1176.41		0
262.67		1167.44		0
262.62		1242.15		0
262.57		1254.74		0
262.52		1175.34		0
262.47		1140.14		0
262.42		1239.78		0
262.37		1367.1		0
262.32		1166.13		0
262.27		1274.32		0
262.22		1309.45		0
262.17		1322.82		0
262.12		1091.83		0
262.07		1169.59		0
262.02		1229.12		0
261.97		1215.9		0
261.92		1275.99		0
261.87		1321.06		0
261.82		1291.94		0
261.77		1244.58		0
261.72		1189.21		0
261.67		1185.94		0
261.62		1193.31		0
261.57		1198.48		0
261.52		1135.92		0
261.47		1204.65		0
261.42		1283.6		0
261.37		1139.34		0
261.32		1101.53		0
261.27		1244.63		0
261.22		1299.13		0
261.17		1239.06		0
261.12		1207.83		0
261.07		1281.35		0
261.02		1325.59		0
260.97		1219.49		0
260.92		1197.73		0
260.87		1283.6		0
260.82		1281.16		0
260.77		1238.89		0
260.72		1153.29		0
260.67		1259.58		0
260.62		1307.35		0
260.57		1250.69		0
260.52		1309.55		0
260.47		1207.35		0
260.42		1251.46		0
260.37		1235.24		0
260.32		1172.55		0
260.27		1182.34		0
260.22		1186.58		0
260.17		1197.54		0
260.12		1317.14		0
260.07		1231.29		0
260.02		1364.35		0
259.97		1314.43		0
259.92		1178.96		0
259.87		1233.92		0
259.82		1229.12		0
259.77		1143.6		0
259.72		1181.85		0
259.67		1211.68		0
259.62		1267.54		0
259.57		1289.48		0
259.52		1249.01		0
259.47		1251.81		0
259.42		1214.88		0
259.37		1240.21		0
259.32		1282.77		0
259.27		1139.01		0
259.22		1167.73		0

## Sheet: Si2p Scan
﻿
Axis	Energy	Elements=	301
D:\XPS17\170305-yzk_mp\303SZC-2.DATA\Si2p Scan_0.VGD
Binding Energy (E)				Backgnd.
eV		Counts / s		Counts / s
110.22		369.148		0
110.17		348.119		0
110.12		284.614		0
110.07		298.119		0
110.02		319.478		0
109.97		299.38		0
109.92		295.088		0
109.87		320.688		0
109.82		295.638		0
109.77		247.649		0
109.72		300.83		0
109.67		349.05		0
109.62		297.549		0
109.57		314.536		0
109.52		346.719		0
109.47		350.87		0
109.42		288.515		0
109.37		303.571		0
109.32		307.603		0
109.27		283.603		0
109.22		320.838		0
109.17		326.451		0
109.12		355.862		0
109.07		304.182		0
109.02		380.672		0
108.97		368.337		0
108.92		334.264		0
108.87		322.469		0
108.82		307.813		0
108.77		254.022		0
108.72		287.175		0
108.67		287.865		0
108.62		208.994		0
108.57		278.051		0
108.52		271.329		0
108.47		348.76		0
108.42		343.838		0
108.37		368.607		0
108.32		300.11		0
108.27		291.036		314.264
108.22		315.526		314.264
108.17		308.974		314.264
108.12		275.17		314.263
108.07		285.654		314.263
108.02		347.899		314.262
107.97		343.988		314.262
107.92		313.655		314.261
107.87		342.357		314.26
107.82		388.866		314.259
107.77		297.589		314.258
107.72		310.484		314.257
107.67		305.892		314.255
107.62		330.042		314.253
107.57		281.863		314.251
107.52		332.503		314.25
107.47		365.266		314.249
107.42		391.927		314.247
107.37		285.974		314.246
107.32		317.727		314.243
107.27		329.362		314.24
107.22		336.295		314.237
107.17		375.87		314.234
107.12		380.972		314.231
107.07		331.343		314.229
107.02		311.845		314.226
106.97		370.898		314.222
106.92		366.517		314.217
106.87		288.625		314.212
106.82		368.217		314.207
106.77		408.974		314.201
106.72		435.784		314.195
106.67		388.205		314.188
106.62		391.597		314.181
106.57		404.222		314.172
106.52		367.187		314.162
106.47		426.321		314.151
106.42		459.834		314.14
106.37		473.97		314.127
106.32		429.782		314.113
106.27		497.289		314.097
106.22		488.976		314.08
106.17		541.226		314.059
106.12		534.124		314.037
106.07		624.3		314.012
106.02		620.148		313.985
105.97		645.778		313.955
105.92		701.451		313.922
105.87		734.534		313.885
105.82		667.207		313.844
105.77		803.982		313.799
105.72		854.132		313.748
105.67		942.787		313.693
105.62		958.934		313.631
105.57		1034.06		313.563
105.52		1229.55		313.488
105.47		1221.71		313.405
105.42		1273.3		313.314
105.37		1507.7		313.213
105.32		1506.01		313.103
105.27		1557.79		312.982
105.22		1749.51		312.85
105.17		2004.86		312.704
105.12		1978.21		312.544
105.07		2088.86		312.367
105.02		2449.77		312.176
104.97		2699.24		311.967
104.92		2954.89		311.738
104.87		3091.29		311.488
104.82		3156.04		311.218
104.77		3542.54		310.925
104.72		3845.07		310.609
104.67		4172.64		310.27
104.62		4329.5		309.908
104.57		4484.98		309.524
104.52		4813.12		309.115
104.47		5082.94		308.678
104.42		5251.09		308.215
104.37		5498.53		307.727
104.32		5955.54		307.215
104.27		6328.53		306.677
104.22		6429.15		306.113
104.17		6839.84		305.523
104.12		6845.71		304.908
104.07		7248.04		304.27
104.02		7500.49		303.611
103.97		7776.14		302.935
103.92		7915.62		302.241
103.87		7926.81		301.533
103.82		7825.76		300.813
103.77		8000.52		300.082
103.72		8212.87		299.346
103.67		8178.63		298.604
103.62		8063.25		297.861
103.57		8218.95		297.121
103.52		7788.68		296.379
103.47		8103.5		295.641
103.42		7864.46		294.911
103.37		7731.36		294.192
103.32		8022.17		293.486
103.27		7365.74		292.795
103.22		7069.01		292.123
103.17		6958.63		291.47
103.12		6757.33		290.841
103.07		6207.61		290.239
103.02		6123.79		289.663
102.97		5633.84		289.118
102.92		5305.14		288.604
102.87		4825.16		288.12
102.82		4785.03		287.668
102.77		4328.97		287.248
102.72		3919.04		286.858
102.67		3661.68		286.502
102.62		3275.69		286.176
102.57		3086.86		285.878
102.52		2708.51		285.606
102.47		2314.65		285.362
102.42		2155.42		285.142
102.37		2155.93		284.945
102.32		1836.74		284.769
102.27		1581.87		284.613
102.22		1533.08		284.474
102.17		1331.34		284.352
102.12		1233.08		284.242
102.07		1086.6		284.145
102.02		1012.45		284.062
101.97		882.693		283.989
101.92		836.435		283.925
101.87		711.675		283.87
101.82		621.509		283.823
101.77		661.765		283.782
101.72		520.908		283.746
101.67		463.876		283.716
101.62		513.075		283.69
101.57		468.778		283.668
101.52		494.298		283.649
101.47		433.413		283.632
101.42		352.231		283.618
101.37		393.838		283.606
101.32		348.78		283.594
101.27		392.077		283.584
101.22		336.905		283.574
101.17		330.922		283.566
101.12		377.171		283.559
101.07		389.486		283.551
101.02		342.027		283.544
100.97		363.205		283.537
100.92		354.752		283.531
100.87		360.004		283.525
100.82		350.55		283.519
100.77		278.451		283.514
100.72		322.299		283.51
100.67		333.173		283.506
100.62		303.912		283.503
100.57		281.042		283.499
100.52		331.653		283.497
100.47		259.264		283.495
100.42		362.645		283.492
100.37		313.435		283.49
100.32		261.915		283.489
100.27		323.679		283.487
100.22		291.267		283.485
100.17		278.471		283.483
100.12		278.141		283.48
100.07		324.47		283.478
100.02		338.836		283.477
99.97		343.768		283.475
99.92		304.412		283.473
99.87		268.717		283.472
99.82		261.305		283.469
99.77		300.83		283.467
99.72		341.016		283.466
99.67		283.053		283.464
99.62		325.53		283.463
99.57		275.76		283.461
99.52		272.819		283.46
99.47		300.58		283.458
99.42		363.395		283.455
99.37		278.051		283.452
99.32		257.133		283.448
99.27		375.98		283.445
99.22		336.965		283.441
99.17		402.951		283.436
99.12		349.15		283.431
99.07		326.411		283.427
99.02		318.878		283.422
98.97		320.618		283.418
98.92		343.237		283.413
98.87		307.193		283.409
98.82		307.853		283.406
98.77		263.996		283.403
98.72		327.981		283.4
98.67		311.164		283.397
98.62		300.92		283.395
98.57		361.094		283.393
98.52		313.505		283.392
98.47		273.649		283.391
98.42		264.456		283.39
98.37		270.228		283.389
98.32		266.917		283.388
98.27		245.608		283.386
98.22		283.203		283.386
98.17		374.06		283.386
98.12		315.816		283.386
98.07		303.001		283.385
98.02		265.606		283.384
97.97		236.635		283.383
97.92		297.599		283.381
97.87		335.624		283.379
97.82		318.617		283.377
97.77		262.915		283.376
97.72		295.498		283.374
97.67		353.621		283.373
97.62		365.406		283.372
97.57		285.444		283.37
97.52		219.598		283.369
97.47		292.427		283.368
97.42		260.984		283.366
97.37		305.972		283.365
97.32		297.769		283.363
97.27		331.773		283.363
97.22		271.599		283.362
97.17		300.72		283.361
97.12		324.85		283.359
97.07		294.938		283.358
97.02		311.275		283.357
96.97		290.616		283.356
96.92		262.965		283.356
96.87		262.545		283.355
96.82		282.003		283.354
96.77		293.197		283.354
96.72		295.938		283.354
96.67		261.885		283.354
96.62		302.821		283.354
96.57		272.839		283.354
96.52		266.257		283.354
96.47		274.17		283.354
96.42		302.821		283.354
96.37		289.256		283.354
96.32		269.278		283.354
96.27		305.452		283.354
96.22		319.878		0
96.17		306.873		0
96.12		259.644		0
96.07		229.352		0
96.02		293.918		0
95.97		297.599		0
95.92		276.721		0
95.87		340.526		0
95.82		275.31		0
95.77		292.327		0
95.72		302.831		0
95.67		297.749		0
95.62		312.745		0
95.57		299.77		0
95.52		303.852		0
95.47		302.041		0
95.42		247.879		0
95.37		274.5		0
95.32		245.888		0
95.27		281.563		0
95.22		302.781		0

## Sheet: Survey
﻿
Axis	Energy	Elements=	1361
D:\XPS17\170305-yzk_mp\303SZC-2.DATA\Survey.VGD
Binding Energy (E)				Backgnd.
eV		Counts / s		Counts / s
1349.97		51869.6		0
1348.97		52649.4		0
1347.97		52391.2		0
1346.97		51756.4		0
1345.97		51054.8		0
1344.97		50798.7		0
1343.97		50489.6		0
1342.97		49610.5		0
1341.97		50039.6		0
1340.97		50254.6		0
1339.97		49705.8		0
1338.97		49278.3		0
1337.97		49888.2		0
1336.97		48859.9		0
1335.97		48958		0
1334.97		48145.3		0
1333.97		49109.4		0
1332.97		49320.8		0
1331.97		48044		0
1330.97		47685.9		0
1329.97		47557.2		0
1328.97		47702.9		0
1327.97		47530.6		0
1326.97		48721.2		0
1325.97		48564.2		0
1324.97		46823.2		0
1323.97		47426.1		0
1322.97		46596.3		0
1321.97		46675.2		0
1320.97		47117		0
1319.97		47528.9		0
1318.97		46149.6		0
1317.97		46263.9		0
1316.97		46849		0
1315.97		47031.4		0
1314.97		47134.1		0
1313.97		46205.8		0
1312.97		46293.9		0
1311.97		45967.4		0
1310.97		45540.3		0
1309.97		45577.4		0
1308.97		44832.7		0
1307.97		44872.4		0
1306.97		44774.9		0
1305.97		45410.2		0
1304.97		45325.4		0
1303.97		45025.1		0
1302.97		45952		0
1301.97		45309.3		0
1300.97		45429		0
1299.97		45020		0
1298.97		45147.4		0
1297.97		44273.8		0
1296.97		44466		0
1295.97		45019.4		0
1294.97		44545.2		0
1293.97		44107.1		0
1292.97		43385		0
1291.97		43905.3		0
1290.97		44496.5		0
1289.97		44382		0
1288.97		43809.8		0
1287.97		43251.7		0
1286.97		44313.5		0
1285.97		43829.6		0
1284.97		43945		0
1283.97		43842.3		0
1282.97		44008.8		0
1281.97		43478.1		0
1280.97		43671.1		0
1279.97		43762.6		0
1278.97		43114.8		0
1277.97		44113.2		0
1276.97		43715.7		0
1275.97		43753.5		0
1274.97		43135.8		0
1273.97		43294.4		0
1272.97		42395.8		0
1271.97		42911.7		0
1270.97		43657.8		0
1269.97		43661.9		0
1268.97		43118.1		0
1267.97		42841.9		0
1266.97		43282.4		0
1265.97		43213.8		0
1264.97		43383.4		0
1263.97		43244.6		0
1262.97		43294.2		0
1261.97		43467.7		0
1260.97		42960.9		0
1259.97		43278.7		0
1258.97		43510		0
1257.97		42995.5		0
1256.97		42538.9		0
1255.97		42953.6		0
1254.97		42903.9		0
1253.97		43232.5		0
1252.97		43423		0
1251.97		43907.9		0
1250.97		43157.2		0
1249.97		43449.8		0
1248.97		43026.7		0
1247.97		42719.1		0
1246.97		43720.6		0
1245.97		43330.6		0
1244.97		42501.9		0
1243.97		43395		0
1242.97		43625.8		0
1241.97		43588.3		0
1240.97		43340.2		0
1239.97		43254.2		0
1238.97		43308.3		0
1237.97		43257.6		0
1236.97		43636.2		0
1235.97		43449.3		0
1234.97		43418.5		0
1233.97		43500.1		0
1232.97		43716.3		0
1231.97		43604.8		0
1230.97		43761.6		0
1229.97		44177		0
1228.97		43958.8		0
1227.97		44034.9		0
1226.97		43482.8		0
1225.97		43882.5		0
1224.97		44652.1		0
1223.97		43568.6		0
1222.97		43816.9		0
1221.97		43272.5		0
1220.97		44102		0
1219.97		42923.7		0
1218.97		42706.7		0
1217.97		42333.8		0
1216.97		41829.3		0
1215.97		41701.8		0
1214.97		41599.5		0
1213.97		41035.1		0
1212.97		41218		0
1211.97		40795.3		0
1210.97		40651.4		0
1209.97		40831.8		0
1208.97		40840.3		0
1207.97		39822.9		0
1206.97		40477.5		0
1205.97		40093.3		0
1204.97		39771.6		0
1203.97		40203.9		0
1202.97		40537.7		0
1201.97		39826.8		0
1200.97		39151		0
1199.97		40182		0
1198.97		40314.4		0
1197.97		39916.6		0
1196.97		40006.7		0
1195.97		39548.2		0
1194.97		39305.9		0
1193.97		39710.8		0
1192.97		39791.3		0
1191.97		39540		0
1190.97		39120.1		0
1189.97		39929.6		0
1188.97		40302		0
1187.97		40107.1		0
1186.97		40004		0
1185.97		39854.8		0
1184.97		40557.1		0
1183.97		39880.5		0
1182.97		40108.5		0
1181.97		39542		0
1180.97		40644.3		0
1179.97		40638.6		0
1178.97		39903.7		0
1177.97		39832.5		0
1176.97		39596.5		0
1175.97		39498.9		0
1174.97		40320.3		0
1173.97		39997.4		0
1172.97		39759.3		0
1171.97		40060.3		0
1170.97		40422.1		0
1169.97		40850.5		0
1168.97		40795		0
1167.97		40817.1		0
1166.97		40062.9		0
1165.97		39860.8		0
1164.97		40241.4		0
1163.97		40900		0
1162.97		40124.4		0
1161.97		40389.6		0
1160.97		40343.8		0
1159.97		40350.3		0
1158.97		40577.6		0
1157.97		39995.1		0
1156.97		40010		0
1155.97		39540.8		0
1154.97		39752.7		0
1153.97		40964.3		0
1152.97		41292.6		0
1151.97		40187.8		0
1150.97		40570.3		0
1149.97		40699.4		0
1148.97		40832		0
1147.97		40794		0
1146.97		40939.7		0
1145.97		40781.8		0
1144.97		40427.1		0
1143.97		40719.9		0
1142.97		41065.6		0
1141.97		41435.5		0
1140.97		41572.2		0
1139.97		40673.9		0
1138.97		40465.5		0
1137.97		41236.2		0
1136.97		40634.5		0
1135.97		40804.6		0
1134.97		41044.8		0
1133.97		40876		0
1132.97		40571.1		0
1131.97		41114.9		0
1130.97		40877.2		0
1129.97		40956.9		0
1128.97		41603.3		0
1127.97		41128.2		0
1126.97		41363.5		0
1125.97		41433.7		0
1124.97		41216		0
1123.97		41144.8		0
1122.97		41301.9		0
1121.97		41927.6		0
1120.97		42096.5		0
1119.97		41999.2		0
1118.97		41395.6		0
1117.97		41714.9		0
1116.97		42278.9		0
1115.97		42270		0
1114.97		41181		0
1113.97		41715.7		0
1112.97		42337.2		0
1111.97		41990.4		0
1110.97		42643.5		0
1109.97		42160.3		0
1108.97		42479.4		0
1107.97		42051.7		0
1106.97		42025.3		0
1105.97		41686.7		0
1104.97		41249.2		0
1103.97		41522.3		0
1102.97		41955.8		0
1101.97		42086.5		0
1100.97		41814.4		0
1099.97		41857.8		0
1098.97		41545		0
1097.97		41174.5		0
1096.97		41728.1		0
1095.97		42245.9		0
1094.97		42346.1		0
1093.97		41552		0
1092.97		41871.4		0
1091.97		40784		0
1090.97		41328.6		0
1089.97		41739.6		0
1088.97		42174.8		0
1087.97		41988.2		0
1086.97		41482.9		0
1085.97		42450		0
1084.97		41994.6		0
1083.97		42341.7		0
1082.97		42385.7		0
1081.97		42322.8		0
1080.97		42295.8		0
1079.97		42149.6		0
1078.97		42904.1		0
1077.97		43021		0
1076.97		42562.8		0
1075.97		42313.3		0
1074.97		42806		0
1073.97		42857.5		0
1072.97		42739.6		0
1071.97		43015		0
1070.97		42911		0
1069.97		43257		0
1068.97		43079.4		0
1067.97		43104.3		0
1066.97		42942.6		0
1065.97		42814		0
1064.97		42915.3		0
1063.97		42668.2		0
1062.97		43277.9		0
1061.97		43182		0
1060.97		43552.4		0
1059.97		43137.2		0
1058.97		44423.5		0
1057.97		43419.4		0
1056.97		43845.4		0
1055.97		44065.1		0
1054.97		43247.6		0
1053.97		43684.2		0
1052.97		43579.3		0
1051.97		44085.1		0
1050.97		43883.8		0
1049.97		44128.8		0
1048.97		44315.5		0
1047.97		43795		0
1046.97		43985.6		0
1045.97		43705.3		0
1044.97		44008.7		0
1043.97		45874.4		0
1042.97		44790.8		0
1041.97		44990.1		0
1040.97		44923.6		0
1039.97		45075.2		0
1038.97		45888.1		0
1037.97		44762.6		0
1036.97		45820.5		0
1035.97		44879.2		0
1034.97		45167.1		0
1033.97		45962.2		0
1032.97		45903.6		0
1031.97		46164.4		0
1030.97		45928.8		0
1029.97		46293.7		0
1028.97		45861.8		0
1027.97		47004.4		0
1026.97		47061.6		0
1025.97		46718.7		0
1024.97		46733.3		0
1023.97		46938.4		0
1022.97		47560.3		0
1021.97		48069.4		0
1020.97		47843.8		0
1019.97		48762.2		0
1018.97		48435.5		0
1017.97		49311		0
1016.97		48420		0
1015.97		48111.3		0
1014.97		48025.8		0
1013.97		47351		0
1012.97		47212.4		0
1011.97		47351.5		0
1010.97		47707.4		0
1009.97		47997.4		0
1008.97		48296.8		0
1007.97		49348.3		0
1006.97		50402.9		0
1005.97		52126.4		0
1004.97		52476.7		0
1003.97		52944.4		0
1002.97		54882.5		0
1001.97		54519		0
1000.97		54842		0
999.97		52394.6		0
998.97		51406.6		0
997.97		50544.7		0
996.97		49690.4		0
995.97		48886		0
994.97		47504.9		0
993.97		46910.5		0
992.97		46019.4		0
991.97		45647.1		0
990.97		45625.4		0
989.97		46557		0
988.97		46187.3		0
987.97		46333.4		0
986.97		46411.3		0
985.97		48804		0
984.97		53665.2		0
983.97		57902		0
982.97		60689.6		0
981.97		63398.3		0
980.97		68351.8		0
979.97		68333.5		0
978.97		63324.2		0
977.97		56304		0
976.97		51801.2		0
975.97		48354.5		0
974.97		44612.5		0
973.97		42283.2		0
972.97		39778.6		0
971.97		37012.5		0
970.97		35744.9		0
969.97		33055.5		0
968.97		31085.2		0
967.97		29266.1		0
966.97		28024.6		0
965.97		26705.3		0
964.97		27307.1		0
963.97		26520.5		0
962.97		26361.2		0
961.97		25995.3		0
960.97		25982.7		0
959.97		26263.4		0
958.97		26043.5		0
957.97		25658.8		0
956.97		25537.6		0
955.97		25265.7		0
954.97		25065		0
953.97		25575.5		0
952.97		26557.4		0
951.97		25570.1		0
950.97		25188.1		0
949.97		25726.8		0
948.97		25674.2		0
947.97		26046.9		0
946.97		26188.3		0
945.97		25100.7		0
944.97		25630.6		0
943.97		25829.3		0
942.97		25833.7		0
941.97		25688.1		0
940.97		25777.1		0
939.97		26069.9		0
938.97		25723.7		0
937.97		25620.2		0
936.97		25906.7		0
935.97		26083		0
934.97		26548.3		0
933.97		25793.7		0
932.97		25611.5		0
931.97		25611		0
930.97		25715.4		0
929.97		25521.8		0
928.97		26145.7		0
927.97		25748.3		0
926.97		25477.1		0
925.97		26103.9		0
924.97		26219.5		0
923.97		26596.9		0
922.97		26198.8		0
921.97		26177		0
920.97		26531.5		0
919.97		26355.2		0
918.97		25759		0
917.97		26285.4		0
916.97		27018.7		0
915.97		26375.4		0
914.97		26871.4		0
913.97		25733.4		0
912.97		25896.7		0
911.97		26736.9		0
910.97		26451.1		0
909.97		26532.2		0
908.97		26726.2		0
907.97		26293.3		0
906.97		26296.2		0
905.97		25922.9		0
904.97		26086.3		0
903.97		26159.1		0
902.97		26162.6		0
901.97		26390.5		0
900.97		26267.7		0
899.97		25810.3		0
898.97		26504.8		0
897.97		26890.3		0
896.97		26193.9		0
895.97		26662.4		0
894.97		26766.2		0
893.97		26137.4		0
892.97		26624		0
891.97		26568.9		0
890.97		27071		0
889.97		25995.1		0
888.97		26092.7		0
887.97		26896		0
886.97		27331.4		0
885.97		27169.5		0
884.97		26487.7		0
883.97		26988.6		0
882.97		27189.7		0
881.97		26811.3		0
880.97		26318.6		0
879.97		26655.7		0
878.97		26626.6		0
877.97		26876		0
876.97		27467.9		0
875.97		26960.3		0
874.97		26774.5		0
873.97		26539.2		0
872.97		26716.8		0
871.97		27025.4		0
870.97		27270.8		0
869.97		26999.7		0
868.97		26611.2		0
867.97		26911.7		0
866.97		27131.4		0
865.97		26676.4		0
864.97		26487.2		0
863.97		26736.1		0
862.97		27009.9		0
861.97		26997.9		0
860.97		26893.7		0
859.97		27946		0
858.97		27290.4		0
857.97		27774.5		0
856.97		27301.6		0
855.97		27152.6		0
854.97		26991.1		0
853.97		27179.1		0
852.97		27682.3		0
851.97		27323.1		0
850.97		27116		0
849.97		27264.4		0
848.97		27441.6		0
847.97		27620		0
846.97		27457.7		0
845.97		27720		0
844.97		27776.4		0
843.97		27500.9		0
842.97		27065.2		0
841.97		27334.2		0
840.97		26941.1		0
839.97		27807		0
838.97		27555.2		0
837.97		27407.6		0
836.97		27742.5		0
835.97		27701		0
834.97		27549.5		0
833.97		27285		0
832.97		27583.7		0
831.97		26738		0
830.97		27814.9		0
829.97		28263.6		0
828.97		28255.2		0
827.97		28019.4		0
826.97		28049.1		0
825.97		28126.4		0
824.97		27933.6		0
823.97		28109.1		0
822.97		28210		0
821.97		27716.8		0
820.97		27217.5		0
819.97		27835.1		0
818.97		27396.2		0
817.97		27984.5		0
816.97		28078.7		0
815.97		27640.9		0
814.97		28178.2		0
813.97		27751		0
812.97		27685.1		0
811.97		28155.3		0
810.97		28356.5		0
809.97		27960.4		0
808.97		28032.2		0
807.97		28019.2		0
806.97		28445.8		0
805.97		28361.2		0
804.97		28269.5		0
803.97		28220.7		0
802.97		27872.8		0
801.97		27865.4		0
800.97		27885		0
799.97		28013.5		0
798.97		28279.4		0
797.97		28437.5		0
796.97		28139.5		0
795.97		28280.5		0
794.97		28719.6		0
793.97		28196.3		0
792.97		28500.2		0
791.97		28090.1		0
790.97		29353.3		0
789.97		29434.8		0
788.97		29041.8		0
787.97		28883.1		0
786.97		29093.6		0
785.97		28717.4		0
784.97		28523.8		0
783.97		29140.1		0
782.97		29262.4		0
781.97		28773		0
780.97		28645.2		0
779.97		28364.8		0
778.97		29108.9		0
777.97		28881.5		0
776.97		29762.6		0
775.97		28630.7		0
774.97		29103.3		0
773.97		29324.3		0
772.97		28534.9		0
771.97		28740.9		0
770.97		29241.5		0
769.97		29184		0
768.97		29316.5		0
767.97		29638.2		0
766.97		29537.5		0
765.97		30203.2		0
764.97		28855.6		0
763.97		29549.6		0
762.97		28828.3		0
761.97		28959.7		0
760.97		29125		0
759.97		29476.3		0
758.97		29502		0
757.97		29647.4		0
756.97		29757.8		0
755.97		29539.7		0
754.97		29398.7		0
753.97		29631.3		0
752.97		28843.5		0
751.97		29294.3		0
750.97		29259.4		0
749.97		29580.2		0
748.97		29322.1		0
747.97		29754.1		0
746.97		29714.7		0
745.97		29678.6		0
744.97		30038.9		0
743.97		29340.2		0
742.97		30012.4		0
741.97		30437.8		0
740.97		29867.9		0
739.97		29274.6		0
738.97		29685.9		0
737.97		29055.1		0
736.97		29313.5		0
735.97		29729.6		0
734.97		29852.6		0
733.97		29987.9		0
732.97		30313.8		0
731.97		29975.4		0
730.97		30772.6		0
729.97		30735.2		0
728.97		29796.3		0
727.97		30171.4		0
726.97		30503.9		0
725.97		30456.2		0
724.97		30073		0
723.97		29889.1		0
722.97		29823		0
721.97		30104.8		0
720.97		30657.7		0
719.97		30453.8		0
718.97		30478.6		0
717.97		29833.6		0
716.97		30249.2		0
715.97		30410.4		0
714.97		30402.5		0
713.97		30352		0
712.97		30103.5		0
711.97		30110		0
710.97		30610.4		0
709.97		30725.1		0
708.97		30888.2		0
707.97		31035.5		0
706.97		30770.4		0
705.97		30567.3		0
704.97		30296.1		0
703.97		30957.6		0
702.97		30750.4		0
701.97		31463.7		0
700.97		30381.5		0
699.97		30271.7		0
698.97		30664.9		0
697.97		31127.9		0
696.97		30757.5		0
695.97		31199		0
694.97		31043.2		0
693.97		30979.7		0
692.97		30770.5		0
691.97		30960.1		0
690.97		31625		0
689.97		31739.1		0
688.97		31591.7		0
687.97		31981.8		0
686.97		31113.6		0
685.97		31782.4		0
684.97		31634.1		0
683.97		31475.7		0
682.97		31319.1		0
681.97		31371.2		0
680.97		31200.9		0
679.97		31938.2		0
678.97		31475.8		0
677.97		31535.7		0
676.97		31493.2		0
675.97		30901.9		0
674.97		31349.1		0
673.97		31695.4		0
672.97		31354		0
671.97		31164.1		0
670.97		31394.3		0
669.97		31585.8		0
668.97		31179.5		0
667.97		32068.1		0
666.97		32027.7		0
665.97		30981		0
664.97		31772.4		0
663.97		32284.9		0
662.97		32188.9		0
661.97		32584.1		0
660.97		32224.8		0
659.97		32380.4		0
658.97		32540.2		0
657.97		32489.3		0
656.97		32734.3		0
655.97		32592.3		0
654.97		31733.9		0
653.97		31904.4		0
652.97		32252.8		0
651.97		32881.6		0
650.97		32831.4		0
649.97		32489.2		0
648.97		32659.6		0
647.97		31973.4		0
646.97		32795.7		0
645.97		33035.7		0
644.97		32070.2		0
643.97		32906		0
642.97		33219.3		0
641.97		33170.8		0
640.97		32565.9		0
639.97		32930		0
638.97		33230.8		0
637.97		32701.9		0
636.97		32924		0
635.97		32632.4		0
634.97		32819.4		0
633.97		33535.1		0
632.97		33666.2		0
631.97		34204.1		0
630.97		33506.6		0
629.97		33207.8		0
628.97		32987.5		0
627.97		33596.3		0
626.97		33503.5		0
625.97		33655.6		0
624.97		33620.2		0
623.97		33439.7		0
622.97		33738.4		0
621.97		33731.9		0
620.97		34052.1		0
619.97		33765.1		0
618.97		34217.8		0
617.97		34489.9		0
616.97		34032.2		0
615.97		34242.5		0
614.97		33250		0
613.97		33939.6		0
612.97		34597.1		0
611.97		34116.8		0
610.97		33841.4		0
609.97		34230.6		0
608.97		34299		0
607.97		33672.7		0
606.97		33954.6		0
605.97		34879.2		0
604.97		34395.7		0
603.97		34589.3		0
602.97		35032.7		0
601.97		34842.3		0
600.97		34269.1		0
599.97		34234.3		0
598.97		34599.7		0
597.97		34442.1		0
596.97		34982.9		0
595.97		34744.4		0
594.97		35020.6		0
593.97		35308.7		0
592.97		35019.7		0
591.97		35075.2		0
590.97		35218.4		0
589.97		35496.5		0
588.97		35399.6		0
587.97		35684.9		0
586.97		35432.7		0
585.97		35735		0
584.97		36153.7		0
583.97		35365.5		0
582.97		36156.4		0
581.97		35581.6		0
580.97		36153.2		0
579.97		35790.6		0
578.97		36140.4		0
577.97		35163.4		0
576.97		35776.6		0
575.97		36600.9		0
574.97		36612.7		0
573.97		36173.6		0
572.97		35749.4		0
571.97		35185.2		0
570.97		36112.1		0
569.97		36013.8		0
568.97		35032.3		0
567.97		34010.1		0
566.97		33972.4		0
565.97		33400.5		0
564.97		33616.6		0
563.97		34841.8		0
562.97		34997.5		0
561.97		36705.4		0
560.97		37723.2		0
559.97		39177.1		0
558.97		39622.6		0
557.97		40532.2		0
556.97		41244.8		0
555.97		42374		0
554.97		43171.4		0
553.97		42079.4		0
552.97		40545.6		0
551.97		37769.4		0
550.97		34835.2		0
549.97		32710.8		0
548.97		31976.7		0
547.97		31067.9		0
546.97		30449.1		0
545.97		28465.2		0
544.97		27109.3		0
543.97		24243.2		0
542.97		19839.8		0
541.97		16722.4		0
540.97		15174.7		0
539.97		14280.8		0
538.97		14180.4		14180.4
537.97		14859.1		14179.2
536.97		15875.6		14174.5
535.97		20370		14164.6
534.97		41905		14131.3
533.97		115257		13986.6
532.97		213866		13462.1
531.97		196055		12425.6
530.97		93535.8		11476.2
529.97		36072.4		11052
528.97		19183.3		10922.6
527.97		13982.7		10879.9
526.97		11549.5		10863.9
525.97		11608.8		10860.3
524.97		11303		10856.4
523.97		10854.1		10854.1
522.97		10819.6		0
521.97		10437.8		0
520.97		10815.6		0
519.97		10388.5		0
518.97		10595.4		0
517.97		10710.4		0
516.97		10903.8		0
515.97		10795.6		0
514.97		10812.6		0
513.97		10854.6		0
512.97		10642.3		0
511.97		10723.4		0
510.97		10700		0
509.97		10896.6		0
508.97		10659.5		0
507.97		10704.2		0
506.97		10704.6		0
505.97		10759.1		0
504.97		10566.9		0
503.97		10948.9		0
502.97		10631		0
501.97		11001.8		0
500.97		10672		0
499.97		11072.4		0
498.97		10739.9		0
497.97		10839		0
496.97		11448.1		0
495.97		11008.1		0
494.97		11014.2		0
493.97		11025.1		0
492.97		10980.7		0
491.97		11136.7		0
490.97		10983		0
489.97		11489.3		0
488.97		11039.7		0
487.97		10817.6		0
486.97		11075.5		0
485.97		10969.5		0
484.97		10994.7		0
483.97		10922.7		0
482.97		11144.6		0
481.97		11040.1		0
480.97		10805.6		0
479.97		10845.7		0
478.97		11196.9		0
477.97		11245.2		0
476.97		11064.8		0
475.97		10804.3		0
474.97		11080.7		0
473.97		10932.1		0
472.97		10392.4		0
471.97		10953.1		0
470.97		10846		0
469.97		10963.5		0
468.97		11081.1		0
467.97		10564.7		0
466.97		11088		0
465.97		11058.5		0
464.97		11086.1		0
463.97		11011.6		0
462.97		11152.9		0
461.97		11053.7		0
460.97		10972.8		0
459.97		11070.2		0
458.97		11272.4		0
457.97		10879.2		0
456.97		11041.2		0
455.97		11117.3		0
454.97		11187.2		0
453.97		10833.7		0
452.97		10723.6		0
451.97		11232		0
450.97		10930.7		0
449.97		10833.2		0
448.97		11230.3		0
447.97		10922.4		0
446.97		11378.1		0
445.97		11253.9		0
444.97		11076		0
443.97		11083.1		0
442.97		11167		0
441.97		11369.2		0
440.97		11044.7		0
439.97		10985.4		0
438.97		11415.4		0
437.97		11013.7		0
436.97		11298.5		0
435.97		11237.4		0
434.97		11370.3		0
433.97		11567.7		0
432.97		11193		0
431.97		11503.7		0
430.97		11373.1		0
429.97		11477.7		0
428.97		11549.3		0
427.97		11381.2		0
426.97		11683.6		0
425.97		11551.7		0
424.97		11186.1		0
423.97		11224.2		0
422.97		11726.7		0
421.97		11252.5		0
420.97		11535.1		0
419.97		11831.6		0
418.97		11524.8		0
417.97		11001.4		0
416.97		11126.6		0
415.97		11244.7		0
414.97		10860.9		0
413.97		11096.5		0
412.97		10788.8		0
411.97		11129		0
410.97		11159.4		0
409.97		10824.3		0
408.97		10767.4		10767.4
407.97		11128.5		10767.3
406.97		11180.3		10764.1
405.97		11193.4		10760.5
404.97		11179.7		10756.7
403.97		11143.5		10753
402.97		11553		10749.6
401.97		11788.4		10742.7
400.97		13408.8		10733.7
399.97		15362.7		10711
398.97		16302.1		10671.5
397.97		14034.8		10623.7
396.97		11923.4		10594.8
395.97		11167.2		10583.5
394.97		10663.9		10578.6
393.97		10676.4		10577.8
392.97		10577		10577
391.97		10908.8		0
390.97		10957.9		0
389.97		10567.8		0
388.97		11001.9		0
387.97		10925.3		0
386.97		10634.1		0
385.97		10891.9		0
384.97		10801.3		0
383.97		10698.5		0
382.97		10883.6		0
381.97		10577.2		0
380.97		10383.9		0
379.97		10728.9		0
378.97		10653.9		0
377.97		10903.2		0
376.97		11055.9		0
375.97		11088.1		0
374.97		11113		0
373.97		11059.1		0
372.97		10788		0
371.97		10948		0
370.97		11196		0
369.97		11173.1		0
368.97		11045.8		0
367.97		10885.9		0
366.97		10985		0
365.97		11131.6		0
364.97		11009		0
363.97		10800		0
362.97		10891.9		0
361.97		11223.7		0
360.97		11017		0
359.97		11249.2		0
358.97		11005.1		0
357.97		11054.6		0
356.97		10844.4		0
355.97		11385		0
354.97		11403.5		0
353.97		10833.5		0
352.97		10842.7		0
351.97		10811		0
350.97		11248.3		0
349.97		11089.4		0
348.97		11154.5		0
347.97		11186.2		0
346.97		11191.4		0
345.97		11575.2		0
344.97		11101.1		0
343.97		11273.9		0
342.97		11250		0
341.97		10854.3		0
340.97		11156.1		0
339.97		11014.6		0
338.97		10949.7		0
337.97		11221.7		0
336.97		11658.1		0
335.97		11151.1		0
334.97		10979.2		0
333.97		11338		0
332.97		11156.7		0
331.97		11237.6		0
330.97		11271.5		0
329.97		11510.2		0
328.97		11326.3		0
327.97		11605.2		0
326.97		11336.7		0
325.97		11407.1		0
324.97		11606.3		0
323.97		11905.3		0
322.97		11601.9		0
321.97		11268.7		0
320.97		11365.2		0
319.97		11675.6		0
318.97		11794.8		0
317.97		11475.2		0
316.97		11851.4		0
315.97		11748.6		0
314.97		12029.1		0
313.97		11696.5		0
312.97		11505		0
311.97		11937.2		0
310.97		11723.2		0
309.97		12272.8		0
308.97		12384.8		0
307.97		12239.4		0
306.97		11485.8		0
305.97		11416.8		0
304.97		11367.3		0
303.97		11047		0
302.97		10923.4		0
301.97		10775.3		0
300.97		10226.9		0
299.97		10230.9		0
298.97		9848.29		0
297.97		9613.65		0
296.97		9722.52		0
295.97		9604.26		0
294.97		9312.41		9312.41
293.97		9570.98		9308.54
292.97		9584.37		9297.1
291.97		10104.1		9284.68
290.97		10474.9		9257.26
289.97		10552.8		9218.58
288.97		11657.6		9176.45
287.97		13599.3		9102.4
286.97		17459.9		8972.52
285.97		23099.9		8732.38
284.97		28068.8		8330.08
283.97		26663.3		7780.21
282.97		18664.7		7255.41
281.97		11140.9		6938.64
280.97		8206.89		6821.99
279.97		7492.89		6783.54
278.97		6763.87		6763.87
277.97		7344.47		0
276.97		6996.69		0
275.97		7180.37		0
274.97		7064.21		0
273.97		7251.5		0
272.97		7194.12		0
271.97		7288.81		0
270.97		7178.6		0
269.97		7350.98		0
268.97		7209.61		0
267.97		7288.72		0
266.97		7416.48		0
265.97		7228.96		0
264.97		7092.45		0
263.97		7042.62		0
262.97		7300.16		0
261.97		7364.41		0
260.97		7223.78		0
259.97		7179.55		0
258.97		6879.97		0
257.97		7011.86		0
256.97		7360.14		0
255.97		7037.75		0
254.97		7247.5		0
253.97		7136.16		0
252.97		7454.67		0
251.97		7582.3		0
250.97		7192.32		0
249.97		7433.28		0
248.97		7370.68		0
247.97		7231.16		0
246.97		7313.96		0
245.97		7728.99		0
244.97		7200.87		0
243.97		7065.16		0
242.97		7554.77		0
241.97		7516.03		0
240.97		7522.79		0
239.97		7629.44		0
238.97		7671.32		0
237.97		7608.75		0
236.97		7547.48		0
235.97		7275.24		0
234.97		7516.61		0
233.97		7518.19		0
232.97		7350.37		0
231.97		7424.82		0
230.97		7556.29		0
229.97		7338.35		0
228.97		7624.6		0
227.97		7674.65		0
226.97		7413.37		0
225.97		7815.64		0
224.97		7503.67		0
223.97		7639.75		0
222.97		7593.91		0
221.97		7704.53		0
220.97		7793.53		0
219.97		7501.25		0
218.97		7876.07		0
217.97		7849.22		0
216.97		7811.51		0
215.97		7640.97		0
214.97		7433.02		0
213.97		8068.75		0
212.97		7725.02		0
211.97		7530.4		0
210.97		7994.68		0
209.97		7681.83		0
208.97		7747.55		0
207.97		7861.97		0
206.97		7884.41		0
205.97		7810.54		0
204.97		7872.5		0
203.97		8079.94		0
202.97		8116.09		0
201.97		8240.21		0
200.97		8035.05		0
199.97		8244.47		0
198.97		8726.3		0
197.97		8469.6		0
196.97		8755.77		0
195.97		8683.32		0
194.97		8396.29		0
193.97		8152.23		0
192.97		8188.75		0
191.97		8338.34		0
190.97		8360.57		0
189.97		8189.04		0
188.97		8505.47		0
187.97		8139.92		0
186.97		8255.4		0
185.97		8038.48		0
184.97		8073.66		0
183.97		8624.98		0
182.97		8170.29		0
181.97		8502.7		0
180.97		8488.55		0
179.97		8813.5		0
178.97		9296.78		0
177.97		9228.5		0
176.97		9563.47		0
175.97		9492.31		0
174.97		8814.74		0
173.97		9187.08		0
172.97		8960.13		0
171.97		9024.43		0
170.97		8599.43		0
169.97		8402.36		0
168.97		8373.56		0
167.97		7817.67		0
166.97		7678.13		0
165.97		7059.97		0
164.97		6711.73		0
163.97		6082.79		0
162.97		5647.18		0
161.97		5773.23		0
160.97		5679.28		0
159.97		5805.27		0
158.97		6223.92		0
157.97		7800.23		0
156.97		11724.2		0
155.97		20350.9		0
154.97		31175.4		0
153.97		32769.2		0
152.97		22588.6		0
151.97		12363		0
150.97		8449.64		0
149.97		6869.76		0
148.97		5972.92		0
147.97		5855.79		0
146.97		5745.32		0
145.97		5527.34		0
144.97		5414.06		0
143.97		5331.7		0
142.97		5333.69		0
141.97		5240.22		0
140.97		5180.27		0
139.97		5183.43		0
138.97		5208.18		0
137.97		4908.82		0
136.97		5136.94		0
135.97		4971.25		0
134.97		4781.39		0
133.97		4921.47		0
132.97		5109		0
131.97		4949.38		0
130.97		5102.03		0
129.97		5189.83		0
128.97		5421.04		0
127.97		5762.87		0
126.97		6001.97		0
125.97		6158.59		0
124.97		5852.45		0
123.97		5882.5		0
122.97		5905.75		0
121.97		5570.33		0
120.97		5391.95		0
119.97		5224.91		0
118.97		5017.58		0
117.97		4853.21		0
116.97		4599.75		0
115.97		4171.73		0
114.97		4012.54		0
113.97		3201.78		0
112.97		2583.04		0
111.97		2129.57		0
110.97		2007.17		0
109.97		1970.23		0
108.97		1927.16		1927.16
107.97		2003.62		1927.15
106.97		2351.32		1927.06
105.97		4858.97		1926.62
104.97		15495.6		1923.56
103.97		33295.5		1909.46
102.97		34088.9		1876.87
101.97		16427.5		1843.41
100.97		4920.44		1828.27
99.97		2367.07		1825.06
98.97		2091.41		1824.49
97.97		1927.98		1824.22
96.97		1897.75		1824.11
95.97		1824.03		1824.03
94.97		1903.12		0
93.97		1915.83		0
92.97		1935.79		0
91.97		1890.03		0
90.97		1730.54		0
89.97		1816.79		0
88.97		1937.93		0
87.97		1827.65		0
86.97		1984.82		0
85.97		1823.55		0
84.97		1875.75		0
83.97		1751.16		0
82.97		1843.78		0
81.97		1810.09		0
80.97		1955.27		0
79.97		1972.4		0
78.97		1978.39		0
77.97		1993.12		0
76.97		1933.73		0
75.97		1953.59		0
74.97		1981.84		0
73.97		1973.26		0
72.97		1827.93		0
71.97		1855.68		0
70.97		1845.25		0
69.97		1820.99		0
68.97		1851.93		0
67.97		1847.69		0
66.97		1942.3		0
65.97		1869.2		0
64.97		1806.59		0
63.97		2022.33		0
62.97		2008.1		0
61.97		1908.67		0
60.97		1945.01		0
59.97		1947.63		0
58.97		2050.16		0
57.97		1912.11		0
56.97		1862.43		0
55.97		2140.06		0
54.97		2072.23		0
53.97		2048.23		0
52.97		1944.96		0
51.97		2272.16		0
50.97		2280.95		0
49.97		2195.17		0
48.97		2265.52		0
47.97		2370.84		0
46.97		2145.21		0
45.97		2085.96		0
44.97		2016.57		0
43.97		1964.29		0
42.97		1892.34		0
41.97		1914.83		0
40.97		1857.76		0
39.97		1887.71		0
38.97		1739.94		0
37.97		1867.94		0
36.97		1856.75		0
35.97		1572.69		0
34.97		1532.91		0
33.97		1645		0
32.97		1695.38		0
31.97		1703.14		0
30.97		1989.02		0
29.97		2227.25		0
28.97		2846.45		0
27.97		4089.15		0
26.97		5607.54		0
25.97		7163.66		0
24.97		7278.53		0
23.97		5247.02		0
22.97		2621.66		0
21.97		1300.35		0
20.97		1031.25		0
19.97		693.894		0
18.97		664.206		0
17.97		702.475		0
16.97		937.644		0
15.97		1241.81		0
14.97		1753.76		0
13.97		1925.45		0
12.97		2048.58		0
11.97		1752.64		0
10.97		1497.41		0
9.97		1334.94		0
8.97		1657.13		0
7.97		1781.07		0
6.97		1569.43		0
5.97		1143.88		0
4.97		646.695		0
3.97		320.837		0
2.97		180.888		0
1.97		97.6448		0
0.97		47.8998		0
-0.03		16.7167		0
-1.03		11.9712		0
-2.03		10.306		0
-3.03		16.1766		0
-4.03		4.33043		0
-5.03		1.11011		0
-6.03		11.3861		0
-7.03		7.50575		0
-8.03		4.19042		0
-9.03		5.0005		0
-10.03		0.965097		0

## Sheet: Peak Table
Peak Table :
	Name	Start BE	Peak BE	End BE	Height CPS	FWHM eV	Area (P) CPS.eV	Area (N) TPP-2M	Atomic %	Peak Type	Q	SF ALTHERMO1	TXFN	Backgnd	PP Height CPS	PP Hgt (N)	PP At. %	Title	File Name
	Si2p	108.25	103.654	96.25	7858.45	1.878	16039	0.2144	22.625	Standard	1	0.9	1045.93	Smart	7959.03	0.0213	25.023	Si2p Scan	D:\XPS17\170305-yzk_mp\303SZC-2.DATA\Si2p Scan_0.VGD
	C1s	296.25	284.799	272.72	3872.86	3.199	15135.3	0.1911	20.167	Standard	1	1	1110.88	Smart	4015.24	0.0101	11.924	C1s Scan	D:\XPS17\170305-yzk_mp\303SZC-2.DATA\C1s Scan_0.VGD
	N1s	408.25	399.405	394.25	1178.75	2.306	3506.42	0.0274	2.89	Standard	1	1.676	1157.06	Smart	1434.76	0.0045	5.271	N1s Scan	D:\XPS17\170305-yzk_mp\303SZC-2.DATA\N1s Scan_0.VGD
	O1s	540.25	532.841	526.25	50426.8	1.862	107864	0.5146	54.318	Standard	1	2.881	1216.95	Smart	51482.5	0.0491	57.782	O1s Scan	D:\XPS17\170305-yzk_mp\303SZC-2.DATA\O1s Scan_0.VGD

## Sheet: Titles
15:41:29 Thursday, March 09, 2017
D:\XPS17\170305-yzk_mp\303SZC-2.xls
303SZC-2
Data Files :	Title	File Name	Comment
	Cl2p	D:\XPS17\170305-yzk_mp\303SZC-2.DATA\Cl2p_0.VGD
	Si2s Scan	D:\XPS17\170305-yzk_mp\303SZC-2.DATA\Si2s Scan_0.VGD
	O1s Scan	D:\XPS17\170305-yzk_mp\303SZC-2.DATA\O1s Scan_0.VGD
	N1s Scan	D:\XPS17\170305-yzk_mp\303SZC-2.DATA\N1s Scan_0.VGD
	C1s Scan	D:\XPS17\170305-yzk_mp\303SZC-2.DATA\C1s Scan_0.VGD
	Si2p Scan	D:\XPS17\170305-yzk_mp\303SZC-2.DATA\Si2p Scan_0.VGD
	Cl2p	D:\XPS17\170305-yzk_mp\303SZC-2.DATA\Cl2p.VGD
	Si2s Scan	D:\XPS17\170305-yzk_mp\303SZC-2.DATA\Si2s Scan.VGD
	O1s Scan	D:\XPS17\170305-yzk_mp\303SZC-2.DATA\O1s Scan.VGD
	N1s Scan	D:\XPS17\170305-yzk_mp\303SZC-2.DATA\N1s Scan.VGD
	C1s Scan	D:\XPS17\170305-yzk_mp\303SZC-2.DATA\C1s Scan.VGD
	Si2p Scan	D:\XPS17\170305-yzk_mp\303SZC-2.DATA\Si2p Scan.VGD
	Survey	D:\XPS17\170305-yzk_mp\303SZC-2.DATA\Survey.VGD
