# Supplementary material for: Highly efficient triazolone/metal ion/polydopamine/MCM-41 sustained release system with pH sensitivity for pesticide delivery
Source: R Soc Open Sci. 2018 Jul 11;5(7):180658. doi: 10.1098/rsos.180658 (PMC6083694; doi:10.1098/rsos.180658)
Supplement: BET raw data [file rsos180658supp1.zip › XPS raw material/303SZC-(Tri-Cu-PDA-MCM-41).xls]

## Sheet: Cu2p Scan
﻿
Axis	Energy	Elements=	901
D:\XPS17\170305-yzk_mp\303SZC-9.DATA\Cu2p Scan_0.VGD
Binding Energy (E)				Backgnd.
eV		Counts / s		Counts / s
970.37		7333.94		0
970.32		7250.79		0
970.27		7285.53		0
970.22		7198.43		0
970.17		7348.72		0
970.12		7252.22		0
970.07		6979.83		0
970.02		7110.5		0
969.97		7037.6		0
969.92		7219		0
969.87		7139.21		0
969.82		7277.38		0
969.77		7202.01		0
969.72		7140.66		0
969.67		7213.13		0
969.62		6940.08		0
969.57		7071.92		0
969.52		7031.2		0
969.47		6974.3		0
969.42		6822.83		0
969.37		6754.11		0
969.32		7018.9		0
969.27		6994.69		0
969.22		7006.54		0
969.17		6620.49		0
969.12		6998.53		0
969.07		7036.75		0
969.02		6965.93		0
968.97		6754.74		0
968.92		6832.71		0
968.87		6909.46		0
968.82		6787.94		0
968.77		6544.59		0
968.72		6892.45		0
968.67		6643.34		0
968.62		6690.58		0
968.57		6256.86		0
968.52		6718.16		0
968.47		6542.17		0
968.42		6435.08		0
968.37		6642.54		0
968.32		6484.4		0
968.27		6477.25		0
968.22		6754.58		0
968.17		6590.47		0
968.12		6391.22		0
968.07		6485.66		0
968.02		6511.73		0
967.97		6223.47		0
967.92		6463.38		0
967.87		6315.07		0
967.82		6269.84		0
967.77		6515.05		0
967.72		6208.06		0
967.67		6231.93		0
967.62		6255.73		0
967.57		6217.07		0
967.52		6059.38		0
967.47		6185.07		0
967.42		6140.84		0
967.37		6175.23		0
967.32		6181.16		0
967.27		6135.92		0
967.22		6228.82		0
967.17		6413.11		0
967.12		6213.95		0
967.07		6132.49		0
967.02		6024.77		0
966.97		6082.54		0
966.92		6153.67		0
966.87		6064.79		0
966.82		5995.4		0
966.77		6044.38		0
966.72		6002.63		0
966.67		6365.31		0
966.62		6096.98		0
966.57		6126.25		0
966.52		6111.65		0
966.47		6158.94		0
966.42		5995.27		0
966.37		6117.88		0
966.32		6225.02		0
966.27		6165.69		0
966.22		6023.91		0
966.17		6130.13		0
966.12		5971.19		0
966.07		6017.58		0
966.02		6069.43		0
965.97		6030.08		0
965.92		6012.25		0
965.87		5799.96		0
965.82		5863.19		0
965.77		5949.79		0
965.72		6110.14		0
965.67		5935.6		0
965.62		6042.82		0
965.57		5795.3		0
965.52		5739.98		0
965.47		6011.34		0
965.42		5937.88		0
965.37		5846.66		0
965.32		5977.03		0
965.27		5705.19		0
965.22		5711.86		0
965.17		5748.66		0
965.12		5816.98		0
965.07		5882.2		0
965.02		5907.64		0
964.97		6139.1		0
964.92		6109.82		0
964.87		6095.32		0
964.82		5732.88		0
964.77		5963.84		0
964.72		6136.59		0
964.67		5989.94		0
964.62		6001.68		0
964.57		5897.63		0
964.52		6052.53		0
964.47		6278.41		0
964.42		5991.26		0
964.37		5717.66		0
964.32		5690.11		0
964.27		6194.77		0
964.22		6149.66		0
964.17		6152.05		0
964.12		6061.01		0
964.07		5939.23		0
964.02		6220.75		0
963.97		6085.09		0
963.92		5916.98		0
963.87		5941.53		0
963.82		5991.61		0
963.77		6006.75		0
963.72		5920.88		0
963.67		6094.27		0
963.62		6108.27		0
963.57		6007.18		0
963.52		5942.35		0
963.47		6021.22		0
963.42		6061.74		0
963.37		6260.99		0
963.32		6050.47		0
963.27		5926.72		0
963.22		6056.12		0
963.17		6096.82		0
963.12		5927.34		6024.08
963.07		5967.36		5992.77
963.02		6024		5967.04
962.97		6057.68		5947.71
962.92		6087.39		5947.46
962.87		5810		5945.27
962.82		5939.97		5940.7
962.77		5922.26		5933.67
962.72		5793.38		5927.26
962.67		6015.78		5920.85
962.62		6029.18		5919.05
962.57		5983.8		5918.93
962.52		5868.35		5918.44
962.47		5960.3		5917.94
962.42		5794.71		5916.38
962.37		5991.87		5913.32
962.32		5901.72		5910.44
962.27		5932.06		5907.98
962.22		6200.24		5904.52
962.17		6176.08		5901.14
962.12		5932.01		5897
962.07		5886.11		5891.56
962.02		6226.52		5885.77
961.97		5804.72		5879.7
961.92		6131.17		5873.86
961.87		6100.67		5869.21
961.82		6030.2		5865.5
961.77		5916.11		5861.92
961.72		5811		5858.6
961.67		5825.3		5857.32
961.62		5875.59		5855.7
961.57		5859.72		5855.12
961.52		5781.8		5854.52
961.47		5646.89		5854.4
961.42		5883.97		5854.21
961.37		5834.8		5853.18
961.32		6100.56		5851.52
961.27		5863.98		5849.62
961.22		5940.16		5847.6
961.17		6141.53		5845.26
961.12		6061.67		5842.39
961.07		5952.73		5839.36
961.02		5885.66		5836.81
960.97		5888.94		5834.27
960.92		5832.71		5831.35
960.87		5912.01		5828.21
960.82		5615.19		5825
960.77		6066.97		5822.21
960.72		5987.14		5820.05
960.67		6002.34		5818.08
960.62		6130.46		5815.99
960.57		5862.72		5813.57
960.52		5670.11		5811.46
960.47		5783.42		5809.1
960.42		5917.32		5806.88
960.37		5945.52		5804.77
960.32		5758.75		5802.29
960.27		5690.35		5800.06
960.22		5987.83		5797.64
960.17		5920.12		5794.37
960.12		6130.23		5790.45
960.07		6003.55		5786.6
960.02		5913.9		5783.01
959.97		5984.02		5778.71
959.92		6010.43		5774.53
959.87		5853.76		5770.8
959.82		5801.87		5767.17
959.77		6006.93		5764.88
959.72		5597.71		5763.27
959.67		5771.06		5761.75
959.62		5841.32		5760.24
959.57		5558.71		5759.01
959.52		5710.91		5758.3
959.47		5859.58		5758.19
959.42		5967.91		5758.19
959.37		5880.9		5757.96
959.32		5638.05		5757.71
959.27		5550.24		5757.4
959.22		5963.73		5756.96
959.17		6102.04		5756.53
959.12		5808.75		5756.1
959.07		5981.86		5755.75
959.02		5847.01		5755.49
958.97		5664.49		5755.19
958.92		5864.98		5754.79
958.87		5796.74		5754.45
958.82		5663.54		5754.21
958.77		5732.51		5754.03
958.72		5777.47		5753.96
958.67		5816.39		5753.94
958.62		5869.73		5753.89
958.57		5666.6		5753.86
958.52		5755.73		5753.78
958.47		5711.7		5753.66
958.42		5742.64		5753.57
958.37		5838.89		5753.55
958.32		5878		5753.47
958.27		5777.2		5753.31
958.22		5630.08		5753.08
958.17		5648.09		5752.76
958.12		5942.7		5752.44
958.07		6055.71		5752.07
958.02		5809.49		5751.74
957.97		5956.75		5751.47
957.92		5717.47		5751.15
957.87		5828.97		5750.7
957.82		5762.28		5750.12
957.77		5738.24		5749.62
957.72		5884.03		5749.26
957.67		5926.59		5748.91
957.62		5912.56		5748.74
957.57		5777.99		5748.59
957.52		5725.4		5748.38
957.47		5785.78		5748.11
957.42		5556.57		5747.9
957.37		5682.62		5747.74
957.32		5953.29		5747.54
957.27		5879.01		5747.44
957.22		5617.34		5747.43
957.17		5761.94		5747.32
957.12		6030.13		5747.22
957.07		5662.93		5747.05
957.02		5600.09		5746.83
956.97		5915.5		5746.67
956.92		5792.33		5746.58
956.87		5694.49		5746.32
956.82		5817.63		5745.85
956.77		5793.98		5745.62
956.72		5527.02		5745.28
956.67		5827.09		5744.61
956.62		6025.56		5744.08
956.57		5717.19		5743.58
956.52		5803.17		5743.07
956.47		6010.97		5742.57
956.42		5727.83		5742.1
956.37		5748.73		5741.41
956.32		5694.96		5740.68
956.27		5793.83		5740.09
956.22		5750.58		5739.37
956.17		5804.39		5738.65
956.12		5872.83		5738.17
956.07		5828.71		5737.56
956.02		5866.96		5736.95
955.97		5804.29		5736.36
955.92		5698.45		5735.73
955.87		5881.39		5734.99
955.82		5736.91		5734.3
955.77		5661.59		5733.57
955.72		5844.96		5732.76
955.67		5876.6		5731.89
955.62		5724.68		5730.88
955.57		5915.05		5729.61
955.52		5921.86		5728.41
955.47		5941.14		5727.22
955.42		5968.54		5726.03
955.37		6014.49		5724.79
955.32		5768.58		5723.38
955.27		5727		5721.91
955.22		5629.68		5720.58
955.17		5906.95		5719.3
955.12		6076.67		5718.3
955.07		5780.42		5717.38
955.02		5725.72		5716.55
954.97		5841.72		5715.38
954.92		5571.97		5713.96
954.87		5836.63		5712.44
954.82		5910.95		5710.75
954.77		6175.83		5709.14
954.72		6031.02		5707.29
954.67		5747.87		5705.25
954.62		6112.04		5703.12
954.57		5944.81		5700.76
954.52		6074.89		5698.37
954.47		5945.86		5695.79
954.42		5935.56		5693.3
954.37		5840.99		5690.79
954.32		5859.78		5687.98
954.27		6108.79		5685.21
954.22		6050.37		5682.5
954.17		6029.02		5679.9
954.12		6091.04		5677.15
954.07		6047.4		5674.46
954.02		5828.13		5671.57
953.97		5922.28		5668.49
953.92		6094		5665.49
953.87		5832.83		5662.55
953.82		6074.91		5659.69
953.77		6066.95		5656.96
953.72		5987.14		5654.55
953.67		5925.55		5652.05
953.62		5914.91		5649.52
953.57		5880.84		5646.93
953.52		5620.18		5643.97
953.47		5913.76		5641.01
953.42		5932.45		5638.1
953.37		6146.6		5635.39
953.32		6278.99		5632.62
953.27		6039.49		5629.68
953.22		5979.31		5626.58
953.17		5710.85		5623.19
953.12		5962.79		5619.72
953.07		6112.64		5616.28
953.02		6049.28		5613.05
952.97		5951.03		5610.15
952.92		5991.85		5607.18
952.87		5862.99		5604.45
952.82		5847.18		5601.74
952.77		5819.86		5599.16
952.72		6089.42		5596.76
952.67		5651.34		5594.59
952.62		5664.39		5592.57
952.57		5767.37		5590.66
952.52		5851.17		5588.75
952.47		5739.39		5586.76
952.42		5735.74		5584.71
952.37		5823.57		5582.78
952.32		5851.07		5580.62
952.27		5924.36		5578.16
952.22		5880.47		5575.43
952.17		5914.41		5572.6
952.12		5926.83		5569.66
952.07		6032.47		5566.9
952.02		6070.34		5564.18
951.97		5966.65		5561.68
951.92		5852.56		5559.27
951.87		5474.62		5556.84
951.82		5742.39		5554.62
951.77		5545.93		5552.66
951.72		5778.08		5551.08
951.67		5883.27		5550
951.62		5638.03		5549.05
951.57		5560.54		5548.14
951.52		5522.54		5547
951.47		5431.48		5545.91
951.42		5781.58		5544.8
951.37		5787.75		5543.91
951.32		5759.43		5543.22
951.27		5676		5542.58
951.22		5554.23		5541.98
951.17		5490.22		5541.25
951.12		5616.57		5540.28
951.07		5558.68		5539.42
951.02		5515.37		5538.9
950.97		5677.89		5538.54
950.92		5719.14		5538.18
950.87		5642.69		5537.81
950.82		5347.79		5537.4
950.77		5545.3		5537.09
950.72		5674.12		5536.79
950.67		5557.38		5536.45
950.62		5539.36		5536.09
950.57		5492.21		5535.81
950.52		5533.1		5535.4
950.47		5563.2		5534.97
950.42		5701.7		5534.6
950.37		5617.7		5534.19
950.32		5790.96		5533.7
950.27		5389.26		5533.16
950.22		5451.69		5532.37
950.17		5721.25		5531.52
950.12		5659.98		5530.74
950.07		5589.49		5529.96
950.02		5812.4		5529.37
949.97		5609.56		5529.12
949.92		5452.61		5528.7
949.87		5689.96		5528.16
949.82		5385.98		5527.68
949.77		5334		5527.4
949.72		5611.44		5527.15
949.67		5596.83		5527.04
949.62		5634.7		5526.85
949.57		5414.08		5526.64
949.52		5537.7		5526.51
949.47		5626.03		5526.07
949.42		5725.51		5525.19
949.37		5457.39		5524.26
949.32		5603.92		5523.36
949.27		5762.45		5522.5
949.22		5898.93		5521.46
949.17		5671.42		5520.51
949.12		5548.38		5519.58
949.07		5577.44		5518.78
949.02		5629.97		5517.86
948.97		5403.91		5516.98
948.92		5599.63		5516.35
948.87		5550.59		5515.98
948.82		5608.3		5515.57
948.77		5535.36		5515.16
948.72		5438.13		5514.57
948.67		5560.49		5513.88
948.62		5719.47		5513.12
948.57		5539.59		5512.22
948.52		5804.53		5511.16
948.47		5758.81		5509.89
948.42		5475.07		5508.64
948.37		5776.72		5507.2
948.32		5750.18		5505.67
948.27		5866.47		5504.19
948.22		5491.09		5502.74
948.17		5678.95		5501.55
948.12		5644.09		5500.62
948.07		5650.94		5499.55
948.02		5489.28		5498.57
947.97		5459.6		5497.81
947.92		5414.9		5497.24
947.87		5649.4		5496.56
947.82		5644.37		5496.05
947.77		5458.89		5495.76
947.72		5617.14		5495.7
947.67		5629.79		5495.69
947.62		5449.31		5495.66
947.57		5370.3		5495.62
947.52		5347.16		5495.59
947.47		5411.81		5495.56
947.42		5591.27		5495.52
947.37		5549.64		5495.48
947.32		5627.04		5495.43
947.27		5543.49		5495.36
947.22		5616.89		5495.25
947.17		5543.12		5495.08
947.12		5759.14		5494.9
947.07		5644.63		5494.72
947.02		5712.43		5494.52
946.97		5810.66		5494.34
946.92		5592.63		5494.17
946.87		5574.79		5494.01
946.82		5651.71		5493.82
946.77		5494.7		5493.63
946.72		5427.46		5493.44
946.67		5592.88		5493.25
946.62		5757.6		5493.06
946.57		5754.27		5492.88
946.52		5711.05		5492.72
946.47		5662.2		5492.57
946.42		5719.11		5492.46
946.37		5601.59		5492.32
946.32		5434.31		5492.16
946.27		5490.31		5492.02
946.22		5172.25		5491.91
946.17		5611.02		5491.8
946.12		5863.39		5491.68
946.07		5540.19		5491.58
946.02		5523.06		5491.5
945.97		5619.25		5491.42
945.92		5787.81		5491.35
945.87		5596.82		5491.22
945.82		5397.74		5491.08
945.77		5406.19		5490.97
945.72		5415.07		5490.83
945.67		5672.93		5490.68
945.62		5754.49		5490.52
945.57		5631.91		5490.38
945.52		5680.12		5490.21
945.47		5705.53		5490.01
945.42		5651.24		5489.77
945.37		5623.13		5489.49
945.32		5894.45		5489.21
945.27		5625.72		5488.95
945.22		5787.65		5488.7
945.17		5779.75		5488.44
945.12		5639.21		5488.17
945.07		5568.41		5487.88
945.02		5523.95		5487.58
944.97		5759.7		5487.29
944.92		5844.99		5487
944.87		5769.27		5486.71
944.82		5782.38		5486.42
944.77		5766.09		5486.11
944.72		5624.76		5485.79
944.67		5766.34		5485.43
944.62		5770.15		5485.07
944.57		5812.24		5484.74
944.52		5700.1		5484.42
944.47		5854.49		5484.1
944.42		5723.64		5483.77
944.37		5616.19		5483.41
944.32		5687.23		5483.07
944.27		5685.42		5482.74
944.22		5917.62		5482.45
944.17		5918.27		5482.18
944.12		5586.31		5481.92
944.07		5582.79		5481.65
944.02		5509.28		5481.35
943.97		5560.37		5481.04
943.92		5713.87		5480.74
943.87		5872.25		5480.44
943.82		5782.13		5480.14
943.77		5825.08		5479.81
943.72		5642.76		5479.47
943.67		5812.97		5479.14
943.62		5992.88		5478.82
943.57		5814.79		5478.51
943.52		5658.03		5478.22
943.47		5425.98		5477.96
943.42		5540.58		5477.71
943.37		5533.22		5477.49
943.32		5662.17		5477.29
943.27		5642.47		5477.12
943.22		5608.93		5476.97
943.17		5425.11		5476.83
943.12		5606.62		5476.68
943.07		5740.81		5476.49
943.02		5672.47		5476.27
942.97		5525.35		5476.05
942.92		5580.58		5475.81
942.87		5831.33		5475.54
942.82		5756.34		5475.23
942.77		5726.6		5474.9
942.72		5822.27		5474.56
942.67		5855.22		5474.21
942.62		5770.61		5473.86
942.57		5704.07		5473.51
942.52		5940.69		5473.14
942.47		5737.48		5472.74
942.42		5443.88		5472.35
942.37		5666.48		5471.95
942.32		5951.98		5471.56
942.27		6060.93		5471.18
942.22		5653.86		5470.78
942.17		5856.07		5470.4
942.12		5722.28		5470.01
942.07		5740.03		5469.6
942.02		5860.18		5469.2
941.97		5833.01		5468.82
941.92		5697.97		5468.48
941.87		5678.02		5468.16
941.82		5564.01		5467.84
941.77		5773.54		5467.56
941.72		5677.83		5467.28
941.67		5543.02		5467.03
941.62		5778.2		5466.79
941.57		5456.76		5466.56
941.52		5642.66		5466.33
941.47		5648.42		5466.08
941.42		5716.66		5465.86
941.37		5560.74		5465.63
941.32		5759.07		5465.39
941.27		5665.28		5465.17
941.22		5533.41		5464.92
941.17		5793.84		5464.62
941.12		5605.87		5464.34
941.07		5591.5		5464.04
941.02		5722.86		5463.73
940.97		6065.61		5463.42
940.92		5550.41		5463.09
940.87		5776.58		5462.74
940.82		5673.05		5462.45
940.77		5830.14		5462.16
940.72		5820.24		5461.86
940.67		5640		5461.53
940.62		5322.01		5461.23
940.57		5536.39		5460.94
940.52		5765.39		5460.66
940.47		5883.84		5460.36
940.42		5856.65		5460.1
940.37		5490.76		5459.87
940.32		5651.9		5459.65
940.27		5777.18		5459.39
940.22		5598.77		5459.1
940.17		5493.98		5458.82
940.12		5556.4		5458.53
940.07		5614.98		5458.24
940.02		5820.06		5457.92
939.97		5730.63		5457.61
939.92		5932.21		5457.28
939.87		5895.72		5456.96
939.82		5657.79		5456.62
939.77		5665.25		5456.26
939.72		5864.24		5455.88
939.67		5552.31		5455.53
939.62		5683.8		5455.18
939.57		5685.31		5454.85
939.52		5842.6		5454.55
939.47		5489.99		5454.22
939.42		5812.58		5453.88
939.37		5673.04		5453.56
939.32		5702.36		5453.25
939.27		5814		5452.92
939.22		5849.55		5452.57
939.17		5609.5		5452.25
939.12		5494.54		5451.9
939.07		5878.21		5451.59
939.02		5767.16		5451.27
938.97		5713.43		5450.96
938.92		5668.58		5450.69
938.87		5468.2		5450.42
938.82		5708.73		5450.12
938.77		5631.01		5449.78
938.72		5540.54		5449.46
938.67		5765.65		5449.14
938.62		5933.88		5448.84
938.57		5732.3		5448.56
938.52		5771.6		5448.24
938.47		5790.79		5447.91
938.42		5470.75		5447.59
938.37		5556.79		5447.25
938.32		5832.44		5446.94
938.27		5723.36		5446.69
938.22		5592.17		5446.45
938.17		5622.06		5446.2
938.12		5580.86		5445.96
938.07		5374.24		5445.69
938.02		5623.19		5445.39
937.97		5864.2		5445.13
937.92		5728.2		5444.88
937.87		5748.96		5444.61
937.82		5739.89		5444.34
937.77		5528.56		5444.05
937.72		5680.02		5443.74
937.67		5709.49		5443.43
937.62		5595.52		5443.14
937.57		5815.01		5442.84
937.52		5519.07		5442.54
937.47		5587.97		5442.26
937.42		5707.88		5441.97
937.37		5821.65		5441.66
937.32		5727.27		5441.36
937.27		5575.89		5441.06
937.22		5691.84		5440.76
937.17		5757.8		5440.46
937.12		5599.35		5440.15
937.07		5688.89		5439.84
937.02		5747.45		5439.54
936.97		5449.12		5439.24
936.92		5740.31		5438.95
936.87		5744.58		5438.68
936.82		5677.34		5438.41
936.77		5739.93		5438.12
936.72		5528.92		5437.82
936.67		5485.93		5437.53
936.62		5746.36		5437.21
936.57		5742.18		5436.88
936.52		5742.54		5436.56
936.47		5738.4		5436.24
936.42		5718.86		5435.93
936.37		5803.71		5435.57
936.32		5609.23		5435.19
936.27		5655.16		5434.8
936.22		5772.63		5434.39
936.17		5850.33		5433.99
936.12		5731.57		5433.6
936.07		5792.35		5433.23
936.02		5904.5		5432.86
935.97		5662.89		5432.48
935.92		5635.86		5432.08
935.87		5588.29		5431.64
935.82		5803.74		5431.19
935.77		5614.49		5430.74
935.72		5895.05		5430.29
935.67		6070.97		5429.84
935.62		5939.92		5429.36
935.57		5822.25		5428.85
935.52		5657.21		5428.27
935.47		5981.44		5427.67
935.42		5878.84		5427.03
935.37		5955.76		5426.36
935.32		6179.03		5425.68
935.27		5932.16		5424.97
935.22		6000.07		5424.22
935.17		6159.25		5423.41
935.12		6147.07		5422.59
935.07		6195.12		5421.71
935.02		6181.15		5420.77
934.97		6120.7		5419.81
934.92		6158.82		5418.78
934.87		6369.9		5417.73
934.82		6416.23		5416.65
934.77		6408.42		5415.54
934.72		6496.84		5414.42
934.67		6253.39		5413.32
934.62		6303.77		5412.21
934.57		6502.63		5411.09
934.52		6203.6		5410
934.47		6076.08		5408.92
934.42		6123.08		5407.89
934.37		6210.22		5406.9
934.32		6134.97		5405.92
934.27		6338.07		5404.92
934.22		5982.03		5403.96
934.17		6050.42		5403.01
934.12		6243.46		5402.03
934.07		6393		5401.02
934.02		6129.37		5400
933.97		6165.65		5398.94
933.92		6303.35		5397.89
933.87		6382.49		5396.8
933.82		6274.06		5395.69
933.77		6523.7		5394.6
933.72		6201.26		5393.51
933.67		6331.43		5392.43
933.62		6212.23		5391.37
933.57		6113.1		5390.33
933.52		6251.24		5389.34
933.47		6162.91		5388.37
933.42		5883.61		5387.44
933.37		6140.28		5386.53
933.32		5999.67		5385.68
933.27		6030.36		5384.84
933.22		6118.61		5384.03
933.17		6054.86		5383.27
933.12		5857.6		5382.5
933.07		6039.19		5381.74
933.02		5865.34		5380.97
932.97		5790.9		5380.21
932.92		6168.76		5379.47
932.87		5906.76		5378.75
932.82		6100.35		5378.03
932.77		5997.93		5377.27
932.72		5877.43		5376.53
932.67		5837.71		5375.79
932.62		6130.15		5375.03
932.57		6080.12		5374.3
932.52		5944.01		5373.59
932.47		5881.78		5372.91
932.42		5932.66		5372.23
932.37		5844.17		5371.57
932.32		5842.1		5370.92
932.27		5766.82		5370.29
932.22		5937.78		5369.67
932.17		5770.2		5369.07
932.12		5705.94		5368.49
932.07		5932.74		5367.91
932.02		5939.74		5367.34
931.97		5872.78		5366.78
931.92		5661.9		5366.23
931.87		5869.87		5365.69
931.82		5814.3		5365.15
931.77		5691.64		5364.6
931.72		5765.91		5364.08
931.67		5726.02		5363.6
931.62		5850.57		5363.18
931.57		5735.35		5362.78
931.52		5659.52		5362.4
931.47		5607.15		5362.04
931.42		5349.41		5361.69
931.37		5530.67		5361.36
931.32		5587.98		5361.06
931.27		5681.71		5360.81
931.22		5552.97		5360.57
931.17		5672.93		5360.37
931.12		5385.21		5360.19
931.07		5431.84		5359.99
931.02		5582.79		5359.81
930.97		5364.85		5359.66
930.92		5428.7		5359.56
930.87		5465.68		5359.48
930.82		5418.88		5359.44
930.77		5286.91		5359.41
930.72		5286.67		5359.36
930.67		5278.6		5359.31
930.62		5433.86		5359.24
930.57		5263.18		5359.19
930.52		5583.7		5359.14
930.47		5549.69		5359.1
930.42		5579.82		5359.03
930.37		5256.43		5358.92
930.32		5444.01		5358.77
930.27		5325.78		5358.61
930.22		5584.27		5358.41
930.17		5636.7		5358.23
930.12		5531.88		5358.04
930.07		5692.06		5357.87
930.02		5471.73		5357.68
929.97		5490.93		5357.49
929.92		5594.08		5357.33
929.87		5436.52		5357.17
929.82		5440.05		5357.04
929.77		5334.64		5356.95
929.72		5181.12		5356.89
929.67		5542.48		5356.82
929.62		5317.88		5356.75
929.57		5240.23		5356.68
929.52		5392.29		5356.63
929.47		5613.87		5356.58
929.42		5489.4		5356.53
929.37		5499.5		5356.46
929.32		5330.5		5356.39
929.27		5416.61		5356.3
929.22		5358.92		5356.19
929.17		5350.4		5356.09
929.12		5503.12		5356.02
929.07		5553.52		5355.96
929.02		5360.23		5355.94
928.97		5312.67		5355.88
928.92		5392.47		5355.83
928.87		5320.78		5355.78
928.82		5245.52		5355.73
928.77		5610.93		5355.69
928.72		5367.56		5355.67
928.67		5318.6		5355.65
928.62		5382.19		5357.82
928.57		5402.63		5359.99
928.52		5383.96		5362.16
928.47		5332.94		5364.33
928.42		5154.58		5366.5
928.37		5495.26		5368.67
928.32		5496		5370.84
928.27		5457.61		5373.02
928.22		5524.54		5375.19
928.17		5350.62		5377.36
928.12		5446.46		5379.53
928.07		5560.93		5381.7
928.02		5315.96		5383.87
927.97		5387.65		5386.04
927.92		5345.26		5388.21
927.87		5409.9		5390.38
927.82		5319.33		5392.55
927.77		5665.64		5394.72
927.72		5653.05		5396.89
927.67		5576.77		5399.06
927.62		5619.96		5401.23
927.57		5347.04		5403.4
927.52		5220.11		5405.57
927.47		5570.46		5407.74
927.42		5612.78		5409.91
927.37		5409.71		5412.08
927.32		5217.78		5414.25
927.27		5371.08		5416.42
927.22		5338.64		5418.6
927.17		5456.24		5420.77
927.12		5526.13		0
927.07		5455.27		0
927.02		5510.34		0
926.97		5375.16		0
926.92		5355.29		0
926.87		5548.99		0
926.82		5582.69		0
926.77		5472.58		0
926.72		5489.51		0
926.67		5481.26		0
926.62		5519.73		0
926.57		5581.93		0
926.52		5564.11		0
926.47		5650.91		0
926.42		5488.56		0
926.37		5555.01		0
926.32		5319.3		0
926.27		5277.32		0
926.22		5370.1		0
926.17		5400.22		0
926.12		5640.68		0
926.07		5554.1		0
926.02		5449.71		0
925.97		5470.49		0
925.92		5414.56		0
925.87		5564.6		0
925.82		5334.82		0
925.77		5237.71		0
925.72		5241.96		0
925.67		5368.79		0
925.62		5463.69		0
925.57		5399.5		0
925.52		5356.82		0
925.47		5559.27		0
925.42		5409.89		0
925.37		5289.63		0

## Sheet: Cl2p Scan
﻿
Axis	Energy	Elements=	561
D:\XPS17\170305-yzk_mp\303SZC-9.DATA\Cl2p Scan_0.VGD
Binding Energy (E)				Backgnd.
eV		Counts / s		Counts / s
218.37		1314.19		0
218.32		1306.57		0
218.27		1262.85		0
218.22		1251.01		0
218.17		1283.17		0
218.12		1355.03		0
218.07		1356.23		0
218.02		1424.52		0
217.97		1412.08		0
217.92		1392.38		0
217.87		1369.05		0
217.82		1283.79		0
217.77		1237.68		0
217.72		1243.72		0
217.67		1197.77		0
217.62		1352.03		0
217.57		1305.18		0
217.52		1309.78		0
217.47		1288.04		0
217.42		1269.05		0
217.37		1271.1		0
217.32		1409.89		0
217.27		1342.58		0
217.22		1231.85		0
217.17		1241.55		0
217.12		1349.89		0
217.07		1394.48		0
217.02		1343.36		0
216.97		1233.79		0
216.92		1363.99		0
216.87		1371.9		0
216.82		1330.8		0
216.77		1339		0
216.72		1308.64		0
216.67		1340.22		0
216.62		1277.74		0
216.57		1261.04		0
216.52		1279.99		0
216.47		1323.61		0
216.42		1319.23		0
216.37		1347.84		0
216.32		1314.19		0
216.27		1268.77		0
216.22		1352.16		0
216.17		1370.11		0
216.12		1276.52		0
216.07		1305.69		0
216.02		1371.56		0
215.97		1258.6		0
215.92		1303.4		0
215.87		1421.18		0
215.82		1386.49		0
215.77		1375.3		0
215.72		1405.83		0
215.67		1454.48		0
215.62		1338		0
215.57		1270.51		0
215.52		1280.05		0
215.47		1351.31		0
215.42		1302.75		0
215.37		1319.75		0
215.32		1353.15		0
215.27		1271.59		0
215.22		1275.76		0
215.17		1362.12		0
215.12		1382.65		0
215.07		1297.87		0
215.02		1328.64		0
214.97		1417.95		0
214.92		1397.05		0
214.87		1286.59		0
214.82		1283.75		0
214.77		1285.81		0
214.72		1261.3		0
214.67		1254.77		0
214.62		1185.69		0
214.57		1302.63		0
214.52		1298.23		0
214.47		1332.41		0
214.42		1370.03		0
214.37		1322.59		0
214.32		1332.13		0
214.27		1283.14		0
214.22		1302.28		0
214.17		1255.92		0
214.12		1285.92		0
214.07		1289.59		0
214.02		1326.46		0
213.97		1284.53		0
213.92		1352.97		0
213.87		1369.01		0
213.82		1323.85		0
213.77		1394.24		0
213.72		1324.14		0
213.67		1212.16		0
213.62		1309.12		0
213.57		1408.71		0
213.52		1459.26		0
213.47		1371.91		0
213.42		1374.45		0
213.37		1274.26		0
213.32		1297.2		0
213.27		1332.92		0
213.22		1308.37		0
213.17		1309.3		0
213.12		1255.66		0
213.07		1259.22		0
213.02		1358.83		0
212.97		1328.48		0
212.92		1259.94		0
212.87		1318.65		0
212.82		1211.78		0
212.77		1298.17		0
212.72		1313.73		0
212.67		1315.81		0
212.62		1307.78		0
212.57		1306.82		0
212.52		1251.25		0
212.47		1313.7		0
212.42		1385.99		0
212.37		1340.44		0
212.32		1325.1		0
212.27		1330.33		0
212.22		1400.46		0
212.17		1322.39		0
212.12		1321.22		0
212.07		1394.78		0
212.02		1401.59		0
211.97		1438.12		0
211.92		1485.21		0
211.87		1411.55		0
211.82		1257.26		0
211.77		1310.88		0
211.72		1367.81		0
211.67		1305.43		0
211.62		1308.35		0
211.57		1272.7		0
211.52		1340.67		0
211.47		1408.86		0
211.42		1426.83		0
211.37		1424.08		0
211.32		1433.38		0
211.27		1427.23		0
211.22		1276.88		0
211.17		1339.29		0
211.12		1260.09		0
211.07		1241.94		0
211.02		1404.36		0
210.97		1359.1		0
210.92		1308.78		0
210.87		1299.08		0
210.82		1278.79		0
210.77		1365.86		0
210.72		1314.34		0
210.67		1433.55		0
210.62		1310.8		0
210.57		1372.59		0
210.52		1381.85		0
210.47		1336.5		0
210.42		1335.93		0
210.37		1357.08		0
210.32		1300.3		0
210.27		1342.5		0
210.22		1348.67		0
210.17		1309.68		0
210.12		1377.05		0
210.07		1368.83		0
210.02		1371.16		0
209.97		1294.11		0
209.92		1307.34		0
209.87		1320.72		0
209.82		1366.36		0
209.77		1323.16		0
209.72		1293.78		0
209.67		1363.63		0
209.62		1289.66		0
209.57		1342.54		0
209.52		1307.44		0
209.47		1277.78		0
209.42		1414.04		0
209.37		1349.41		0
209.32		1271.65		0
209.27		1277.6		0
209.22		1294.45		0
209.17		1358.53		0
209.12		1359.87		0
209.07		1275		0
209.02		1312.89		0
208.97		1361.04		0
208.92		1353.21		0
208.87		1344.45		0
208.82		1258.18		0
208.77		1275.65		0
208.72		1431.27		0
208.67		1365.75		0
208.62		1286.55		0
208.57		1286.49		0
208.52		1323.81		0
208.47		1278.16		0
208.42		1275.3		0
208.37		1326.58		0
208.32		1343.04		0
208.27		1244.58		0
208.22		1327.42		0
208.17		1332.92		0
208.12		1383.57		0
208.07		1367.33		0
208.02		1293.48		0
207.97		1344.49		0
207.92		1291.32		0
207.87		1263.13		0
207.82		1360.81		0
207.77		1356.53		0
207.72		1323.77		0
207.67		1355.04		0
207.62		1257.38		0
207.57		1299.41		0
207.52		1475.92		0
207.47		1367.57		0
207.42		1317.39		0
207.37		1251.46		0
207.32		1307.91		0
207.27		1328.56		0
207.22		1354.25		0
207.17		1335.03		0
207.12		1318.47		0
207.07		1313.62		0
207.02		1364.53		0
206.97		1321.93		0
206.92		1310.52		0
206.87		1310.03		0
206.82		1381.48		0
206.77		1392.28		0
206.72		1268.17		0
206.67		1374.84		0
206.62		1406.17		0
206.57		1424.92		1353.09
206.52		1286.07		1353.06
206.47		1325.44		1352.95
206.42		1338.23		1352.57
206.37		1357		1352.09
206.32		1329.35		1351.64
206.27		1434.11		1351.3
206.22		1451.47		1351.21
206.17		1402.21		1350.96
206.12		1356.4		1350.67
206.07		1310.84		1350.39
206.02		1295.96		1349.96
205.97		1363.13		1349.39
205.92		1340.85		1348.79
205.87		1332.84		1348.21
205.82		1420.82		1347.54
205.77		1399.22		1346.84
205.72		1440.68		1345.9
205.67		1433.51		1344.79
205.62		1437.53		1343.53
205.57		1366.61		1342.16
205.52		1420.1		1340.53
205.47		1373.82		1339
205.42		1419.37		1337.66
205.37		1384.9		1336.41
205.32		1445.88		1335.19
205.27		1359.72		1334.17
205.22		1283.23		1333.18
205.17		1389.65		1332.3
205.12		1401.82		1331.31
205.07		1326.49		1330.23
205.02		1342.86		1329.27
204.97		1352.47		1328.49
204.92		1420.53		1327.78
204.87		1456.46		1326.78
204.82		1313.03		1325.75
204.77		1347.54		1324.93
204.72		1318.57		1324.05
204.67		1420.55		1323.13
204.62		1391.61		1322.26
204.57		1288.92		1321.59
204.52		1347.87		1321.13
204.47		1353.03		1320.72
204.42		1320.95		1320.37
204.37		1314.55		1320
204.32		1343.05		1319.85
204.27		1288.02		1319.8
204.22		1308.34		1319.63
204.17		1328.04		1319.58
204.12		1311.72		1319.54
204.07		1337.29		1319.72
204.02		1350.49		1319.89
203.97		1284.71		1320.06
203.92		1344.4		1320.24
203.87		1304.35		1320.41
203.82		1354.03		1320.59
203.77		1408.9		1320.76
203.72		1369.15		1320.94
203.67		1387.6		1321.11
203.62		1394.26		1321.28
203.57		1433.68		1321.46
203.52		1358.83		1321.63
203.47		1273.6		1321.81
203.42		1325.5		1321.98
203.37		1381.26		1322.16
203.32		1352.86		1322.33
203.27		1380.27		1322.5
203.22		1343.12		1322.68
203.17		1218.02		1322.85
203.12		1353.47		1323.03
203.07		1298.45		1323.2
203.02		1331.85		1323.37
202.97		1356.66		1323.55
202.92		1324.51		1323.72
202.87		1446.13		1323.9
202.82		1382.25		1324.07
202.77		1319.2		1324.25
202.72		1384.05		1324.42
202.67		1275.84		1324.59
202.62		1335.17		1324.77
202.57		1399.75		1324.94
202.52		1347.61		1325.12
202.47		1328.44		1325.29
202.42		1397.95		1325.47
202.37		1428.22		1325.64
202.32		1351.52		1325.81
202.27		1350.31		1325.99
202.22		1406.95		1326.16
202.17		1411.12		1326.34
202.12		1372.94		1326.51
202.07		1356.97		1326.68
202.02		1494.64		1326.86
201.97		1361.94		1327.03
201.92		1328.04		1327.21
201.87		1414.31		1327.38
201.82		1411.97		1327.56
201.77		1477.33		1327.73
201.72		1481.55		1327.9
201.67		1362.22		1328.08
201.62		1346.83		1328.25
201.57		1351.14		1328.43
201.52		1376.51		1328.6
201.47		1507.19		1328.77
201.42		1457.36		1328.95
201.37		1365.78		1329.12
201.32		1437.3		1329.3
201.27		1310.56		1329.47
201.22		1302.95		1329.65
201.17		1440.64		1329.82
201.12		1434.36		1329.99
201.07		1560.87		1330.17
201.02		1405.68		1330.34
200.97		1495.04		1330.52
200.92		1428.32		1330.69
200.87		1416.27		1330.87
200.82		1510.51		1331.04
200.77		1443.73		1331.21
200.72		1525.68		1331.39
200.67		1454.12		1331.56
200.62		1411.5		1331.74
200.57		1338.76		1331.91
200.52		1461.7		1332.08
200.47		1385.88		1332.26
200.42		1367.21		1332.43
200.37		1387.21		1332.61
200.32		1369.44		1332.78
200.27		1289.3		1332.96
200.22		1310.09		1333.13
200.17		1342.38		1333.3
200.12		1356.48		1333.48
200.07		1410.9		1333.65
200.02		1382.73		1333.83
199.97		1487.45		1334
199.92		1450.47		1334.17
199.87		1553.37		1334.35
199.82		1459.66		1334.52
199.77		1434.36		1334.7
199.72		1442.7		1334.87
199.67		1499.67		1335.05
199.62		1346.32		1335.22
199.57		1449.93		1335.39
199.52		1421.43		1335.57
199.47		1418.16		1335.74
199.42		1348.79		1335.92
199.37		1432.09		1336.09
199.32		1490.39		1336.27
199.27		1430.87		1336.44
199.22		1316.36		1336.61
199.17		1396.29		1336.79
199.12		1360.36		1336.96
199.07		1416.09		1337.14
199.02		1456.52		1337.31
198.97		1484.84		1337.48
198.92		1377.61		1337.66
198.87		1334.5		1337.83
198.82		1391.64		1338.01
198.77		1377.96		1338.18
198.72		1451.25		1338.36
198.67		1348.83		1338.53
198.62		1440.58		1338.7
198.57		1489.29		1338.88
198.52		1380.46		1339.05
198.47		1361.38		1339.23
198.42		1379.41		1339.4
198.37		1394.54		1339.57
198.32		1424.17		1339.75
198.27		1322.66		1339.92
198.22		1363.86		1340.1
198.17		1452.19		1340.27
198.12		1363.63		1340.45
198.07		1374.14		1340.62
198.02		1420.71		1340.79
197.97		1393.78		1340.97
197.92		1440.87		1341.14
197.87		1444.86		1341.32
197.82		1469.21		1341.49
197.77		1514.35		1341.67
197.72		1383.13		1341.84
197.67		1285.88		1342.01
197.62		1315.71		1342.19
197.57		1335.98		1342.36
197.52		1388.29		1342.54
197.47		1365.28		1342.71
197.42		1359.42		1343.39
197.37		1341.1		1344.07
197.32		1318.67		1344.75
197.27		1301.46		1345.43
197.22		1374.89		1346.11
197.17		1437.94		1346.78
197.12		1335.17		1347.46
197.07		1332.68		1348.14
197.02		1384.36		1348.82
196.97		1372.94		1349.5
196.92		1363.37		1350.18
196.87		1348.15		1350.86
196.82		1293.85		1351.54
196.77		1344.22		1352.22
196.72		1285.29		1352.9
196.67		1480.27		1353.57
196.62		1432.85		1354.25
196.57		1386.88		1355.16
196.52		1307.25		1356.07
196.47		1388.68		1356.97
196.42		1348.94		1357.88
196.37		1280.43		1358.79
196.32		1369.61		1359.69
196.27		1477.71		1360.6
196.22		1421.96		1361.51
196.17		1339.45		1362.41
196.12		1393.06		1363.32
196.07		1376.29		1364.23
196.02		1316.1		1365.13
195.97		1383.1		1366.04
195.92		1410.16		1366.95
195.87		1354.1		1367.85
195.82		1432		1368.76
195.77		1427.96		1369.67
195.72		1362.43		1370.57
195.67		1459.53		1371.48
195.62		1344.63		1372.39
195.57		1278.46		1373.29
195.52		1469.87		1374.2
195.47		1345.02		1375.11
195.42		1357.6		1376.01
195.37		1437.45		1376.92
195.32		1407.26		1377.83
195.27		1409.66		1378.73
195.22		1425.28		1379.64
195.17		1453.08		1380.55
195.12		1579.95		1381.45
195.07		1457.62		1382.36
195.02		1303.47		1383.27
194.97		1318.36		1384.17
194.92		1410.3		1385.08
194.87		1461.91		1385.99
194.82		1440.8		1386.89
194.77		1451.44		1387.8
194.72		1468.5		1388.71
194.67		1442.06		1389.61
194.62		1374.93		1390.52
194.57		1386.57		1391.43
194.52		1372.18		1392.33
194.47		1384.74		1393.24
194.42		1384.52		1394.15
194.37		1397.69		1395.05
194.32		1427.92		1395.96
194.27		1428.62		1396.87
194.22		1405.53		1397.77
194.17		1504.59		1398.68
194.12		1420.15		1399.59
194.07		1349.21		1400.49
194.02		1431.24		1401.4
193.97		1423.02		1402.31
193.92		1440.39		1403.21
193.87		1426.54		1404.12
193.82		1384.22		1405.03
193.77		1414.76		1405.93
193.72		1396.59		1406.84
193.67		1483.87		1407.75
193.62		1451.45		1408.65
193.57		1465.58		1409.56
193.52		1432.98		0
193.47		1380.05		0
193.42		1317.03		0
193.37		1390.22		0
193.32		1388.42		0
193.27		1427.81		0
193.22		1339.79		0
193.17		1248.59		0
193.12		1358.56		0
193.07		1401.67		0
193.02		1424.94		0
192.97		1441.3		0
192.92		1350.73		0
192.87		1361.28		0
192.82		1352.59		0
192.77		1440		0
192.72		1420.64		0
192.67		1395.16		0
192.62		1418.98		0
192.57		1484.95		0
192.52		1375.7		0
192.47		1461.5		0
192.42		1269.29		0
192.37		1389.07		0
192.32		1406.59		0
192.27		1352.05		0
192.22		1354.32		0
192.17		1313.69		0
192.12		1357.78		0
192.07		1380.15		0
192.02		1372.41		0
191.97		1412.75		0
191.92		1432.86		0
191.87		1406.86		0
191.82		1399.42		0
191.77		1418.06		0
191.72		1439.32		0
191.67		1482.27		0
191.62		1393.94		0
191.57		1389.42		0
191.52		1392.23		0
191.47		1417.17		0
191.42		1353.69		0
191.37		1355.23		0
191.32		1354.88		0
191.27		1486.97		0
191.22		1359		0
191.17		1396.33		0
191.12		1353.15		0
191.07		1390.96		0
191.02		1514.33		0
190.97		1450.11		0
190.92		1425.56		0
190.87		1454.21		0
190.82		1413.77		0
190.77		1361.04		0
190.72		1374.34		0
190.67		1403.21		0
190.62		1354.56		0
190.57		1436.07		0
190.52		1483.82		0
190.47		1383.72		0
190.42		1356.94		0
190.37		1366.25		0

## Sheet: O1s Scan
﻿
Axis	Energy	Elements=	461
D:\XPS17\170305-yzk_mp\303SZC-9.DATA\O1s Scan_0.VGD
Binding Energy (E)				Backgnd.
eV		Counts / s		Counts / s
545.37		4731.28		0
545.32		4650.71		0
545.27		4753.04		0
545.22		4525.63		0
545.17		4569.82		0
545.12		4872.78		0
545.07		4718.04		0
545.02		4904.84		0
544.97		4672.88		0
544.92		4704.38		0
544.87		4729.43		0
544.82		4407.94		0
544.77		4850.4		0
544.72		4569.17		0
544.67		4489.96		0
544.62		4254.42		0
544.57		4428.45		0
544.52		4540.7		0
544.47		4636.93		0
544.42		4558.63		0
544.37		4764.37		0
544.32		4545.27		0
544.27		4308.63		0
544.22		4379.6		0
544.17		4315.09		0
544.12		4420.2		0
544.07		4238		0
544.02		4050.88		0
543.97		4003.02		0
543.92		4198.08		0
543.87		4295.09		0
543.82		4134.72		0
543.77		4020.31		0
543.72		4114.07		0
543.67		3994.76		0
543.62		4099.93		0
543.57		3777.01		0
543.52		3816.33		0
543.47		3822.42		0
543.42		4212.59		0
543.37		4016.03		0
543.32		3878.69		0
543.27		3847.7		0
543.22		3819.32		0
543.17		3558.09		0
543.12		3627.83		0
543.07		3752.47		0
543.02		3464.19		0
542.97		3559.71		0
542.92		3608.72		0
542.87		3410.31		0
542.82		3405.35		0
542.77		3454.17		0
542.72		3264.11		0
542.67		3151.51		0
542.62		3377.04		0
542.57		3346.13		0
542.52		3279.78		0
542.47		3138.41		0
542.42		3217.38		0
542.37		3229.24		0
542.32		3137.31		0
542.27		3038.56		0
542.22		3054.14		0
542.17		2996		0
542.12		2949.98		0
542.07		3050.87		0
542.02		3091.39		0
541.97		2999.55		0
541.92		2888.02		0
541.87		3081.62		0
541.82		2897.17		0
541.77		2918.35		0
541.72		2839.53		0
541.67		2848.2		0
541.62		2661.14		0
541.57		2728.42		2813.82
541.52		2760.69		2765.34
541.47		2990.5		2764.67
541.42		2760.95		2761.93
541.37		2681.85		2753.51
541.32		2865.23		2745.91
541.27		2569.71		2738.09
541.22		2827.2		2725.52
541.17		2982.89		2712.06
541.12		2668.64		2703.82
541.07		2704.74		2697.69
541.02		2891.17		2689.37
540.97		2676.02		2680.57
540.92		2574.02		2667.89
540.87		2558.87		2658
540.82		2728.67		2654.23
540.77		2802.43		2649.38
540.72		2687.24		2642.92
540.67		2556.65		2640.3
540.62		2562.46		2640.1
540.57		2687.87		2640.04
540.52		2744.59		2639.33
540.47		2627.17		2638.51
540.42		2523.73		2637.51
540.37		2561.42		2636.54
540.32		2705.51		2634.99
540.27		2744.89		2633.47
540.22		2833.9		2632.65
540.17		2669.14		2631.73
540.12		2678.61		2629.95
540.07		2538.87		2627.24
540.02		2510.93		2624.53
539.97		2756.86		2621.99
539.92		2815.37		2619.85
539.87		2717.87		2619.27
539.82		2535.28		2618.71
539.77		2637.33		2618.55
539.72		2629.89		2617.65
539.67		2452.85		2616.06
539.62		2659.83		2615.34
539.57		2581.18		2615.02
539.52		2707.55		2614.36
539.47		2658.82		2613.18
539.42		2540.32		2612.7
539.37		2717.53		2612.68
539.32		2792.76		2612.34
539.27		2648.8		2612.12
539.22		2466.29		2611.8
539.17		2513.73		2611.52
539.12		2655.11		2611.26
539.07		2579.81		2610.68
539.02		2637.89		2610.09
538.97		2682.62		2609.59
538.92		2641.01		2608.95
538.87		2738.34		2607.95
538.82		2719.68		2606.84
538.77		2728.47		2605.86
538.72		2725.76		2604.73
538.67		2690.67		2603.71
538.62		2572.68		2602.54
538.57		2558.87		2601.07
538.52		2661.05		2599.87
538.47		2562.11		2598.96
538.42		2763.4		2598.42
538.37		2817.03		2598.08
538.32		2559.29		2597.82
538.27		2523.25		2597.57
538.22		2483.05		2597.1
538.17		2601.92		2596.6
538.12		2640.6		2596.1
538.07		2555		2595.88
538.02		2696.45		2595.87
537.97		2681.39		2595.86
537.92		2549.27		2595.85
537.87		2588.71		2595.83
537.82		2675.74		2595.8
537.77		2576.12		2595.78
537.72		2761.58		2595.75
537.67		2776.08		2595.73
537.62		2716.5		2595.7
537.57		2654.95		2595.67
537.52		2603.25		2595.63
537.47		2719.64		2595.58
537.42		2772.82		2595.54
537.37		2798.68		2595.5
537.32		2866.49		2595.46
537.27		2840.87		2595.42
537.22		2639.69		2595.38
537.17		2625.15		2595.33
537.12		2696.08		2595.28
537.07		2721.9		2595.24
537.02		2832.93		2595.19
536.97		2781.85		2595.15
536.92		2709.8		2595.11
536.87		2654.18		2595.06
536.82		2763.28		2595
536.77		2793.87		2594.95
536.72		2856.83		2594.88
536.67		2878.54		2594.81
536.62		2860.87		2594.75
536.57		2928.34		2594.68
536.52		3037.09		2594.61
536.47		2836.44		2594.55
536.42		2731.31		2594.48
536.37		2779.55		2594.4
536.32		2777.88		2594.33
536.27		2719.08		2594.25
536.22		2830.62		2594.17
536.17		3051.42		2594.08
536.12		2986.74		2593.99
536.07		3066.04		2593.89
536.02		3021.12		2593.79
535.97		3074.29		2593.67
535.92		3110.18		2593.55
535.87		3120.76		2593.42
535.82		3227.31		2593.29
535.77		2955.88		2593.15
535.72		3146.61		2593
535.67		3194.23		2592.83
535.62		3289.75		2592.65
535.57		3228.72		2592.44
535.52		3551.97		2592.23
535.47		3734.91		2591.99
535.42		3801.23		2591.72
535.37		3963.97		2591.42
535.32		3823.05		2591.09
535.27		4223.01		2590.73
535.22		4293.61		2590.34
535.17		4277.43		2589.92
535.12		4649.23		2589.47
535.07		4747.23		2588.96
535.02		4663.64		2588.4
534.97		4730.21		2587.78
534.92		5430.42		2587.1
534.87		6070.17		2586.34
534.82		6257.68		2585.49
534.77		6649.1		2584.57
534.72		7208.95		2583.54
534.67		7582.54		2582.39
534.62		8048.72		2581.11
534.57		8148.82		2579.69
534.52		9373.46		2578.12
534.47		10237.1		2576.38
534.42		10818.2		2574.46
534.37		11555.6		2572.33
534.32		12786.6		2569.99
534.27		13637		2567.4
534.22		15110.5		2564.55
534.17		16328.7		2561.42
534.12		17422.9		2558.01
534.07		18740.5		2554.3
534.02		20371		2550.24
533.97		21538.5		2545.84
533.92		22733.9		2541.06
533.87		24732.8		2535.89
533.82		26886.2		2530.31
533.77		28368.7		2524.33
533.72		30552.5		2517.92
533.67		32512.7		2511.07
533.62		34551		2503.76
533.57		35653.8		2495.99
533.52		38153.1		2487.73
533.47		39711.1		2479.01
533.42		42392		2469.81
533.37		43774.2		2460.17
533.32		45976.9		2450.1
533.27		47775.1		2439.62
533.22		49916.2		2428.75
533.17		50564.1		2417.54
533.12		51526.7		2405.99
533.07		52933.8		2394.17
533.02		52705.3		2382.09
532.97		53911		2369.83
532.92		54665.5		2357.44
532.87		54507.8		2344.98
532.82		55098.8		2332.47
532.77		54045.8		2319.99
532.72		53640.1		2307.56
532.67		53019.9		2295.23
532.62		52145		2283.07
532.57		50805.6		2271.15
532.52		50110.9		2259.48
532.47		48214.2		2248.15
532.42		45912.2		2237.17
532.37		44077		2226.58
532.32		42870.1		2216.41
532.27		39910.9		2206.71
532.22		37936.2		2197.46
532.17		36039.4		2188.7
532.12		33867.6		2180.43
532.07		31346.4		2172.66
532.02		29953.8		2165.37
531.97		28370.7		2158.57
531.92		25646.4		2152.23
531.87		23823		2146.35
531.82		22157.7		2140.89
531.77		20524.8		2135.85
531.72		19213.1		2131.19
531.67		17534.6		2126.9
531.62		16587.9		2122.96
531.57		15398		2119.34
531.52		13980.7		2116.01
531.47		13159.4		2112.93
531.42		12429.1		2110.09
531.37		11380.9		2107.46
531.32		10914.5		2105.03
531.27		10606.6		2102.77
531.22		10048.2		2100.67
531.17		9433.82		2098.7
531.12		8744.93		2096.84
531.07		8636.36		2095.1
531.02		8330.86		2093.45
530.97		8159.21		2091.89
530.92		7744.89		2090.41
530.87		7515.74		2089.01
530.82		7177.32		2087.68
530.77		6928.57		2086.41
530.72		6846.8		2085.21
530.67		6476.86		2084.06
530.62		6274.93		2082.97
530.57		5878.45		2081.93
530.52		5672.12		2080.95
530.47		5731.3		2080.01
530.42		5783.4		2079.12
530.37		5417.01		2078.27
530.32		4958.02		2077.47
530.27		5082.79		2076.7
530.22		4848.79		2075.98
530.17		4929.12		2075.29
530.12		4561.94		2074.65
530.07		4293.54		2074.04
530.02		4099.99		2073.48
529.97		4072.45		2072.95
529.92		3859.04		2072.46
529.87		3811.07		2072
529.82		3713.56		2071.58
529.77		3456.79		2071.2
529.72		3347.3		2070.85
529.67		3223.89		2070.52
529.62		3100.97		2070.21
529.57		2973.52		2069.93
529.52		3054.52		2069.67
529.47		3022.77		2069.43
529.42		2937.49		2069.22
529.37		2850.12		2069.02
529.32		2724.61		2068.83
529.27		2648.5		2068.66
529.22		2653.22		2068.5
529.17		2599.6		2068.35
529.12		2613.14		2068.23
529.07		2438.22		2068.11
529.02		2399.45		2068.01
528.97		2314.5		2067.92
528.92		2263.82		2067.83
528.87		2345.42		2067.76
528.82		2283.31		2067.7
528.77		2420.29		2067.64
528.72		2251.66		2067.59
528.67		2136.44		2067.55
528.62		2218.34		2067.51
528.57		2184.95		2067.47
528.52		2112.39		2067.44
528.47		2125.07		2067.41
528.42		2116.16		2067.39
528.37		2209.09		2067.37
528.32		2130.38		2067.35
528.27		2059.09		2067.34
528.22		2188.9		2067.32
528.17		2178.77		2067.31
528.12		2067.66		2067.3
528.07		2142.56		2067.29
528.02		2012.69		2067.28
527.97		1980.2		2067.28
527.92		2162.23		2067.27
527.87		2071.48		2067.27
527.82		2048.3		2067.26
527.77		2104.36		2067.26
527.72		2101.03		2070.64
527.67		2059.05		2074.02
527.62		2066.02		2077.4
527.57		2028.16		2080.78
527.52		2155.12		0
527.47		2189.77		0
527.42		2034.05		0
527.37		2045.92		0
527.32		2056.82		0
527.27		2128.03		0
527.22		2140.58		0
527.17		2025.91		0
527.12		2046.73		0
527.07		2169.59		0
527.02		2089.28		0
526.97		2016.35		0
526.92		2021.36		0
526.87		1998.08		0
526.82		2018.67		0
526.77		2177.77		0
526.72		2107.66		0
526.67		2014.89		0
526.62		2075.51		0
526.57		2050.32		0
526.52		2015.76		0
526.47		1978.83		0
526.42		2026.18		0
526.37		2118.53		0
526.32		1965.37		0
526.27		2075.18		0
526.22		2043.64		0
526.17		2039.15		0
526.12		2159.59		0
526.07		2071.73		0
526.02		2126.44		0
525.97		2119.25		0
525.92		1954.57		0
525.87		2032.23		0
525.82		2151.46		0
525.77		2106.3		0
525.72		2075.54		0
525.67		2094.34		0
525.62		2135.22		0
525.57		1923.36		0
525.52		1942.98		0
525.47		2025.78		0
525.42		2023.73		0
525.37		2065.16		0
525.32		2098.99		0
525.27		2067.47		0
525.22		2156.51		0
525.17		1933.75		0
525.12		1994.15		0
525.07		2077.08		0
525.02		2141.62		0
524.97		1931.08		0
524.92		1925.17		0
524.87		1992.01		0
524.82		2054.21		0
524.77		2071.53		0
524.72		2086.9		0
524.67		1993.7		0
524.62		2035.71		0
524.57		2121.66		0
524.52		2091.06		0
524.47		2078.81		0
524.42		2068.06		0
524.37		2222.66		0
524.32		2213.64		0
524.27		1923.37		0
524.22		1926.9		0
524.17		1985.08		0
524.12		1958.23		0
524.07		2037.32		0
524.02		2127.5		0
523.97		1986.17		0
523.92		2064.71		0
523.87		1955.23		0
523.82		2023.58		0
523.77		1945.06		0
523.72		1928.03		0
523.67		2084.76		0
523.62		2245.69		0
523.57		1877.58		0
523.52		1917.58		0
523.47		1944.48		0
523.42		2044.34		0
523.37		2056.75		0
523.32		2025.18		0
523.27		1997.04		0
523.22		2026.35		0
523.17		1964		0
523.12		1869.53		0
523.07		1878.69		0
523.02		2087.95		0
522.97		2127.1		0
522.92		2117.88		0
522.87		1978.92		0
522.82		1901.32		0
522.77		2006.44		0
522.72		2177.89		0
522.67		1918.35		0
522.62		1944.88		0
522.57		1943.32		0
522.52		1976.48		0
522.47		1905.08		0
522.42		1995.25		0
522.37		2057.94		0

## Sheet: N1s Scan
﻿
Axis	Energy	Elements=	481
D:\XPS17\170305-yzk_mp\303SZC-9.DATA\N1s Scan_0.VGD
Binding Energy (E)				Backgnd.
eV		Counts / s		Counts / s
412.37		2045.22		0
412.32		2039.83		0
412.27		2035.35		0
412.22		2080.55		0
412.17		1950.03		0
412.12		1890.93		0
412.07		1939.43		0
412.02		2033.48		0
411.97		1998.65		0
411.92		1960.8		0
411.87		2044.69		0
411.82		2075.8		0
411.77		2062.3		0
411.72		2046.8		0
411.67		2081.55		0
411.62		2053.36		0
411.57		2009.88		0
411.52		2095.4		0
411.47		2133.83		0
411.42		2025.29		0
411.37		2043.07		0
411.32		2089.61		0
411.27		1983.07		0
411.22		1896.33		0
411.17		2006.61		0
411.12		2040.87		0
411.07		2044.06		0
411.02		2064.74		0
410.97		2045.48		0
410.92		2034.96		0
410.87		2024.85		0
410.82		1962.85		0
410.77		1917.69		0
410.72		2059.87		0
410.67		1960.8		0
410.62		2042.14		0
410.57		2089.56		0
410.52		2087.74		0
410.47		2057.75		0
410.42		2017.33		0
410.37		1954.9		0
410.32		1986.82		0
410.27		1959.37		0
410.22		1983.5		0
410.17		1988.5		0
410.12		2004.21		0
410.07		1987.38		0
410.02		1967.39		0
409.97		2017.65		0
409.92		2030.92		0
409.87		2091.65		0
409.82		2063.41		0
409.77		1990.66		0
409.72		2051.6		0
409.67		1963.3		0
409.62		1996.27		0
409.57		1976.8		2043.04
409.52		2046.66		2038.46
409.47		2037.66		2035.92
409.42		2094.82		2034.05
409.37		2136.97		2032.54
409.32		2115.29		2030.03
409.27		1955.67		2027.83
409.22		2000.2		2024.25
409.17		2008.96		2019.9
409.12		2080.16		2015.26
409.07		1998.31		2011.28
409.02		2037.08		2010.14
408.97		2057.35		2010.12
408.92		2012.58		2009.95
408.87		2007.2		2009.7
408.82		1920.83		2009.43
408.77		2033.23		2009.17
408.72		2052.7		2008.89
408.67		2042.6		2008.64
408.62		2020.41		2008.41
408.57		2065.44		2008.02
408.52		2015.84		2007.52
408.47		2007.16		2006.6
408.42		2046.11		2005.71
408.37		2110.75		2004.79
408.32		2072.58		2003.97
408.27		2175.26		2003.23
408.22		2006.76		2002.5
408.17		2057.37		2001.74
408.12		1977.3		2001.06
408.07		1957.35		2000.48
408.02		2056.07		1999.9
407.97		2019.34		1999.33
407.92		1954.22		1998.98
407.87		1978.25		1998.63
407.82		2099.92		1998.34
407.77		2065.98		1998.13
407.72		2026.47		1997.83
407.67		2003.28		1997.49
407.62		2018.57		1997.09
407.57		1922.53		1996.28
407.52		2012.9		1995.33
407.47		2078.65		1994.39
407.42		2047.14		1993.5
407.37		2215.26		1992.66
407.32		2050.73		1991.88
407.27		2085.58		1991.17
407.22		2027.66		1990.25
407.17		1988.2		1989.27
407.12		1952.59		1988.58
407.07		1966.26		1988.02
407.02		2054.93		1987.76
406.97		2034.11		1987.43
406.92		1889.06		1987.18
406.87		1960.96		1987.09
406.82		2016.58		1987.08
406.77		2093.3		1987.07
406.72		2038.33		1987.05
406.67		1922.42		1987.02
406.62		1929.41		1987
406.57		2052.62		1986.95
406.52		2125.21		1986.91
406.47		2123.36		1986.87
406.42		2082.47		1986.83
406.37		2059.05		1986.79
406.32		1956.33		1986.74
406.27		2002.02		1986.69
406.22		2092.48		1986.63
406.17		2040.19		1986.58
406.12		2029.15		1986.52
406.07		2004.56		1986.48
406.02		2134.28		1986.44
405.97		2084.76		1986.39
405.92		2086.79		1986.33
405.87		1945.69		1986.26
405.82		2017.16		1986.2
405.77		2089.12		1986.13
405.72		2145.94		1986.07
405.67		2124.9		1986.03
405.62		2089.28		1985.98
405.57		1986.55		1985.94
405.52		1976.58		1985.89
405.47		1942.74		1985.84
405.42		2053.37		1985.8
405.37		1988.82		1985.76
405.32		2039.3		1985.73
405.27		2081.4		1985.71
405.22		2021.82		1985.69
405.17		2038.33		1985.66
405.12		1996.04		1985.63
405.07		1980		1985.6
405.02		2020.9		1985.57
404.97		2017.27		1985.54
404.92		1924.16		1985.52
404.87		2101.54		1985.5
404.82		2017.87		1985.47
404.77		1994.32		1985.44
404.72		1979		1985.4
404.67		2063.64		1985.36
404.62		2118.67		1985.33
404.57		2065.15		1985.28
404.52		2011.08		1985.24
404.47		2045.33		1985.19
404.42		1995.77		1985.14
404.37		2060.47		1985.09
404.32		2060.87		1985.04
404.27		2066.38		1985
404.22		2029.65		1984.96
404.17		1980.12		1984.92
404.12		2045.95		1984.87
404.07		1979.95		1984.81
404.02		2091.29		1984.75
403.97		2085.69		1984.7
403.92		2102.8		1984.66
403.87		2105.74		1984.61
403.82		2062.89		1984.56
403.77		1986.37		1984.51
403.72		1937.66		1984.46
403.67		2016.57		1984.41
403.62		2059.69		1984.37
403.57		2055.18		1984.32
403.52		2032.91		1984.28
403.47		2039.89		1984.24
403.42		2032.84		1984.2
403.37		2104.47		1984.15
403.32		2041.86		1984.1
403.27		2043.41		1984.06
403.22		1979.97		1984
403.17		2061.06		1983.94
403.12		2031.58		1983.89
403.07		2034.08		1983.84
403.02		2146.33		1983.8
402.97		2107.15		1983.75
402.92		1934.16		1983.7
402.87		2009.13		1983.65
402.82		1981.9		1983.58
402.77		2079.97		1983.51
402.72		2102.72		1983.44
402.67		2117.85		1983.38
402.62		2141.02		1983.32
402.57		2187.97		1983.24
402.52		1969.12		1983.16
402.47		1994.16		1983.05
402.42		2130.67		1982.93
402.37		2071.46		1982.8
402.32		2226.61		1982.67
402.27		2318.58		1982.54
402.22		2228.9		1982.41
402.17		2218.5		1982.26
402.12		2152.63		1982.09
402.07		2116.15		1981.92
402.02		2182.4		1981.73
401.97		2251.87		1981.53
401.92		2216.46		1981.34
401.87		2280.95		1981.14
401.82		2344.68		1980.94
401.77		2231.11		1980.72
401.72		2308.15		1980.5
401.67		2303.34		1980.27
401.62		2227.31		1980.04
401.57		2338.6		1979.8
401.52		2251.75		1979.56
401.47		2258.38		1979.3
401.42		2239.08		1979.01
401.37		2363.85		1978.71
401.32		2398.38		1978.4
401.27		2543.52		1978.07
401.22		2588.65		1977.72
401.17		2504.6		1977.35
401.12		2456.13		1976.95
401.07		2516.94		1976.51
401.02		2611.43		1976.06
400.97		2550.12		1975.59
400.92		2639.08		1975.1
400.87		2732.17		1974.59
400.82		2692.14		1974.05
400.77		2627.87		1973.48
400.72		2752.75		1972.87
400.67		2923.69		1972.21
400.62		2859.04		1971.51
400.57		2969.72		1970.77
400.52		3074.78		1970
400.47		3176.66		1969.18
400.42		3249.52		1968.33
400.37		3216.31		1967.44
400.32		3210.25		1966.52
400.27		3211.48		1965.57
400.22		3189.63		1964.58
400.17		3335.16		1963.57
400.12		3269.11		1962.54
400.07		3352.19		1961.5
400.02		3390.25		1960.44
399.97		3472.03		1959.36
399.92		3367.91		1958.26
399.87		3499.02		1957.14
399.82		3502.64		1956.02
399.77		3395.84		1954.88
399.72		3490.44		1953.73
399.67		3477.34		1952.57
399.62		3376.42		1951.4
399.57		3473.45		1950.22
399.52		3541.13		1949.04
399.47		3479.69		1947.86
399.42		3488.23		1946.69
399.37		3670.83		1945.52
399.32		3457.34		1944.38
399.27		3413.05		1943.26
399.22		3416.21		1942.16
399.17		3255.63		1941.1
399.12		3167.28		1940.06
399.07		3146.76		1939.06
399.02		3012.74		1938.11
398.97		3094.62		1937.19
398.92		3094.95		1936.32
398.87		2943.98		1935.49
398.82		2900.28		1934.68
398.77		2979.43		1933.92
398.72		2817.55		1933.19
398.67		2791.47		1932.48
398.62		2827.37		1931.82
398.57		2623.28		1931.18
398.52		2671.88		1930.57
398.47		2589.97		1929.99
398.42		2562.88		1929.45
398.37		2637.4		1928.94
398.32		2547.68		1928.45
398.27		2490.85		1928
398.22		2424.99		1927.57
398.17		2462.26		1927.16
398.12		2371.74		1926.77
398.07		2261.36		1926.4
398.02		2321.26		1926.06
397.97		2372.55		1925.74
397.92		2357.97		1925.44
397.87		2171.56		1925.15
397.82		2313.01		1924.87
397.77		2196.7		1924.61
397.72		2271.24		1924.37
397.67		2256.58		1924.14
397.62		2219.29		1923.92
397.57		2153.11		1923.72
397.52		2059.32		1923.53
397.47		2114.18		1923.37
397.42		2154.11		1923.22
397.37		2078.92		1923.09
397.32		2037.61		1922.97
397.27		1983.75		1922.87
397.22		1940.31		1922.77
397.17		2076.74		1922.68
397.12		2017.1		1922.59
397.07		2043.23		1922.51
397.02		2012.57		1922.42
396.97		1980.22		1922.34
396.92		2057.19		1922.26
396.87		2174.87		1922.19
396.82		2035.94		1922.13
396.77		2021.51		1922.08
396.72		1878.56		1922.03
396.67		1887.2		1921.99
396.62		1837.3		1921.95
396.57		1976.87		1921.93
396.52		1937.44		1921.91
396.47		1977.22		1921.9
396.42		1912.01		1921.9
396.37		1899.54		1922.7
396.32		1943.71		1923.5
396.27		1996.17		1924.31
396.22		1926.35		1925.11
396.17		1847.11		1925.91
396.12		1929.3		1926.71
396.07		2024.65		1927.51
396.02		1918.21		1928.31
395.97		1906.51		1929.11
395.92		1935.23		1929.91
395.87		2036.12		1930.71
395.82		1933.17		1931.52
395.77		1876.91		1932.32
395.72		1958.95		1933.12
395.67		1940.5		1933.92
395.62		1950.27		1934.72
395.57		2011.98		1935.52
395.52		1937.37		0
395.47		1884.19		0
395.42		1901.55		0
395.37		1943.27		0
395.32		1952.56		0
395.27		1901.28		0
395.22		1962.5		0
395.17		1925.05		0
395.12		2031.98		0
395.07		1961.81		0
395.02		2048.61		0
394.97		2062.13		0
394.92		1936.9		0
394.87		1949.7		0
394.82		1927.67		0
394.77		1845.34		0
394.72		1938.72		0
394.67		2005.57		0
394.62		2026.62		0
394.57		2004.39		0
394.52		1898.35		0
394.47		1877.37		0
394.42		2013.81		0
394.37		1976.67		0
394.32		1894.21		0
394.27		1801.99		0
394.22		1894.53		0
394.17		1977.26		0
394.12		1957.76		0
394.07		1963.6		0
394.02		2049.39		0
393.97		1895.66		0
393.92		1857.46		0
393.87		1932.96		0
393.82		1880.71		0
393.77		1896.44		0
393.72		2001.52		0
393.67		1980.01		0
393.62		1990.88		0
393.57		1917.94		0
393.52		1877.46		0
393.47		2007.24		0
393.42		1940.03		0
393.37		2002.07		0
393.32		2005.83		0
393.27		2049.21		0
393.22		1995.8		0
393.17		2000.18		0
393.12		1932.31		0
393.07		1902.17		0
393.02		1933.66		0
392.97		2044.22		0
392.92		1909.8		0
392.87		2047		0
392.82		2013.21		0
392.77		1897.38		0
392.72		2000.19		0
392.67		1914.69		0
392.62		1876.01		0
392.57		1926.83		0
392.52		1956.74		0
392.47		1985.35		0
392.42		1859.03		0
392.37		1903.99		0
392.32		1866.73		0
392.27		1910.29		0
392.22		1881.85		0
392.17		1885.02		0
392.12		1866.98		0
392.07		1837.9		0
392.02		1932.75		0
391.97		1980.33		0
391.92		1922.31		0
391.87		1936.93		0
391.82		1953.42		0
391.77		1932.36		0
391.72		1978.68		0
391.67		1909.81		0
391.62		1894.04		0
391.57		1823.58		0
391.52		1834.32		0
391.47		1851.1		0
391.42		1985.79		0
391.37		1984.47		0
391.32		1977.66		0
391.27		1982.48		0
391.22		1988.85		0
391.17		1920.64		0
391.12		1905.35		0
391.07		2053.62		0
391.02		2069.96		0
390.97		1953.36		0
390.92		1903.97		0
390.87		1914.36		0
390.82		1894.44		0
390.77		1991.19		0
390.72		2063.12		0
390.67		2098.31		0
390.62		1927.31		0
390.57		1896.6		0
390.52		1861.48		0
390.47		1900.84		0
390.42		1909.39		0
390.37		2008.28		0
390.32		2003.45		0
390.27		1964.55		0
390.22		1961.14		0
390.17		1909.36		0
390.12		1868.54		0
390.07		1869.94		0
390.02		1918.53		0
389.97		1910.29		0
389.92		1958.71		0
389.87		1931.3		0
389.82		1951.99		0
389.77		1931.62		0
389.72		1838.83		0
389.67		1912.24		0
389.62		1894.3		0
389.57		1840		0
389.52		1873.27		0
389.47		1940.79		0
389.42		1989.68		0
389.37		2055.86		0
389.32		2001.64		0
389.27		1976.21		0
389.22		1953.71		0
389.17		1931.4		0
389.12		1941.22		0
389.07		1990.24		0
389.02		2019.96		0
388.97		2004.05		0
388.92		1948.52		0
388.87		1924.54		0
388.82		1969.68		0
388.77		1979.34		0
388.72		1926		0
388.67		1945.2		0
388.62		1918.67		0
388.57		1916.4		0
388.52		1941.85		0
388.47		1999.97		0
388.42		1970.36		0
388.37		1887.88		0

## Sheet: C1s Scan
﻿
Axis	Energy	Elements=	821
D:\XPS17\170305-yzk_mp\303SZC-9.DATA\C1s Scan_0.VGD
Binding Energy (E)				Backgnd.
eV		Counts / s		Counts / s
300.37		1793.67		0
300.32		1752.55		0
300.27		1826.15		0
300.22		1799.27		0
300.17		1840.36		0
300.12		1767.09		0
300.07		1776.99		0
300.02		1753.38		0
299.97		1769.49		0
299.92		1833.54		0
299.87		1898.23		0
299.82		1927.59		0
299.77		1836.25		0
299.72		1781.76		0
299.67		1749.14		0
299.62		1731.16		0
299.57		1865.47		0
299.52		1937.32		0
299.47		1844.15		0
299.42		1952.13		0
299.37		1908.99		0
299.32		1729.52		0
299.27		1626.36		0
299.22		1788.5		0
299.17		1896.52		0
299.12		1819.31		0
299.07		1777.89		0
299.02		1817.86		0
298.97		1831.18		0
298.92		1885.7		0
298.87		1736.79		0
298.82		1746.38		0
298.77		1757.07		0
298.72		1862.39		0
298.67		1762.4		0
298.62		1759.36		0
298.57		1822		0
298.52		1791.86		0
298.47		1967.49		0
298.42		1730.5		0
298.37		1804.71		0
298.32		1948.03		0
298.27		1975.78		0
298.22		1757.68		0
298.17		1574.4		0
298.12		1713.92		0
298.07		1845.53		0
298.02		1892.78		0
297.97		1910.6		0
297.92		1768.24		0
297.87		1788.18		0
297.82		1891		0
297.77		1850.19		0
297.72		1810.95		0
297.67		1800.27		0
297.62		1868.93		0
297.57		1792.19		1826.96
297.52		1823.48		1805.84
297.47		1805.8		1800.96
297.42		1797.08		1788.82
297.37		1871.93		1777.68
297.32		1784.73		1770.26
297.27		1765.66		1768.65
297.22		1766.8		1763.96
297.17		1691.72		1763.79
297.12		1677.39		1760
297.07		1696.04		1754.31
297.02		1774.48		1752.73
296.97		1771.93		1750.62
296.92		1920.35		1748.18
296.87		1819.65		1748.03
296.82		1676.69		1746.86
296.77		1785.3		1744.2
296.72		1755.11		1740.35
296.67		1661.34		1736.48
296.62		1828.67		1732.23
296.57		1868.4		1727.96
296.52		1831.69		1724.91
296.47		1734.69		1721.72
296.42		1785.44		1718.66
296.37		1878.61		1715.44
296.32		1605.9		1712.09
296.27		1662.97		1709.51
296.22		1734.07		1707.7
296.17		1747.96		1706.55
296.12		1645.78		1705.6
296.07		1688.17		1704.38
296.02		1736.04		1704.34
295.97		1720.6		1704.13
295.92		1696.06		1703.96
295.87		1814.5		1703.57
295.82		1696.14		1703.24
295.77		1664.13		1702.55
295.72		1646.25		1701.45
295.67		1803.16		1700.47
295.62		1724.19		1699.48
295.57		1763.84		1698.63
295.52		1817.93		1698.12
295.47		1685.98		1697.46
295.42		1711.33		1696.81
295.37		1635.45		1695.73
295.32		1694.43		1694.9
295.27		1741.42		1694.01
295.22		1651.05		1693.45
295.17		1786.81		1693.16
295.12		1703.07		1692.45
295.07		1741.21		1691.39
295.02		1640.97		1689.73
294.97		1720.18		1688.31
294.92		1824.34		1687.31
294.87		1821.19		1686.19
294.82		1828.72		1685.36
294.77		1595.33		1684.39
294.72		1585.17		1683.18
294.67		1683.25		1682.01
294.62		1675.98		1681.25
294.57		1745.75		1680.77
294.52		1808.86		1680.49
294.47		1618.58		1680.45
294.42		1570.3		1680.41
294.37		1720.86		1680.34
294.32		1748.37		1680.26
294.27		1732.95		1680.16
294.22		1672.83		1680.08
294.17		1744.88		1679.99
294.12		1809.96		1679.9
294.07		1734.07		1679.79
294.02		1720.97		1679.68
293.97		1783.32		1679.56
293.92		1657.75		1679.44
293.87		1744.22		1679.31
293.82		1704.74		1679.17
293.77		1753.99		1679.02
293.72		1812.52		1678.87
293.67		1746.56		1678.72
293.62		1783.81		1678.58
293.57		1926.37		1678.43
293.52		1697.94		1678.27
293.47		1764.39		1678.11
293.42		1687.19		1677.95
293.37		1720.89		1677.79
293.32		1783.51		1677.65
293.27		1742.33		1677.51
293.22		1794.72		1677.39
293.17		1712.77		1677.26
293.12		1698.95		1677.14
293.07		1656.19		1677.02
293.02		1839.8		1676.91
292.97		1772.36		1676.79
292.92		1683.23		1676.67
292.87		1635.07		1676.56
292.82		1700.01		1676.44
292.77		1807.44		1676.32
292.72		1778		1676.2
292.67		1737.95		1676.08
292.62		1697.81		1675.96
292.57		1751.26		1675.81
292.52		1711.34		1675.64
292.47		1805.06		1675.47
292.42		1748.07		1675.31
292.37		1917.47		1675.15
292.32		1772.06		1674.98
292.27		1684.97		1674.8
292.22		1803.23		1674.62
292.17		1721.65		1674.47
292.12		1826.68		1674.31
292.07		1779.01		1674.16
292.02		1680.97		1674.03
291.97		1581.98		1673.9
291.92		1778.18		1673.75
291.87		1710.37		1673.6
291.82		1791.31		1673.46
291.77		1733.46		1673.35
291.72		1877.43		1673.23
291.67		1766.18		1673.09
291.62		1595.92		1672.93
291.57		1665.95		1672.74
291.52		1857.77		1672.54
291.47		1752.19		1672.34
291.42		1831.89		1672.13
291.37		1951.65		1671.94
291.32		1791.79		1671.73
291.27		1816.84		1671.49
291.22		1749.44		1671.21
291.17		1799.01		1670.93
291.12		1868.43		1670.61
291.07		1902.8		1670.29
291.02		1874.71		1669.98
290.97		1942.89		1669.66
290.92		2019.95		1669.33
290.87		1846.31		1668.99
290.82		1827.17		1668.62
290.77		1888.11		1668.25
290.72		1878.29		1667.87
290.67		1851.76		1667.48
290.62		2071.44		1667.1
290.57		1819.09		1666.73
290.52		1948.19		1666.36
290.47		1984.45		1665.98
290.42		1860.03		1665.59
290.37		1926.62		1665.18
290.32		1849.13		1664.77
290.27		1914.54		1664.36
290.22		1945.43		1663.93
290.17		2000.16		1663.48
290.12		1925.31		1663.05
290.07		1989.87		1662.59
290.02		2039.26		1662.11
289.97		2016.74		1661.64
289.92		1907.05		1661.16
289.87		2056.56		1660.67
289.82		2029.18		1660.18
289.77		1861.7		1659.67
289.72		1937.45		1659.15
289.67		2004.44		1658.63
289.62		2013.33		1658.12
289.57		2102.26		1657.59
289.52		1988.76		1657.04
289.47		2094.67		1656.45
289.42		1892.61		1655.83
289.37		2069.76		1655.17
289.32		2279.85		1654.48
289.27		2256.11		1653.75
289.22		2154.66		1653
289.17		2217.93		1652.22
289.12		2214.77		1651.43
289.07		2320.58		1650.57
289.02		2265.03		1649.67
288.97		2209.78		1648.77
288.92		2246.09		1647.83
288.87		2338.49		1646.87
288.82		2407.43		1645.89
288.77		2327.49		1644.86
288.72		2460.92		1643.8
288.67		2359.25		1642.69
288.62		2420.21		1641.52
288.57		2509.52		1640.3
288.52		2578.99		1639.01
288.47		2656.6		1637.69
288.42		2677.76		1636.3
288.37		2687.54		1634.86
288.32		2808.32		1633.36
288.27		2674.52		1631.81
288.22		2812.98		1630.22
288.17		2915.86		1628.58
288.12		2747.74		1626.9
288.07		2819.49		1625.2
288.02		2881.57		1623.46
287.97		2900.79		1621.7
287.92		2949.94		1619.86
287.87		2820.89		1617.98
287.82		2964.3		1616.07
287.77		3058.44		1614.1
287.72		3165.49		1612.09
287.67		3187.12		1610.05
287.62		3140.98		1607.99
287.57		3161.8		1605.91
287.52		3162.08		1603.78
287.47		3041.15		1601.62
287.42		3059.03		1599.41
287.37		3126.67		1597.19
287.32		3161.11		1594.93
287.27		3213.29		1592.63
287.22		3383.31		1590.31
287.17		3282.64		1587.99
287.12		3441.94		1585.61
287.07		3405.89		1583.17
287.02		3314.25		1580.67
286.97		3220.73		1578.12
286.92		3384.15		1575.5
286.87		3566.59		1572.86
286.82		3556.68		1570.15
286.77		3600.74		1567.39
286.72		3666.25		1564.56
286.67		3576.53		1561.65
286.62		3736.58		1558.62
286.57		3882.17		1555.49
286.52		3852.27		1552.27
286.47		4029.49		1548.95
286.42		4049.03		1545.53
286.37		4229.35		1542.04
286.32		4183.74		1538.44
286.27		4372.65		1534.74
286.22		4320.56		1530.96
286.17		4237.12		1527.09
286.12		4365.25		1523.1
286.07		4503.72		1518.98
286.02		4512.23		1514.77
285.97		4540.21		1510.45
285.92		4914.78		1506.03
285.87		5033.76		1501.51
285.82		4973.27		1496.85
285.77		4961.52		1492.08
285.72		5082.33		1487.18
285.67		5159.85		1482.18
285.62		5221.32		1477.03
285.57		5299.59		1471.8
285.52		5392.53		1466.51
285.47		5308.06		1461.11
285.42		5682.62		1455.61
285.37		5466.23		1450.04
285.32		5532.73		1444.37
285.27		5705.76		1438.64
285.22		5752.42		1432.84
285.17		5600.81		1426.96
285.12		5875.75		1421
285.07		5576.91		1414.99
285.02		5864.85		1408.92
284.97		5974.97		1402.75
284.92		5927.47		1396.54
284.87		5935.01		1390.29
284.82		5984.66		1383.95
284.77		6150.07		1377.55
284.72		6063.9		1371.07
284.67		5990.38		1364.55
284.62		6227.98		1358.04
284.57		6297.58		1351.55
284.52		6142.46		1345.09
284.47		6080.46		1338.65
284.42		5917.94		1332.25
284.37		5596.23		1325.92
284.32		5679.75		1319.64
284.27		5836.42		1313.45
284.22		5663.63		1307.39
284.17		5519.7		1301.49
284.12		5493.25		1295.76
284.07		5422.85		1290.17
284.02		5219.69		1284.69
283.97		4829.64		1279.41
283.92		4664.6		1274.36
283.87		4768.05		1269.54
283.82		4580.85		1264.94
283.77		4143.56		1260.54
283.72		3871.64		1256.39
283.67		3802.49		1252.47
283.62		3757.72		1248.76
283.57		3764.7		1245.26
283.52		3513.34		1242.01
283.47		3237.31		1239
283.42		3160.23		1236.19
283.37		2972.45		1233.57
283.32		2759.21		1231.14
283.27		2578.97		1228.91
283.22		2539.63		1226.87
283.17		2371.83		1225.01
283.12		2201.17		1223.33
283.07		2207.76		1221.82
283.02		2171.45		1220.48
282.97		2051.89		1219.27
282.92		1854.98		1218.19
282.87		1737.45		1217.21
282.82		1664.55		1216.32
282.77		1629.93		1215.52
282.72		1569.8		1214.81
282.67		1727.72		1214.2
282.62		1655.66		1213.65
282.57		1468.63		1213.16
282.52		1470.59		1212.71
282.47		1429.77		1212.29
282.42		1485.11		1211.91
282.37		1407.63		1211.56
282.32		1430.61		1211.26
282.27		1359.74		1211
282.22		1336.17		1210.77
282.17		1357.1		1210.54
282.12		1347.44		1210.32
282.07		1283.18		1210.12
282.02		1253.39		1209.94
281.97		1455.89		1209.79
281.92		1371.68		1209.65
281.87		1307.47		1209.52
281.82		1188.04		1209.4
281.77		1235.11		1209.31
281.72		1318.88		1209.23
281.67		1234.41		1209.13
281.62		1220.4		1209.06
281.57		1167.53		1209
281.52		1226.2		1208.96
281.47		1344.78		1208.93
281.42		1250.95		1208.91
281.37		1276.05		1208.9
281.32		1161.23		1208.9
281.27		1097.36		1209.02
281.22		1167.71		1209.15
281.17		1209.12		1209.27
281.12		1195.96		1209.4
281.07		1200.99		1209.52
281.02		1215.15		1209.65
280.97		1340.71		1209.78
280.92		1313.31		1209.9
280.87		1240.86		1210.03
280.82		1289.34		1210.15
280.77		1125.37		1210.28
280.72		1245.8		1210.4
280.67		1304.36		1210.53
280.62		1235.21		1210.65
280.57		1256.27		1210.78
280.52		1322.29		1210.9
280.47		1237.12		1211.03
280.42		1302.35		1211.15
280.37		1274.45		1211.28
280.32		1192.72		1211.4
280.27		1209.36		1211.53
280.22		1189.01		1211.65
280.17		1279.05		1211.78
280.12		1227.11		1211.91
280.07		1273.87		1212.03
280.02		1374.98		1212.16
279.97		1374.31		1212.28
279.92		1210.86		1212.41
279.87		1228.09		1212.53
279.82		1225.49		1212.66
279.77		1170.47		1212.78
279.72		1228.59		1212.91
279.67		1193.73		1213.03
279.62		1261.66		1213.16
279.57		1269.24		1213.28
279.52		1217.2		1213.41
279.47		1139.41		1213.53
279.42		1280.6		1213.66
279.37		1385.38		1213.78
279.32		1302.32		1213.91
279.27		1294.38		1214.04
279.22		1349.68		1214.16
279.17		1367.91		1214.29
279.12		1344.12		1214.41
279.07		1289.24		1214.54
279.02		1261.95		1214.66
278.97		1319.6		1214.79
278.92		1204.74		1214.91
278.87		1210.73		1215.04
278.82		1198.18		1215.16
278.77		1240.06		1215.29
278.72		1287.31		1215.41
278.67		1295.21		1215.54
278.62		1294.51		1215.66
278.57		1273.13		1215.79
278.52		1302.98		1215.91
278.47		1233.18		1216.04
278.42		1345.85		1216.17
278.37		1197.3		1216.29
278.32		1204.75		1216.42
278.27		1236.54		1216.54
278.22		1325.2		1216.67
278.17		1240.01		1216.79
278.12		1361.12		1216.92
278.07		1327.67		1217.04
278.02		1289.66		1217.17
277.97		1193.9		1217.29
277.92		1378.67		1217.42
277.87		1298.84		1217.54
277.82		1215.42		1217.67
277.77		1142.77		1217.79
277.72		1173.3		1217.92
277.67		1195.06		1218.05
277.62		1237.12		1218.17
277.57		1268.66		1218.3
277.52		1268.94		1218.42
277.47		1299.76		1218.75
277.42		1210.67		1219.09
277.37		1195.84		1219.42
277.32		1221.4		1219.75
277.27		1189.12		1220.08
277.22		1272.59		1220.42
277.17		1389.62		1220.75
277.12		1343.49		1221.08
277.07		1270.28		1221.41
277.02		1212.54		1221.75
276.97		1212.09		1222.08
276.92		1265.84		1222.41
276.87		1282.71		1222.74
276.82		1246.19		1223.07
276.77		1147.81		1223.41
276.72		1370.04		1223.74
276.67		1270.96		1224.07
276.62		1274.53		1224.4
276.57		1332.97		1224.74
276.52		1393.92		1225.07
276.47		1318.92		1225.4
276.42		1317.98		1225.73
276.37		1298.33		1226.07
276.32		1265.07		1226.4
276.27		1305.11		1226.73
276.22		1236.47		1227.06
276.17		1239.4		1227.4
276.12		1214.59		1227.73
276.07		1182.58		1228.06
276.02		1149.29		1228.6
275.97		1271.03		1229.13
275.92		1158.85		1229.66
275.87		1265		1230.2
275.82		1221.29		1230.73
275.77		1403.98		1231.27
275.72		1285.36		1231.8
275.67		1328.81		1232.33
275.62		1383.89		1232.87
275.57		1260.41		1233.4
275.52		1233.02		1233.94
275.47		1269.73		1234.47
275.42		1250.87		1235
275.37		1262.21		1235.54
275.32		1267.33		1236.07
275.27		1304.99		1236.61
275.22		1235.79		1237.14
275.17		1305.23		1237.67
275.12		1187.47		1238.21
275.07		1260.17		1238.74
275.02		1365.88		1239.28
274.97		1416.18		1239.81
274.92		1207		1240.35
274.87		1184.78		1240.88
274.82		1252.01		1241.41
274.77		1200.7		1241.95
274.72		1283.22		1242.48
274.67		1332.19		1243.02
274.62		1262.26		1243.55
274.57		1309.69		1244.08
274.52		1262.32		1244.62
274.47		1320.33		1245.15
274.42		1344.14		1245.69
274.37		1302.06		1246.22
274.32		1221.67		1246.75
274.27		1240.79		1247.29
274.22		1191.11		1247.82
274.17		1238.85		1248.36
274.12		1255.26		1248.89
274.07		1348.88		1249.42
274.02		1335.12		1250.69
273.97		1275.15		0
273.92		1179.86		0
273.87		1167.04		0
273.82		1284.41		0
273.77		1241.18		0
273.72		1328.34		0
273.67		1337.37		0
273.62		1241.68		0
273.57		1273.41		0
273.52		1207.3		0
273.47		1185.61		0
273.42		1211.05		0
273.37		1205.47		0
273.32		1196.39		0
273.27		1247.77		0
273.22		1392.96		0
273.17		1324.07		0
273.12		1318.94		0
273.07		1364.02		0
273.02		1405.27		0
272.97		1395.65		0
272.92		1301.25		0
272.87		1173.46		0
272.82		1239.8		0
272.77		1261.86		0
272.72		1119.12		0
272.67		1187.92		0
272.62		1258.47		0
272.57		1334.05		0
272.52		1214.66		0
272.47		1281.63		0
272.42		1348.83		0
272.37		1308.56		0
272.32		1295.11		0
272.27		1216.77		0
272.22		1196.66		0
272.17		1295.95		0
272.12		1202.87		0
272.07		1203.11		0
272.02		1235.78		0
271.97		1200.75		0
271.92		1122.93		0
271.87		1262.87		0
271.82		1392.46		0
271.77		1254.99		0
271.72		1249.18		0
271.67		1213.18		0
271.62		1370.86		0
271.57		1288.43		0
271.52		1361.88		0
271.47		1227.94		0
271.42		1197.45		0
271.37		1344.94		0
271.32		1303.3		0
271.27		1267.16		0
271.22		1234.38		0
271.17		1305.41		0
271.12		1300.02		0
271.07		1333.94		0
271.02		1338.65		0
270.97		1294.93		0
270.92		1219.13		0
270.87		1360.66		0
270.82		1292.61		0
270.77		1245.64		0
270.72		1268.13		0
270.67		1296.79		0
270.62		1333.99		0
270.57		1319.74		0
270.52		1401.1		0
270.47		1288.96		0
270.42		1258.86		0
270.37		1212.89		0
270.32		1287.78		0
270.27		1306.45		0
270.22		1229.76		0
270.17		1245.02		0
270.12		1376.57		0
270.07		1257.63		0
270.02		1215.12		0
269.97		1198.84		0
269.92		1357.71		0
269.87		1303.48		0
269.82		1339.5		0
269.77		1308.21		0
269.72		1433.27		0
269.67		1355.6		0
269.62		1342.73		0
269.57		1279.64		0
269.52		1243.87		0
269.47		1277.71		0
269.42		1353.1		0
269.37		1403.28		0
269.32		1259.37		0
269.27		1125.58		0
269.22		1280.06		0
269.17		1282.59		0
269.12		1273.52		0
269.07		1280.02		0
269.02		1383.81		0
268.97		1263.22		0
268.92		1370.87		0
268.87		1407.09		0
268.82		1259.11		0
268.77		1282.5		0
268.72		1269.54		0
268.67		1226.72		0
268.62		1223.85		0
268.57		1197.6		0
268.52		1176.49		0
268.47		1267.86		0
268.42		1296.21		0
268.37		1323.05		0
268.32		1318.7		0
268.27		1208.82		0
268.22		1246.17		0
268.17		1256.98		0
268.12		1273		0
268.07		1342.54		0
268.02		1259.87		0
267.97		1301.4		0
267.92		1214.66		0
267.87		1235.52		0
267.82		1353.1		0
267.77		1313.43		0
267.72		1231.55		0
267.67		1360.83		0
267.62		1262.29		0
267.57		1157.95		0
267.52		1265.37		0
267.47		1318.08		0
267.42		1242.55		0
267.37		1242.94		0
267.32		1288.04		0
267.27		1350.46		0
267.22		1381.42		0
267.17		1293.42		0
267.12		1307.26		0
267.07		1233.6		0
267.02		1188.94		0
266.97		1262.3		0
266.92		1140.59		0
266.87		1201.45		0
266.82		1284.47		0
266.77		1245.21		0
266.72		1150.47		0
266.67		1232.71		0
266.62		1235.76		0
266.57		1213.31		0
266.52		1287.98		0
266.47		1262.69		0
266.42		1238.42		0
266.37		1230.05		0
266.32		1267.65		0
266.27		1337.36		0
266.22		1321.78		0
266.17		1191.13		0
266.12		1187.73		0
266.07		1160.44		0
266.02		1302.76		0
265.97		1236.18		0
265.92		1223.8		0
265.87		1368.99		0
265.82		1277.56		0
265.77		1275.97		0
265.72		1271.37		0
265.67		1266.38		0
265.62		1234.88		0
265.57		1278.06		0
265.52		1351.99		0
265.47		1316.77		0
265.42		1360.75		0
265.37		1377.48		0
265.32		1291.25		0
265.27		1240.32		0
265.22		1281.33		0
265.17		1348.19		0
265.12		1227.93		0
265.07		1283.55		0
265.02		1202.75		0
264.97		1269.3		0
264.92		1349.83		0
264.87		1328.49		0
264.82		1355.53		0
264.77		1257.67		0
264.72		1240.58		0
264.67		1259.65		0
264.62		1282.3		0
264.57		1325.24		0
264.52		1200.41		0
264.47		1054.35		0
264.42		1159.68		0
264.37		1262.93		0
264.32		1249.82		0
264.27		1249.06		0
264.22		1255.57		0
264.17		1260.77		0
264.12		1326.75		0
264.07		1320.86		0
264.02		1296.86		0
263.97		1341.89		0
263.92		1315.42		0
263.87		1258.24		0
263.82		1264.25		0
263.77		1281.35		0
263.72		1210.24		0
263.67		1228.91		0
263.62		1169.32		0
263.57		1221.87		0
263.52		1282.82		0
263.47		1350.42		0
263.42		1231.05		0
263.37		1245.3		0
263.32		1285.96		0
263.27		1374.75		0
263.22		1290.3		0
263.17		1192.78		0
263.12		1171.32		0
263.07		1298.99		0
263.02		1256.48		0
262.97		1286.84		0
262.92		1266.98		0
262.87		1273.63		0
262.82		1191.34		0
262.77		1232.01		0
262.72		1258.83		0
262.67		1239.33		0
262.62		1307.24		0
262.57		1228		0
262.52		1305.08		0
262.47		1298.06		0
262.42		1232.39		0
262.37		1244.21		0
262.32		1203.58		0
262.27		1336.32		0
262.22		1312.52		0
262.17		1446.11		0
262.12		1279.96		0
262.07		1269.77		0
262.02		1258.41		0
261.97		1233.86		0
261.92		1296.05		0
261.87		1283.82		0
261.82		1204.1		0
261.77		1249.78		0
261.72		1245.76		0
261.67		1287.66		0
261.62		1250.52		0
261.57		1093.76		0
261.52		1222.57		0
261.47		1237.71		0
261.42		1294.84		0
261.37		1237.96		0
261.32		1167.51		0
261.27		1318.87		0
261.22		1399.52		0
261.17		1283.45		0
261.12		1242.35		0
261.07		1199.29		0
261.02		1304.2		0
260.97		1192.66		0
260.92		1190.86		0
260.87		1221.72		0
260.82		1279.76		0
260.77		1290.28		0
260.72		1241.22		0
260.67		1267		0
260.62		1216.05		0
260.57		1241.81		0
260.52		1366.88		0
260.47		1393.89		0
260.42		1390.87		0
260.37		1297.42		0
260.32		1276.09		0
260.27		1215.55		0
260.22		1243.38		0
260.17		1243.57		0
260.12		1375.84		0
260.07		1494.75		0
260.02		1309.22		0
259.97		1264.02		0
259.92		1264.21		0
259.87		1232.74		0
259.82		1245.51		0
259.77		1281.88		0
259.72		1333.92		0
259.67		1300.55		0
259.62		1255.9		0
259.57		1321.52		0
259.52		1294.58		0
259.47		1258.67		0
259.42		1190.1		0
259.37		1273.68		0

## Sheet: Si2p Scan
﻿
Axis	Energy	Elements=	301
D:\XPS17\170305-yzk_mp\303SZC-9.DATA\Si2p Scan_0.VGD
Binding Energy (E)				Backgnd.
eV		Counts / s		Counts / s
110.37		408.183		0
110.32		383.864		0
110.27		405.132		0
110.22		394.178		0
110.17		437.055		0
110.12		354.672		0
110.07		402.041		0
110.02		387.145		0
109.97		379.322		0
109.92		390.626		0
109.87		361.375		0
109.82		358.243		0
109.77		398.94		0
109.72		348.99		0
109.67		384.984		0
109.62		419.708		0
109.57		317.717		370.99
109.52		360.924		370.99
109.47		405.892		370.99
109.42		330.332		370.989
109.37		401.271		370.989
109.32		353.892		370.988
109.27		391.567		370.988
109.22		409.564		370.986
109.17		381.943		370.984
109.12		382.023		370.983
109.07		385.224		370.982
109.02		409.434		370.98
108.97		373.549		370.979
108.92		359.664		370.978
108.87		347.969		370.978
108.82		385.494		370.976
108.77		360.624		370.975
108.72		348.409		370.974
108.67		381.833		370.972
108.62		427.671		370.971
108.57		378.942		370.969
108.52		439.796		370.968
108.47		405.482		370.965
108.42		361.184		370.963
108.37		350.91		370.96
108.32		393.727		370.957
108.27		408.984		370.954
108.22		426.421		370.951
108.17		372.899		370.948
108.12		400.52		370.946
108.07		380.472		370.943
108.02		386.645		370.941
107.97		436.174		370.939
107.92		377.751		370.938
107.87		351.421		370.937
107.82		369.138		370.936
107.77		320.208		370.935
107.72		330.232		370.934
107.67		395.878		370.932
107.62		442.567		370.931
107.57		377.731		370.929
107.52		381.613		370.927
107.47		410.734		370.924
107.42		430.392		370.921
107.37		402.071		370.917
107.32		404.262		370.914
107.27		421.839		370.91
107.22		373.549		370.905
107.17		391.507		370.901
107.12		389.766		370.897
107.07		454.882		370.893
107.02		431.333		370.889
106.97		372.509		370.886
106.92		396.269		370.883
106.87		393.908		370.88
106.82		386.164		370.877
106.77		355.202		370.873
106.72		380.252		370.869
106.67		399.01		370.865
106.62		419.198		370.861
106.57		448.629		370.856
106.52		444.328		370.851
106.47		412.315		370.846
106.42		433.613		370.841
106.37		467.917		370.834
106.32		423.089		370.826
106.27		344.028		370.818
106.22		423.91		370.809
106.17		506.603		370.8
106.12		497.679		370.789
106.07		445.608		370.777
106.02		481.523		370.762
105.97		529.962		370.745
105.92		556.142		370.724
105.87		626.15		370.7
105.82		672.719		370.674
105.77		666.267		370.644
105.72		676.08		370.608
105.67		704.532		370.569
105.62		796.949		370.525
105.57		874.36		370.475
105.52		946.188		370.42
105.47		866.066		370.358
105.42		995.918		370.289
105.37		1090.26		370.21
105.32		1188.43		370.121
105.27		1323.7		370.022
105.22		1451.05		369.911
105.17		1565.86		369.787
105.12		1692.34		369.649
105.07		1795.66		369.496
105.02		2080		369.325
104.97		2193.08		369.135
104.92		2226.38		368.924
104.87		2460.84		368.692
104.82		2880.14		368.438
104.77		3038.67		368.161
104.72		3410.02		367.859
104.67		3569.95		367.53
104.62		3613.79		367.171
104.57		4029.47		366.781
104.52		4231.76		366.36
104.47		4748.14		365.91
104.42		5095.73		365.428
104.37		5318.38		364.914
104.32		5445.96		364.37
104.27		5810.03		363.792
104.22		6200.08		363.181
104.17		6486.24		362.536
104.12		6526.19		361.858
104.07		6907.88		361.151
104.02		7314.74		360.416
103.97		7626.12		359.651
103.92		7907.28		358.863
103.87		7988.08		358.056
103.82		8062		357.23
103.77		8308.76		356.384
103.72		8165.09		355.52
103.67		8071.95		354.644
103.62		8239.73		353.761
103.57		8597.86		352.874
103.52		8572.94		351.986
103.47		8547.69		351.102
103.42		8301.12		350.225
103.37		8308.16		349.359
103.32		8014.84		348.503
103.27		7728.61		347.662
103.22		7560.09		346.844
103.17		7106.44		346.053
103.12		7020.16		345.291
103.07		6803.25		344.56
103.02		6327.66		343.86
102.97		5937.2		343.194
102.92		5616.94		342.561
102.87		5355.92		341.963
102.82		5089.73		341.399
102.77		4779.3		340.871
102.72		4428.64		340.381
102.67		4190.52		339.926
102.62		3690.64		339.508
102.57		3415.01		339.125
102.52		3160.64		338.775
102.47		2830.59		338.457
102.42		2300.74		338.171
102.37		2200.3		337.915
102.32		2068.75		337.687
102.27		1905.58		337.483
102.22		1670.59		337.303
102.17		1511.09		337.144
102.12		1377.01		337.004
102.07		1285.39		336.878
102.02		1146.19		336.765
101.97		1082.62		336.666
101.92		924.38		336.58
101.87		924.48		336.505
101.82		869.938		336.439
101.77		732.013		336.381
101.72		668.717		336.33
101.67		609.604		336.286
101.62		555.802		336.247
101.57		620.458		336.211
101.52		537.115		336.181
101.47		524		336.154
101.42		568.477		336.131
101.37		578.331		336.111
101.32		464.206		336.091
101.27		430.292		336.073
101.22		396.869		336.058
101.17		456.563		336.044
101.12		463.455		336.032
101.07		437.985		336.022
101.02		337.075		336.013
100.97		399.33		336.006
100.92		361.124		335.998
100.87		390.606		335.99
100.82		373.339		335.983
100.77		405.902		335.976
100.72		429.482		335.97
100.67		394.038		335.964
100.62		416.907		335.958
100.57		421.519		335.951
100.52		364.316		335.946
100.47		354.312		335.941
100.42		399.64		335.936
100.37		368.697		335.932
100.32		274.94		335.929
100.27		352.581		335.926
100.22		382.933		335.923
100.17		379.732		335.921
100.12		333.123		335.919
100.07		351.781		335.917
100.02		402.471		335.915
99.97		273.309		335.912
99.92		345.208		335.909
99.87		463.515		335.906
99.82		346.158		335.903
99.77		352.851		335.9
99.72		367.687		335.896
99.67		390.956		335.894
99.62		363.836		335.89
99.57		350.75		335.886
99.52		351.19		335.883
99.47		352.981		335.88
99.42		397.619		335.877
99.37		358.433		335.875
99.32		369.138		335.873
99.27		334.354		335.871
99.22		314.606		335.87
99.17		326.22		335.87
99.12		360.154		335.87
99.07		341.737		335.869
99.02		281.042		335.869
98.97		291.787		335.869
98.92		348.559		335.868
98.87		394.868		335.867
98.82		373.119		335.865
98.77		365.436		335.863
98.72		349.85		335.862
98.67		351.671		335.858
98.62		430.102		335.854
98.57		343.707		335.849
98.52		344.048		335.843
98.47		402.511		335.837
98.42		445.368		335.832
98.37		402.301		335.827
98.32		423.639		335.821
98.27		406.022		335.816
98.22		321.889		335.81
98.17		367.577		335.804
98.12		353.882		335.799
98.07		396.228		335.795
98.02		391.607		335.791
97.97		384.004		335.788
97.92		330.162		335.786
97.87		296.269		335.784
97.82		369.578		335.782
97.77		351.511		335.781
97.72		335.164		335.779
97.67		317.017		335.779
97.62		350.75		349.255
97.57		376.19		362.731
97.52		414.716		0
97.47		395.438		0
97.42		379.072		0
97.37		341.046		0
97.32		359.564		0
97.27		355.252		0
97.22		309.184		0
97.17		333.083		0
97.12		330.342		0
97.07		305.252		0
97.02		345.508		0
96.97		362.985		0
96.92		362.665		0
96.87		379.112		0
96.82		345.208		0
96.77		346.369		0
96.72		293.597		0
96.67		377.871		0
96.62		402.271		0
96.57		383.343		0
96.52		403.862		0
96.47		367.857		0
96.42		322.159		0
96.37		321.739		0
96.32		331.202		0
96.27		354.332		0
96.22		338.886		0
96.17		426.16		0
96.12		434.294		0
96.07		374.76		0
96.02		338.305		0
95.97		367.747		0
95.92		354.482		0
95.87		362.355		0
95.82		349.26		0
95.77		334.734		0
95.72		371.108		0
95.67		344.478		0
95.62		393.898		0
95.57		377.321		0
95.52		399.02		0
95.47		394.178		0
95.42		322.969		0
95.37		326.271		0

## Sheet: Survey
﻿
Axis	Energy	Elements=	1361
D:\XPS17\170305-yzk_mp\303SZC-9.DATA\Survey.VGD
Binding Energy (E)				Backgnd.
eV		Counts / s		Counts / s
1349.97		59426.9		0
1348.97		58409.1		0
1347.97		58586.9		0
1346.97		57745.9		0
1345.97		58152.8		0
1344.97		58126.1		0
1343.97		56627.7		0
1342.97		57371.1		0
1341.97		56551.5		0
1340.97		56693.5		0
1339.97		56041.2		0
1338.97		56199		0
1337.97		55478.4		0
1336.97		55596.4		0
1335.97		56148.1		0
1334.97		55173.9		0
1333.97		55763.5		0
1332.97		55852.6		0
1331.97		55303		0
1330.97		55554.7		0
1329.97		54964.3		0
1328.97		55263.3		0
1327.97		53725.1		0
1326.97		53790.2		0
1325.97		54514.1		0
1324.97		55476.2		0
1323.97		53794.5		0
1322.97		53494.5		0
1321.97		53315.8		0
1320.97		53299.3		0
1319.97		52711.6		0
1318.97		53289		0
1317.97		53396.3		0
1316.97		52831.7		0
1315.97		52415.6		0
1314.97		52062		0
1313.97		52169		0
1312.97		51975.3		0
1311.97		52413.3		0
1310.97		52194.1		0
1309.97		51793.9		0
1308.97		51129.5		0
1307.97		51678.1		0
1306.97		51112.3		0
1305.97		52267.5		0
1304.97		51005.4		0
1303.97		51578		0
1302.97		51199.2		0
1301.97		50659.4		0
1300.97		51369.6		0
1299.97		51198.2		0
1298.97		50225.7		0
1297.97		50686.7		0
1296.97		50210.7		0
1295.97		50495.9		0
1294.97		50132.3		0
1293.97		50440.8		0
1292.97		50342.5		0
1291.97		50194.1		0
1290.97		49252.9		0
1289.97		49986		0
1288.97		50298.7		0
1287.97		49794.6		0
1286.97		49589.2		0
1285.97		49946.4		0
1284.97		50655.4		0
1283.97		49454.2		0
1282.97		49820.8		0
1281.97		50053.2		0
1280.97		49524.2		0
1279.97		50154.6		0
1278.97		49294.9		0
1277.97		49226.4		0
1276.97		49447.3		0
1275.97		48974.7		0
1274.97		49013.6		0
1273.97		49180.7		0
1272.97		49498.5		0
1271.97		48761.2		0
1270.97		49200.9		0
1269.97		49425.1		0
1268.97		49899.1		0
1267.97		49719.3		0
1266.97		49895.3		0
1265.97		49870.9		0
1264.97		49219.5		0
1263.97		49507		0
1262.97		48784.3		0
1261.97		48782.4		0
1260.97		48558.9		0
1259.97		48260.2		0
1258.97		48544.9		0
1257.97		49124.7		0
1256.97		49210.2		0
1255.97		49932.6		0
1254.97		49171		0
1253.97		48131.9		0
1252.97		48965.6		0
1251.97		50112.2		0
1250.97		48981.5		0
1249.97		49294.9		0
1248.97		49219.2		0
1247.97		48749.1		0
1246.97		48932		0
1245.97		49555.1		0
1244.97		50056.7		0
1243.97		49719.3		0
1242.97		49495.8		0
1241.97		49262.8		0
1240.97		49272		0
1239.97		49548.7		0
1238.97		48985.2		0
1237.97		48954.9		0
1236.97		48766.7		0
1235.97		49810.7		0
1234.97		49539.4		0
1233.97		49673.4		0
1232.97		49495.9		0
1231.97		49550.5		0
1230.97		50086.7		0
1229.97		50572.5		0
1228.97		50361.3		0
1227.97		50374.3		0
1226.97		50909.1		0
1225.97		49968.1		0
1224.97		50695.8		0
1223.97		49999		0
1222.97		50451.6		0
1221.97		49195.1		0
1220.97		49577.4		0
1219.97		49554.1		0
1218.97		48717		0
1217.97		48347		0
1216.97		49234.8		0
1215.97		47855.4		0
1214.97		47703.2		0
1213.97		47058.5		0
1212.97		47515.7		0
1211.97		47424.1		0
1210.97		46920.6		0
1209.97		45794.7		0
1208.97		45845.3		0
1207.97		45438.1		0
1206.97		45768.6		0
1205.97		46414.2		0
1204.97		44525.6		0
1203.97		44962.8		0
1202.97		44994.7		0
1201.97		45249.8		0
1200.97		45620.2		0
1199.97		45432		0
1198.97		45273.5		0
1197.97		45258.2		0
1196.97		45446.7		0
1195.97		45978.5		0
1194.97		45313.2		0
1193.97		45081.9		0
1192.97		44872.9		0
1191.97		44849.5		0
1190.97		45636.6		0
1189.97		45510.8		0
1188.97		45049.4		0
1187.97		45111.3		0
1186.97		45511.5		0
1185.97		45500		0
1184.97		45964		0
1183.97		45892.6		0
1182.97		46147.1		0
1181.97		45309.3		0
1180.97		45733.9		0
1179.97		45774.8		0
1178.97		45721.7		0
1177.97		45594.9		0
1176.97		45300.9		0
1175.97		45228.9		0
1174.97		45542.6		0
1173.97		45338.1		0
1172.97		45797.5		0
1171.97		45475.6		0
1170.97		45250.8		0
1169.97		45081.9		0
1168.97		45707.6		0
1167.97		46162.1		0
1166.97		45737.9		0
1165.97		45634.2		0
1164.97		45898.2		0
1163.97		45946.8		0
1162.97		45439.1		0
1161.97		46129.5		0
1160.97		46603.1		0
1159.97		46112.5		0
1158.97		45724.1		0
1157.97		46425		0
1156.97		46623.6		0
1155.97		46759.2		0
1154.97		46022.3		0
1153.97		46036.7		0
1152.97		45476.9		0
1151.97		45813.8		0
1150.97		46010.9		0
1149.97		45833.2		0
1148.97		46469.5		0
1147.97		45596.2		0
1146.97		46289.3		0
1145.97		46085.5		0
1144.97		45110.6		0
1143.97		46021.8		0
1142.97		46661.5		0
1141.97		46577.9		0
1140.97		46408.9		0
1139.97		45962.7		0
1138.97		46695.8		0
1137.97		46110.2		0
1136.97		46019.7		0
1135.97		46534.3		0
1134.97		47137.9		0
1133.97		46654.7		0
1132.97		46834.5		0
1131.97		46754.9		0
1130.97		47658.2		0
1129.97		46579.8		0
1128.97		47415.8		0
1127.97		46971.5		0
1126.97		47407.6		0
1125.97		47572.5		0
1124.97		47976.5		0
1123.97		47012.1		0
1122.97		47645.3		0
1121.97		47641.7		0
1120.97		47791.8		0
1119.97		47859.2		0
1118.97		47519.5		0
1117.97		47585.7		0
1116.97		47186.9		0
1115.97		47315.2		0
1114.97		48276.5		0
1113.97		47198		0
1112.97		47995.8		0
1111.97		47939.3		0
1110.97		48378.5		0
1109.97		47528.1		0
1108.97		48607.5		0
1107.97		47689.7		0
1106.97		47992.8		0
1105.97		47994.5		0
1104.97		48402.9		0
1103.97		48012.3		0
1102.97		48070		0
1101.97		47866.6		0
1100.97		47585.1		0
1099.97		48135.9		0
1098.97		48494.9		0
1097.97		47718.5		0
1096.97		47256.7		0
1095.97		48071.1		0
1094.97		46934.9		0
1093.97		47184.2		0
1092.97		47695.7		0
1091.97		47326.1		0
1090.97		47391.5		0
1089.97		47589.2		0
1088.97		47409.5		0
1087.97		47271.5		0
1086.97		47326.8		0
1085.97		47706.7		0
1084.97		47522.3		0
1083.97		47377.9		0
1082.97		47705		0
1081.97		47626.9		0
1080.97		47796.3		0
1079.97		47767.5		0
1078.97		48212.4		0
1077.97		47956.5		0
1076.97		48200.4		0
1075.97		48037.5		0
1074.97		48430.5		0
1073.97		47914.5		0
1072.97		47635.7		0
1071.97		49169		0
1070.97		48663.8		0
1069.97		49234.2		0
1068.97		48935.8		0
1067.97		49385.6		0
1066.97		48425.7		0
1065.97		49365.2		0
1064.97		48736.6		0
1063.97		48908.8		0
1062.97		49440.8		0
1061.97		49397.4		0
1060.97		48506.5		0
1059.97		48438.7		0
1058.97		49251.7		0
1057.97		49784.3		0
1056.97		49239.7		0
1055.97		49207.7		0
1054.97		49069		0
1053.97		49316		0
1052.97		49762.2		0
1051.97		50243.5		0
1050.97		49456.7		0
1049.97		50135.7		0
1048.97		49993.8		0
1047.97		50812.1		0
1046.97		50052.9		0
1045.97		50730.6		0
1044.97		50314.7		0
1043.97		50224.4		0
1042.97		49825.2		0
1041.97		50842.8		0
1040.97		50575.8		0
1039.97		50960.8		0
1038.97		51315.2		0
1037.97		51212.9		0
1036.97		50754.3		0
1035.97		50352.6		0
1034.97		50477		0
1033.97		50857.9		0
1032.97		50594.5		0
1031.97		52018.9		0
1030.97		51672.1		0
1029.97		52408.5		0
1028.97		51582.2		0
1027.97		52081.5		0
1026.97		53610.7		0
1025.97		53048.1		0
1024.97		52501.3		0
1023.97		52790		0
1022.97		53669.8		0
1021.97		53016.8		0
1020.97		53314		0
1019.97		53870		0
1018.97		55080.9		0
1017.97		55195.1		0
1016.97		54813		0
1015.97		54449.8		0
1014.97		53119.3		0
1013.97		53297.8		0
1012.97		52169.7		0
1011.97		53311.2		0
1010.97		53549.8		0
1009.97		54086.6		0
1008.97		53815.7		0
1007.97		55139.7		0
1006.97		56238		0
1005.97		56433.2		0
1004.97		57017.9		0
1003.97		59672.9		0
1002.97		60300.2		0
1001.97		61254.8		0
1000.97		61942.6		0
999.97		59923.1		0
998.97		58528.9		0
997.97		56010.2		0
996.97		54688.8		0
995.97		54398.6		0
994.97		54992.1		0
993.97		53288		0
992.97		51974.4		0
991.97		51226.9		0
990.97		51085		0
989.97		51783.8		0
988.97		52034.7		0
987.97		51754.8		0
986.97		51911.2		0
985.97		54489.3		0
984.97		57909.2		0
983.97		61933.2		0
982.97		65101.3		0
981.97		69139.7		0
980.97		72847.1		0
979.97		75652.7		0
978.97		71891.4		0
977.97		66665.5		0
976.97		59885.4		0
975.97		56460.2		0
974.97		52852.2		0
973.97		49461.2		0
972.97		47090		0
971.97		44543.4		0
970.97		41463.8		0
969.97		39484		0
968.97		38152.9		0
967.97		35841.1		0
966.97		33209		0
965.97		33005.9		0
964.97		31905.7		0
963.97		32607.2		0
962.97		32898.7		0
961.97		32356.6		0
960.97		32259.1		0
959.97		31622.3		0
958.97		32087.3		0
957.97		31065.5		0
956.97		31256		0
955.97		32039.5		0
954.97		31212.5		0
953.97		32124		0
952.97		30981.2		0
951.97		30756.3		0
950.97		30200.5		0
949.97		30826		0
948.97		30234.3		0
947.97		30134.5		0
946.97		29960		0
945.97		30483.8		0
944.97		31428.2		0
943.97		31590.1		0
942.97		30813.7		0
941.97		30976.7		0
940.97		30799.4		0
939.97		30940.5		0
938.97		31112.1		0
937.97		30567		0
936.97		30881.9		0
935.97		31362.5		0
934.97		32486.2		0
933.97		32706.9		0
932.97		32373.7		0
931.97		30720		0
930.97		30411.6		0
929.97		29610.6		0
928.97		28964.3		0
927.97		29657.1		0
926.97		29313.4		0
925.97		28783.7		0
924.97		28792.5		0
923.97		28750.2		0
922.97		29459.7		0
921.97		29652		0
920.97		29542.6		0
919.97		29561.9		0
918.97		29185.9		0
917.97		29440.4		0
916.97		29639.6		0
915.97		29926.7		0
914.97		29952.1		0
913.97		29634.7		0
912.97		29987.4		0
911.97		29805.2		0
910.97		29303.4		0
909.97		29684.7		0
908.97		29804.5		0
907.97		29801.3		0
906.97		29633.5		0
905.97		29812.2		0
904.97		29536.8		0
903.97		29588.1		0
902.97		29720.5		0
901.97		30002		0
900.97		30216.8		0
899.97		29525		0
898.97		30046.8		0
897.97		29777.7		0
896.97		29522.1		0
895.97		29971.7		0
894.97		30118		0
893.97		29388.1		0
892.97		29603.9		0
891.97		30009.2		0
890.97		29808.3		0
889.97		29432.4		0
888.97		30249.6		0
887.97		30463.6		0
886.97		30410.6		0
885.97		29723		0
884.97		30632.6		0
883.97		30664.9		0
882.97		30679.2		0
881.97		30128.6		0
880.97		30581.1		0
879.97		30417.6		0
878.97		31119.9		0
877.97		30667		0
876.97		30978.3		0
875.97		30919		0
874.97		30580.7		0
873.97		30864.7		0
872.97		30384.2		0
871.97		31328.3		0
870.97		30602.1		0
869.97		30771.2		0
868.97		31215.4		0
867.97		30583.8		0
866.97		30907.5		0
865.97		30843.5		0
864.97		30170.7		0
863.97		30403.3		0
862.97		29811.6		0
861.97		30470.2		0
860.97		30377.7		0
859.97		30397.2		0
858.97		31022.4		0
857.97		30481.2		0
856.97		30417.9		0
855.97		31216.7		0
854.97		30890.6		0
853.97		30629		0
852.97		31366.1		0
851.97		31064.7		0
850.97		30929.2		0
849.97		30421.9		0
848.97		30171.6		0
847.97		30641.1		0
846.97		30694.6		0
845.97		31189		0
844.97		30734.1		0
843.97		31255.1		0
842.97		30892.3		0
841.97		31522.1		0
840.97		31626.7		0
839.97		31695.8		0
838.97		30276.7		0
837.97		30707.8		0
836.97		31030.5		0
835.97		31142.6		0
834.97		30442.6		0
833.97		31272.8		0
832.97		31068.6		0
831.97		31582.1		0
830.97		31645.8		0
829.97		31988		0
828.97		31751.7		0
827.97		31246.1		0
826.97		31525.4		0
825.97		31763.6		0
824.97		31713.3		0
823.97		31907.7		0
822.97		31365.9		0
821.97		31701.3		0
820.97		31613.3		0
819.97		31393.8		0
818.97		31370.7		0
817.97		31748.2		0
816.97		31996.9		0
815.97		31448		0
814.97		31889.6		0
813.97		32339.5		0
812.97		31922.2		0
811.97		31940.2		0
810.97		31719.4		0
809.97		32238		0
808.97		32000.9		0
807.97		31530.7		0
806.97		31761.9		0
805.97		32213		0
804.97		31907		0
803.97		32457.7		0
802.97		32336.7		0
801.97		32341.7		0
800.97		31542		0
799.97		31376.3		0
798.97		31578.2		0
797.97		32010.8		0
796.97		32265.1		0
795.97		32136		0
794.97		32397.3		0
793.97		32235.1		0
792.97		32452.9		0
791.97		32227.6		0
790.97		32100.9		0
789.97		32164.3		0
788.97		31949.5		0
787.97		32038.5		0
786.97		32314.2		0
785.97		31250.6		0
784.97		32692.4		0
783.97		32731.8		0
782.97		32493.8		0
781.97		32463.5		0
780.97		32883.7		0
779.97		32607.2		0
778.97		32823.5		0
777.97		32884		0
776.97		32921.7		0
775.97		33093.5		0
774.97		32695.3		0
773.97		32616.8		0
772.97		32783.8		0
771.97		32582.2		0
770.97		32433.7		0
769.97		33092		0
768.97		32611.9		0
767.97		33095.5		0
766.97		32676.5		0
765.97		33025		0
764.97		33571.8		0
763.97		33710.2		0
762.97		32732.5		0
761.97		33209.7		0
760.97		33369.2		0
759.97		33823.3		0
758.97		33752.3		0
757.97		33441.7		0
756.97		33113.7		0
755.97		32631.7		0
754.97		32655		0
753.97		33877.9		0
752.97		33102		0
751.97		33465.3		0
750.97		33086.4		0
749.97		33150.3		0
748.97		33301		0
747.97		33116.5		0
746.97		33346.4		0
745.97		33353.5		0
744.97		33895.3		0
743.97		34084.6		0
742.97		33636.2		0
741.97		33958.4		0
740.97		33046.8		0
739.97		33558.1		0
738.97		33586.5		0
737.97		34189.8		0
736.97		33592.2		0
735.97		33336.8		0
734.97		34265.7		0
733.97		33506.2		0
732.97		33685.5		0
731.97		34093.2		0
730.97		33976.4		0
729.97		33389.6		0
728.97		33903.9		0
727.97		33511.7		0
726.97		34299.9		0
725.97		34343.4		0
724.97		34696.9		0
723.97		34713.3		0
722.97		34186.6		0
721.97		34426.7		0
720.97		34185.3		0
719.97		34179.4		0
718.97		33963.8		0
717.97		34926.6		0
716.97		34339.2		0
715.97		34681.5		0
714.97		34397.8		0
713.97		34408		0
712.97		34654.6		0
711.97		33962.2		0
710.97		34067.7		0
709.97		34556.1		0
708.97		34244.3		0
707.97		34702.2		0
706.97		34505.9		0
705.97		34390.8		0
704.97		34046.3		0
703.97		33921.1		0
702.97		34556		0
701.97		34195.4		0
700.97		33939.8		0
699.97		34415.6		0
698.97		34028.5		0
697.97		34539.6		0
696.97		34821.7		0
695.97		34797.2		0
694.97		34490.2		0
693.97		35042.7		0
692.97		34606.1		0
691.97		35192.3		0
690.97		34420.2		0
689.97		34905.8		0
688.97		34746.5		0
687.97		35189.3		0
686.97		35126.2		0
685.97		35106.2		0
684.97		34788.1		0
683.97		34866.3		0
682.97		34915.5		0
681.97		34774.4		0
680.97		34883.1		0
679.97		34822.8		0
678.97		34986.5		0
677.97		35122.1		0
676.97		35329.5		0
675.97		35094.5		0
674.97		34830.2		0
673.97		34712.1		0
672.97		35748.2		0
671.97		35839.9		0
670.97		35773.1		0
669.97		35209.4		0
668.97		34465.2		0
667.97		35498.1		0
666.97		36049.6		0
665.97		35437.5		0
664.97		35122.4		0
663.97		35868.7		0
662.97		35608.1		0
661.97		34803.6		0
660.97		35386.7		0
659.97		35832.4		0
658.97		35465.5		0
657.97		35595.6		0
656.97		35579.8		0
655.97		36006.4		0
654.97		35628.9		0
653.97		35779.5		0
652.97		35856.2		0
651.97		36138.1		0
650.97		36304.5		0
649.97		35971.6		0
648.97		36696.2		0
647.97		35893.2		0
646.97		36005.2		0
645.97		36464.4		0
644.97		35439.8		0
643.97		36396.4		0
642.97		36614.7		0
641.97		35904.8		0
640.97		36237.7		0
639.97		36132.5		0
638.97		35962.9		0
637.97		36498.5		0
636.97		35896.3		0
635.97		35799		0
634.97		35464.2		0
633.97		36026.3		0
632.97		36214		0
631.97		36531.1		0
630.97		35589.2		0
629.97		35869.3		0
628.97		36974		0
627.97		36515.8		0
626.97		36175.7		0
625.97		35851.5		0
624.97		36735.8		0
623.97		36225.4		0
622.97		36643.1		0
621.97		37212.3		0
620.97		35810.3		0
619.97		35864.1		0
618.97		36111.8		0
617.97		36568.2		0
616.97		36534.9		0
615.97		36863.7		0
614.97		36167.4		0
613.97		36847.7		0
612.97		37327.4		0
611.97		36485.1		0
610.97		37145.5		0
609.97		36645.1		0
608.97		37286.4		0
607.97		37570.8		0
606.97		37352.4		0
605.97		37053.3		0
604.97		37793.1		0
603.97		37079.4		0
602.97		37023.7		0
601.97		37588.7		0
600.97		37561		0
599.97		37565.3		0
598.97		36884.7		0
597.97		37070.2		0
596.97		37231.5		0
595.97		37512.8		0
594.97		37356.5		0
593.97		37750.2		0
592.97		37779.7		0
591.97		37699.3		0
590.97		38200.1		0
589.97		38366.8		0
588.97		38435.6		0
587.97		38269.4		0
586.97		38326.5		0
585.97		39016.7		0
584.97		38822.2		0
583.97		38827.4		0
582.97		38036.8		0
581.97		39218.5		0
580.97		38205.7		0
579.97		38174		0
578.97		38297.2		0
577.97		38133		0
576.97		38702.1		0
575.97		38163.7		0
574.97		38699.2		0
573.97		38444.4		0
572.97		38851.9		0
571.97		38888.1		0
570.97		38645.1		0
569.97		38916.7		0
568.97		38108.9		0
567.97		36930.7		0
566.97		36207.8		0
565.97		35967.8		0
564.97		36155.3		0
563.97		37110.7		0
562.97		37734.4		0
561.97		38574.2		0
560.97		39269.6		0
559.97		40556.8		0
558.97		41709.9		0
557.97		42120.9		0
556.97		42936.5		0
555.97		43614.8		0
554.97		45567.5		0
553.97		44180.6		0
552.97		41631.2		0
551.97		39626.4		0
550.97		37238.5		0
549.97		35018.5		0
548.97		33347		0
547.97		32549.5		0
546.97		32140.6		0
545.97		30086.9		0
544.97		28053.8		0
543.97		25780		0
542.97		23029.8		0
541.97		19379.2		0
540.97		16728.4		0
539.97		15918.6		15918.6
538.97		16317.7		15916.9
537.97		16385		15912.8
536.97		16985.9		15908.2
535.97		19400.1		15899.8
534.97		34140.8		15876.5
533.97		96821.1		15762.2
532.97		204306		15260.9
531.97		216403		14094.5
530.97		116193		12846.8
529.97		45494.2		12209.6
528.97		22157.9		12004.3
527.97		14833.4		11941.7
526.97		12808.9		11923.9
525.97		12556.6		11918.4
524.97		12073.5		11914.5
523.97		11913.5		11913.5
522.97		11802.8		0
521.97		11759.9		0
520.97		11574.6		0
519.97		11692		0
518.97		11497		0
517.97		11942.9		0
516.97		11558.1		0
515.97		11530.3		0
514.97		11470.5		0
513.97		11615.4		0
512.97		11661.2		0
511.97		11403.4		0
510.97		11935.5		0
509.97		11502		0
508.97		11806.7		0
507.97		11777.7		0
506.97		11392.3		0
505.97		11850.1		0
504.97		11404.2		0
503.97		11637.4		0
502.97		11527.8		0
501.97		12012.3		0
500.97		11795.6		0
499.97		11431.3		0
498.97		11680.5		0
497.97		12024.4		0
496.97		12212.4		0
495.97		11546.6		0
494.97		11768.4		0
493.97		11903.5		0
492.97		11281		0
491.97		11572		0
490.97		11784.8		0
489.97		11663.5		0
488.97		11681.9		0
487.97		11448		0
486.97		11960.7		0
485.97		11668		0
484.97		12178.8		0
483.97		12251.5		0
482.97		11848.9		0
481.97		11534.3		0
480.97		11878.6		0
479.97		11756.5		0
478.97		12444.8		0
477.97		11706.1		0
476.97		11532.5		0
475.97		11650.4		0
474.97		11671.6		0
473.97		12050.4		0
472.97		11928.5		0
471.97		11913.9		0
470.97		12153.5		0
469.97		12235.4		0
468.97		11922.7		0
467.97		11996.8		0
466.97		12052		0
465.97		11914.7		0
464.97		12071		0
463.97		11900.9		0
462.97		12166.2		0
461.97		12045.6		0
460.97		12245.4		0
459.97		12167.8		0
458.97		11933.8		0
457.97		12359.2		0
456.97		12223.6		0
455.97		12251.6		0
454.97		12065.2		0
453.97		11979.2		0
452.97		12027.2		0
451.97		11915.6		0
450.97		11921.3		0
449.97		11746.6		0
448.97		11686.7		0
447.97		12314.3		0
446.97		12359.2		0
445.97		12040		0
444.97		11960.9		0
443.97		12274.1		0
442.97		12149.6		0
441.97		12250.1		0
440.97		12541.1		0
439.97		12490.4		0
438.97		12482.4		0
437.97		12719.4		0
436.97		12463.4		0
435.97		12291.2		0
434.97		12183.3		0
433.97		11909.1		0
432.97		12245.7		0
431.97		12258.2		0
430.97		12417		0
429.97		12671.5		0
428.97		12429.2		0
427.97		12764.4		0
426.97		12599.4		0
425.97		12322.5		0
424.97		11951.3		0
423.97		12390.9		0
422.97		12384.8		0
421.97		12706.9		0
420.97		12589.8		0
419.97		12197.5		0
418.97		12364.4		0
417.97		12380.3		0
416.97		12752.9		0
415.97		12385		0
414.97		12373.3		0
413.97		12431.7		0
412.97		12028		0
411.97		12203		0
410.97		12143.1		0
409.97		11865.6		0
408.97		11992.7		0
407.97		12003.3		0
406.97		11601.3		0
405.97		11704.5		11704.5
404.97		12125.9		11704.3
403.97		12039.9		11699.2
402.97		12312.6		11695.1
401.97		12835.2		11687.8
400.97		14604.2		11674.3
399.97		17697.6		11640.5
398.97		18599.5		11570.7
397.97		16028.8		11489.8
396.97		13428.1		11437.6
395.97		11903		11414.7
394.97		11451.9		11409.1
393.97		11671.7		11408.6
392.97		11444.4		11405.6
391.97		11405.2		11405.2
390.97		11564.6		0
389.97		11781.5		0
388.97		11780.1		0
387.97		11856.8		0
386.97		12146.8		0
385.97		11486		0
384.97		12190.8		0
383.97		11833		0
382.97		11710.3		0
381.97		11645.9		0
380.97		11968.8		0
379.97		12038.7		0
378.97		12118.7		0
377.97		12002.4		0
376.97		11726.3		0
375.97		11776.1		0
374.97		11680.7		0
373.97		11696.7		0
372.97		12059.5		0
371.97		11854.9		0
370.97		11644.9		0
369.97		11794.6		0
368.97		12038.5		0
367.97		12360.8		0
366.97		11772.5		0
365.97		11802.2		0
364.97		12061.3		0
363.97		11828.5		0
362.97		12004		0
361.97		12136.8		0
360.97		12579.9		0
359.97		12335.9		0
358.97		12038.7		0
357.97		11966.1		0
356.97		12344.4		0
355.97		12125.6		0
354.97		12280		0
353.97		12290.1		0
352.97		11895.1		0
351.97		12067.5		0
350.97		12147		0
349.97		12122.3		0
348.97		12054.9		0
347.97		12168.1		0
346.97		12658.4		0
345.97		12277.4		0
344.97		12008.7		0
343.97		12259.8		0
342.97		12217.1		0
341.97		12262.2		0
340.97		12440.3		0
339.97		12281.1		0
338.97		12309.1		0
337.97		12501.2		0
336.97		12259.5		0
335.97		12457.8		0
334.97		12106.1		0
333.97		12298.7		0
332.97		12399.8		0
331.97		12275.5		0
330.97		11957.5		0
329.97		12559.7		0
328.97		12399.8		0
327.97		12575.4		0
326.97		12665.1		0
325.97		12600.4		0
324.97		12800.3		0
323.97		12322.4		0
322.97		12798.4		0
321.97		12499.6		0
320.97		12510		0
319.97		12395		0
318.97		12847.8		0
317.97		12743		0
316.97		12517.2		0
315.97		13005.4		0
314.97		13178.1		0
313.97		13288		0
312.97		13519.3		0
311.97		13565		0
310.97		13378.8		0
309.97		13419		0
308.97		13356.3		0
307.97		12634.2		0
306.97		12935.4		0
305.97		12548.9		0
304.97		12454.4		0
303.97		11947.9		0
302.97		11617.4		0
301.97		11621.1		0
300.97		11503.4		0
299.97		11258.4		0
298.97		11029.4		0
297.97		11023.1		0
296.97		10722.6		0
295.97		10663.1		0
294.97		10403.9		0
293.97		10464.7		10464.7
292.97		10656.6		10459.7
291.97		11254.7		10448.5
290.97		11185.7		10418.7
289.97		11951.5		10389.8
288.97		13237.1		10336.8
287.97		16345.6		10243.8
286.97		19754.8		10055.6
285.97		25596.8		9760.53
284.97		31511.9		9283.68
283.97		30325		8618.05
282.97		20334.9		7969.72
281.97		11295.4		7600.8
280.97		8464.16		7490.56
279.97		7770.68		7461.5
278.97		7785.01		7452.26
277.97		7442.34		7442.34
276.97		7928.18		0
275.97		7596.35		0
274.97		7800.98		0
273.97		7640.12		0
272.97		7505.41		0
271.97		7819.65		0
270.97		7688.06		0
269.97		7455.04		0
268.97		7523.63		0
267.97		7928.32		0
266.97		7642.32		0
265.97		7623.55		0
264.97		7519.29		0
263.97		7879.58		0
262.97		7715.75		0
261.97		7726.69		0
260.97		7485.76		0
259.97		7590		0
258.97		7632.62		0
257.97		7653.47		0
256.97		7510.07		0
255.97		7772.98		0
254.97		7854.37		0
253.97		7682.13		0
252.97		7529.59		0
251.97		7696.98		0
250.97		7876.38		0
249.97		7863.7		0
248.97		7841.41		0
247.97		7697.52		0
246.97		7569.39		0
245.97		7630		0
244.97		7827.96		0
243.97		7917.36		0
242.97		8059.83		0
241.97		7918.36		0
240.97		7653.37		0
239.97		7625.03		0
238.97		7936.39		0
237.97		8007.57		0
236.97		7805.25		0
235.97		7751.5		0
234.97		8156.2		0
233.97		7748.38		0
232.97		7976.84		0
231.97		8022.34		0
230.97		7803.73		0
229.97		7896.65		0
228.97		7922.33		0
227.97		8170.74		0
226.97		7864.42		0
225.97		7551.97		0
224.97		8015.87		0
223.97		7805.66		0
222.97		7937.64		0
221.97		7933.75		0
220.97		7940.02		0
219.97		7938.17		0
218.97		7915.01		0
217.97		8235.25		0
216.97		8213.57		0
215.97		7985.21		0
214.97		8252.42		0
213.97		8126.35		0
212.97		7914.56		0
211.97		8031.83		0
210.97		8418.95		0
209.97		8516.23		0
208.97		8385.88		0
207.97		8017.35		0
206.97		8336.09		0
205.97		8460.58		0
204.97		8133.28		0
203.97		8458.38		0
202.97		8531.37		0
201.97		8512.2		0
200.97		8558.8		0
199.97		8736.32		0
198.97		8549.52		0
197.97		8667.66		0
196.97		8785.42		0
195.97		8302.04		0
194.97		8502.43		0
193.97		8579.7		0
192.97		8688.53		0
191.97		8473.9		0
190.97		8443.23		0
189.97		8728.34		0
188.97		8697.75		0
187.97		8836.92		0
186.97		8700.94		0
185.97		8401.61		0
184.97		8189.5		0
183.97		8548.02		0
182.97		8892.16		0
181.97		8816.7		0
180.97		9001.83		0
179.97		9119.1		0
178.97		9469.01		0
177.97		9386.2		0
176.97		9824.36		0
175.97		10363		0
174.97		9456.54		0
173.97		9809.45		0
172.97		9684.29		0
171.97		9483.94		0
170.97		9092.91		0
169.97		8935.22		0
168.97		8749.47		0
167.97		8508.79		0
166.97		7797.63		0
165.97		7913.43		0
164.97		7269.25		0
163.97		6622.12		0
162.97		6390.1		0
161.97		6074.48		0
160.97		6140.53		0
159.97		6273.24		0
158.97		6470.85		0
157.97		7662.17		0
156.97		10216.8		0
155.97		17905.7		0
154.97		29155.6		0
153.97		34254.3		0
152.97		25214.8		0
151.97		14895.1		0
150.97		9518		0
149.97		7662.48		0
148.97		6977.2		0
147.97		6467.07		0
146.97		6115.43		0
145.97		6390.05		0
144.97		6010.09		0
143.97		5874.25		0
142.97		5918.73		0
141.97		5565.91		0
140.97		5689.27		0
139.97		5735.07		0
138.97		5360.51		0
137.97		5360.49		0
136.97		5599.76		0
135.97		5528.08		0
134.97		5559.86		0
133.97		5372.33		0
132.97		5476.68		0
131.97		5733.61		0
130.97		5522.14		0
129.97		5851.78		0
128.97		6067.36		0
127.97		6177.32		0
126.97		6390.69		0
125.97		6302.68		0
124.97		6368.25		0
123.97		6684.78		0
122.97		6511.68		0
121.97		6160.71		0
120.97		5919.41		0
119.97		5879.73		0
118.97		5427.88		0
117.97		5288.45		0
116.97		4891.43		0
115.97		4636.11		0
114.97		4364.6		0
113.97		3845.6		0
112.97		3208.79		0
111.97		2778.42		0
110.97		2572.48		0
109.97		2428.11		2428.11
108.97		2624.26		2428.07
107.97		2476.55		2427.56
106.97		2797.37		2427.4
105.97		4156.06		2426.47
104.97		12006.4		2422.28
103.97		29439.7		2399.23
102.97		36841.8		2334.27
101.97		21490.2		2251.4
100.97		6833.44		2205.2
99.97		2894.42		2194.09
98.97		2588.38		2192.41
97.97		2485.71		2191.46
96.97		2403.33		2190.75
95.97		2190.24		2190.24
94.97		2316.36		0
93.97		2234.85		0
92.97		2380.31		0
91.97		2202.8		0
90.97		2346.13		0
89.97		2183.96		0
88.97		2316.6		0
87.97		2320.43		0
86.97		2218.49		0
85.97		2313.83		0
84.97		2329.33		0
83.97		2308.48		0
82.97		2358.83		0
81.97		2466.11		0
80.97		2490.77		0
79.97		2629.93		0
78.97		2806.92		0
77.97		3034.56		0
76.97		2877.7		0
75.97		2790.69		0
74.97		2637.49		0
73.97		2278.76		0
72.97		2205.78		0
71.97		2195.95		0
70.97		2223.87		0
69.97		2109.1		0
68.97		2070.19		0
67.97		2197.7		0
66.97		2016.22		0
65.97		2070.89		0
64.97		2087.27		0
63.97		2049.11		0
62.97		1988.18		0
61.97		2180.47		0
60.97		2114.21		0
59.97		2127.19		0
58.97		2100.85		0
57.97		2084.21		0
56.97		2164.24		0
55.97		2244.98		0
54.97		2489.17		0
53.97		2440.87		0
52.97		2366.37		0
51.97		2516.32		0
50.97		2360.62		0
49.97		2387.04		0
48.97		2541.48		0
47.97		2421.33		0
46.97		2401.57		0
45.97		2357.31		0
44.97		2450.95		0
43.97		2233.25		0
42.97		2224.58		0
41.97		2224.58		0
40.97		1982.09		0
39.97		2075.35		0
38.97		2108.39		0
37.97		1938.5		0
36.97		1718.94		0
35.97		1729.25		0
34.97		1740.62		0
33.97		1736.85		0
32.97		1880.4		0
31.97		1959.02		0
30.97		2051.64		0
29.97		2372.17		0
28.97		2736.88		0
27.97		3775.07		0
26.97		5581.98		0
25.97		7177.56		0
24.97		7660.11		0
23.97		5841.17		0
22.97		3134.79		0
21.97		1694		0
20.97		1062.12		0
19.97		948.485		0
18.97		893.224		0
17.97		785.259		0
16.97		894.824		0
15.97		1315.67		0
14.97		1910.31		0
13.97		2076.23		0
12.97		1957.43		0
11.97		2071.64		0
10.97		1791.51		0
9.97		1591.6		0
8.97		1793.56		0
7.97		1976.49		0
6.97		1976.75		0
5.97		1539.31		0
4.97		1003.28		0
3.97		608.011		0
2.97		401.46		0
1.97		207.376		0
0.97		81.5732		0
-0.03		29.2279		0
-1.03		23.7624		0
-2.03		7.42574		0
-3.03		7.61576		0
-4.03		6.33063		0
-5.03		2.16522		0
-6.03		16.0666		0
-7.03		10.166		0
-8.03		3.77038		0
-9.03		3.89039		0
-10.03		3.94539		0

## Sheet: Peak Table
Peak Table :
	Name	Start BE	Peak BE	End BE	Height CPS	FWHM eV	Area (P) CPS.eV	Area (N) TPP-2M	Atomic %	Peak Type	Q	SF ALTHERMO1	TXFN	Backgnd	PP Height CPS	PP Hgt (N)	PP At. %	Title	File Name
	Si2p	109.55	103.592	97.55	8098.25	1.781	15728.7	0.2102	21.399	Standard	1	0.9	1045.91	Smart	8324.55	0.0222	24.542	Si2p Scan	D:\XPS17\170305-yzk_mp\303SZC-9.DATA\Si2p Scan_0.VGD
	C1s	297.55	284.781	274.02	4673.84	3.003	17103.3	0.2159	21.98	Standard	1	1	1110.87	Smart	5052.71	0.0128	14.07	C1s Scan	D:\XPS17\170305-yzk_mp\303SZC-9.DATA\C1s Scan_0.VGD
	N1s	409.55	399.659	395.55	1558.89	2.097	4292.68	0.0335	3.412	Standard	1	1.676	1157.17	Smart	1640.04	0.0051	5.65	N1s Scan	D:\XPS17\170305-yzk_mp\303SZC-9.DATA\N1s Scan_0.VGD
	O1s	541.55	532.863	527.55	52161.1	1.794	108041	0.5155	52.475	Standard	1	2.881	1216.96	Smart	52527.6	0.0501	55.283	O1s Scan	D:\XPS17\170305-yzk_mp\303SZC-9.DATA\O1s Scan_0.VGD
	Cl2p	206.55	201.04	193.55	156.349	0	547.846	0.0025	0.251	Standard	1	2.741	1079.73	Smart	187.662	0.0003	0.279	Cl2p Scan	D:\XPS17\170305-yzk_mp\303SZC-9.DATA\Cl2p Scan_0.VGD
	Cu2p	963.13	933.893	927.17	883.35	0.862	7328.01	0.0047	0.483	Standard	1	26.513	1455.66	Smart	1227.91	0.0002	0.175	Cu2p Scan	D:\XPS17\170305-yzk_mp\303SZC-9.DATA\Cu2p Scan_0.VGD

## Sheet: Titles
15:35:40 Thursday, March 09, 2017
D:\XPS17\170305-yzk_mp\303SZC-9.xls
303SZC-9
Data Files :	Title	File Name	Comment
	Cu2p Scan	D:\XPS17\170305-yzk_mp\303SZC-9.DATA\Cu2p Scan_0.VGD
	CuLM2 Scan	D:\XPS17\170305-yzk_mp\303SZC-9.DATA\CuLM2 Scan_0.VGD
	Cl2p Scan	D:\XPS17\170305-yzk_mp\303SZC-9.DATA\Cl2p Scan_0.VGD
	Si2s Scan	D:\XPS17\170305-yzk_mp\303SZC-9.DATA\Si2s Scan_0.VGD
	O1s Scan	D:\XPS17\170305-yzk_mp\303SZC-9.DATA\O1s Scan_0.VGD
	N1s Scan	D:\XPS17\170305-yzk_mp\303SZC-9.DATA\N1s Scan_0.VGD
	C1s Scan	D:\XPS17\170305-yzk_mp\303SZC-9.DATA\C1s Scan_0.VGD
	Si2p Scan	D:\XPS17\170305-yzk_mp\303SZC-9.DATA\Si2p Scan_0.VGD
	Cu2p Scan	D:\XPS17\170305-yzk_mp\303SZC-9.DATA\Cu2p Scan.VGD
	CuLM2 Scan	D:\XPS17\170305-yzk_mp\303SZC-9.DATA\CuLM2 Scan.VGD
	Cl2p Scan	D:\XPS17\170305-yzk_mp\303SZC-9.DATA\Cl2p Scan.VGD
	Si2s Scan	D:\XPS17\170305-yzk_mp\303SZC-9.DATA\Si2s Scan.VGD
	O1s Scan	D:\XPS17\170305-yzk_mp\303SZC-9.DATA\O1s Scan.VGD
	N1s Scan	D:\XPS17\170305-yzk_mp\303SZC-9.DATA\N1s Scan.VGD
	C1s Scan	D:\XPS17\170305-yzk_mp\303SZC-9.DATA\C1s Scan.VGD
	Si2p Scan	D:\XPS17\170305-yzk_mp\303SZC-9.DATA\Si2p Scan.VGD
	Survey	D:\XPS17\170305-yzk_mp\303SZC-9.DATA\Survey.VGD
