# Supplementary material for: Highly efficient triazolone/metal ion/polydopamine/MCM-41 sustained release system with pH sensitivity for pesticide delivery
Source: R Soc Open Sci. 2018 Jul 11;5(7):180658. doi: 10.1098/rsos.180658 (PMC6083694; doi:10.1098/rsos.180658)
Supplement: BET raw data [file rsos180658supp1.zip › XPS raw material/303SZC-(Tri-Fe-PDA-MCM-41).xls]

## Sheet: Cl2p Scan
﻿
Axis	Energy	Elements=	561
D:\XPS17\170305-yzk_mp\303SZC-5.DATA\Cl2p Scan_0.VGD
Binding Energy (E)
eV		Counts / s
218.27		1261.36
218.22		1212.45
218.17		1280.47
218.12		1182.75
218.07		1238.26
218.02		1253.69
217.97		1244.88
217.92		1276.14
217.87		1195.46
217.82		1191.84
217.77		1195.52
217.72		1209.66
217.67		1201.45
217.62		1176.12
217.57		1222.41
217.52		1316.9
217.47		1298.75
217.42		1214.15
217.37		1230.82
217.32		1180.23
217.27		1169.02
217.22		1119.02
217.17		1162.91
217.12		1196.71
217.07		1261.12
217.02		1286.1
216.97		1333.01
216.92		1243.87
216.87		1259.08
216.82		1225.95
216.77		1150.79
216.72		1214.53
216.67		1274.59
216.62		1256.64
216.57		1217.43
216.52		1233.55
216.47		1313.07
216.42		1217.05
216.37		1185.52
216.32		1296.01
216.27		1224.73
216.22		1217.91
216.17		1156.82
216.12		1258.11
216.07		1255.91
216.02		1165.28
215.97		1247.91
215.92		1111.44
215.87		1180.79
215.82		1292.66
215.77		1198.65
215.72		1217.06
215.67		1318.86
215.62		1328.6
215.57		1265.18
215.52		1207.29
215.47		1234.71
215.42		1204.32
215.37		1250.61
215.32		1172.03
215.27		1212.35
215.22		1159.1
215.17		1256.94
215.12		1226.76
215.07		1194.41
215.02		1185.29
214.97		1248.91
214.92		1232.3
214.87		1257.18
214.82		1263.38
214.77		1263.13
214.72		1245.84
214.67		1199.23
214.62		1179.93
214.57		1274.36
214.52		1178.18
214.47		1118.76
214.42		1163.15
214.37		1194.87
214.32		1233.73
214.27		1248.24
214.22		1260.44
214.17		1169.82
214.12		1317.15
214.07		1226.59
214.02		1257.98
213.97		1224.17
213.92		1149.96
213.87		1235.65
213.82		1283.17
213.77		1213.77
213.72		1235.19
213.67		1179.97
213.62		1196.22
213.57		1248.73
213.52		1229.14
213.47		1268.84
213.42		1319.3
213.37		1220.51
213.32		1195.4
213.27		1134.99
213.22		1191.21
213.17		1269.23
213.12		1244.52
213.07		1315.19
213.02		1208.87
212.97		1178.72
212.92		1235.63
212.87		1282.87
212.82		1224.34
212.77		1275.13
212.72		1266.78
212.67		1299.03
212.62		1273.99
212.57		1237.88
212.52		1334.92
212.47		1268.61
212.42		1188.45
212.37		1305.2
212.32		1360.61
212.27		1289.27
212.22		1266.54
212.17		1267.33
212.12		1223.84
212.07		1301.73
212.02		1193.9
211.97		1224.63
211.92		1212.57
211.87		1213.91
211.82		1245.42
211.77		1214.47
211.72		1203.41
211.67		1270.57
211.62		1345.06
211.57		1291.5
211.52		1236.65
211.47		1141.29
211.42		1238.83
211.37		1240.6
211.32		1203.41
211.27		1133.67
211.22		1176.48
211.17		1156.76
211.12		1247.23
211.07		1334.99
211.02		1194.61
210.97		1180.43
210.92		1169.64
210.87		1202.13
210.82		1186.48
210.77		1134.61
210.72		1076.42
210.67		1137.4
210.62		1297.01
210.57		1218.07
210.52		1300.21
210.47		1194.35
210.42		1309.78
210.37		1176.56
210.32		1229.25
210.27		1258.63
210.22		1205.39
210.17		1287.6
210.12		1288.9
210.07		1236.98
210.02		1200.35
209.97		1191.32
209.92		1168.03
209.87		1168.27
209.82		1205.26
209.77		1197.38
209.72		1239.06
209.67		1241.26
209.62		1274.24
209.57		1269.52
209.52		1274.14
209.47		1324.6
209.42		1335.29
209.37		1289.2
209.32		1186.28
209.27		1214.71
209.22		1272.32
209.17		1306.92
209.12		1281.57
209.07		1281.15
209.02		1319.43
208.97		1350.63
208.92		1282.13
208.87		1258.64
208.82		1338.16
208.77		1315.41
208.72		1264.65
208.67		1253.75
208.62		1310.42
208.57		1250.23
208.52		1225.86
208.47		1251.05
208.42		1294.85
208.37		1221.26
208.32		1148.99
208.27		1300.35
208.22		1227.56
208.17		1177.34
208.12		1271.2
208.07		1239.34
208.02		1272.59
207.97		1353.67
207.92		1327.81
207.87		1338.85
207.82		1253.17
207.77		1288.39
207.72		1288.2
207.67		1300.47
207.62		1235.77
207.57		1223.7
207.52		1300.39
207.47		1262.27
207.42		1242.76
207.37		1213.67
207.32		1197.69
207.27		1220.52
207.22		1194.2
207.17		1311.68
207.12		1221.58
207.07		1219.23
207.02		1300.27
206.97		1244.8
206.92		1161.03
206.87		1267.09
206.82		1222.66
206.77		1238.97
206.72		1237.08
206.67		1265.38
206.62		1257.08
206.57		1198.43
206.52		1296.25
206.47		1279.36
206.42		1298.65
206.37		1314.93
206.32		1239.31
206.27		1170.23
206.22		1246.02
206.17		1239.39
206.12		1166.73
206.07		1216.52
206.02		1289.39
205.97		1222.39
205.92		1229.54
205.87		1242.08
205.82		1256.04
205.77		1312.28
205.72		1197.07
205.67		1210.75
205.62		1310.02
205.57		1232.63
205.52		1286.84
205.47		1248.01
205.42		1273.75
205.37		1357.3
205.32		1308.77
205.27		1340.1
205.22		1256
205.17		1169.12
205.12		1228.16
205.07		1247.87
205.02		1233.43
204.97		1282.51
204.92		1228.56
204.87		1206.04
204.82		1262.92
204.77		1301.96
204.72		1254.61
204.67		1301.47
204.62		1291.88
204.57		1291.86
204.52		1345.56
204.47		1215.32
204.42		1188.14
204.37		1296.89
204.32		1230.93
204.27		1195.76
204.22		1259.36
204.17		1303.93
204.12		1278.8
204.07		1294.11
204.02		1227.35
203.97		1230.29
203.92		1273.19
203.87		1118.88
203.82		1172.37
203.77		1253.07
203.72		1219.13
203.67		1250.99
203.62		1229.63
203.57		1251.43
203.52		1324.52
203.47		1201.49
203.42		1218.56
203.37		1320.49
203.32		1293.34
203.27		1262.44
203.22		1261.52
203.17		1327.1
203.12		1275.54
203.07		1246.75
203.02		1312.83
202.97		1353.54
202.92		1299.15
202.87		1210.6
202.82		1232.51
202.77		1254.34
202.72		1264.44
202.67		1315.59
202.62		1355.96
202.57		1204.03
202.52		1252.93
202.47		1268.53
202.42		1213.14
202.37		1269.49
202.32		1248.66
202.27		1242.68
202.22		1280.82
202.17		1312.07
202.12		1336.06
202.07		1362.47
202.02		1276.66
201.97		1262.73
201.92		1242.16
201.87		1247.34
201.82		1295.84
201.77		1246.75
201.72		1228.84
201.67		1194.8
201.62		1284.79
201.57		1235.53
201.52		1293.24
201.47		1246.72
201.42		1180.29
201.37		1187.09
201.32		1228.62
201.27		1283.03
201.22		1262.42
201.17		1237.19
201.12		1227
201.07		1249.39
201.02		1370.48
200.97		1290.16
200.92		1282.74
200.87		1287.74
200.82		1278.41
200.77		1280.13
200.72		1251.31
200.67		1327.33
200.62		1399.85
200.57		1213.1
200.52		1248.85
200.47		1226.24
200.42		1230.88
200.37		1244
200.32		1280.49
200.27		1262.67
200.22		1289.56
200.17		1201.59
200.12		1246
200.07		1309.91
200.02		1337.39
199.97		1380.23
199.92		1306.53
199.87		1298.69
199.82		1178.46
199.77		1290.89
199.72		1335.1
199.67		1238.24
199.62		1255.18
199.57		1299.99
199.52		1232.84
199.47		1276.09
199.42		1297.59
199.37		1309.06
199.32		1328.54
199.27		1340.2
199.22		1321.68
199.17		1204.2
199.12		1227.81
199.07		1321.26
199.02		1252.95
198.97		1292.05
198.92		1267.13
198.87		1308.23
198.82		1266.29
198.77		1254.52
198.72		1222.42
198.67		1271.04
198.62		1335.35
198.57		1393.32
198.52		1339.04
198.47		1195.76
198.42		1293.41
198.37		1351.76
198.32		1289.58
198.27		1329.77
198.22		1276.64
198.17		1343.35
198.12		1216.05
198.07		1359.27
198.02		1294.89
197.97		1241.82
197.92		1320.05
197.87		1350.71
197.82		1318.01
197.77		1265.06
197.72		1327.55
197.67		1237.84
197.62		1189.42
197.57		1325.56
197.52		1325.54
197.47		1337.06
197.42		1267.52
197.37		1302.48
197.32		1297.83
197.27		1264.05
197.22		1238.51
197.17		1299.44
197.12		1282.41
197.07		1288.5
197.02		1213.87
196.97		1240.18
196.92		1338.38
196.87		1285.91
196.82		1285.41
196.77		1311.6
196.72		1343.31
196.67		1266.89
196.62		1277.33
196.57		1347.93
196.52		1287.03
196.47		1198.87
196.42		1238.12
196.37		1288.17
196.32		1268.82
196.27		1235.93
196.22		1241.27
196.17		1368.03
196.12		1279.49
196.07		1282.7
196.02		1284.01
195.97		1290.5
195.92		1316.16
195.87		1232.93
195.82		1177.4
195.77		1239.32
195.72		1275.98
195.67		1265.94
195.62		1297.34
195.57		1320.05
195.52		1285.87
195.47		1310.72
195.42		1278.67
195.37		1324.57
195.32		1333.28
195.27		1276.73
195.22		1291.21
195.17		1265.18
195.12		1253.43
195.07		1214.21
195.02		1176.15
194.97		1308.15
194.92		1334.22
194.87		1279.69
194.82		1368.19
194.77		1297.73
194.72		1247.97
194.67		1412.77
194.62		1327.48
194.57		1307
194.52		1352.79
194.47		1256.67
194.42		1197.35
194.37		1183.76
194.32		1335.39
194.27		1363.53
194.22		1331.5
194.17		1333.29
194.12		1230.68
194.07		1268.55
194.02		1229.02
193.97		1232.03
193.92		1259.55
193.87		1301.85
193.82		1303.99
193.77		1241.16
193.72		1240.98
193.67		1357.35
193.62		1359.5
193.57		1324.67
193.52		1317.52
193.47		1346.86
193.42		1273.17
193.37		1278.77
193.32		1314.49
193.27		1291.88
193.22		1267.41
193.17		1182.76
193.12		1191.5
193.07		1275.94
193.02		1367.01
192.97		1435.97
192.92		1400.96
192.87		1211.68
192.82		1305.91
192.77		1203.85
192.72		1280.8
192.67		1318.78
192.62		1274.49
192.57		1285.03
192.52		1302.04
192.47		1317.29
192.42		1186.05
192.37		1238.69
192.32		1285.2
192.27		1281.08
192.22		1248.67
192.17		1307.45
192.12		1325.26
192.07		1296.65
192.02		1281.86
191.97		1245.9
191.92		1313.02
191.87		1325.9
191.82		1200.77
191.77		1246.19
191.72		1304.92
191.67		1278.85
191.62		1276.86
191.57		1295.99
191.52		1340.65
191.47		1233.13
191.42		1207.62
191.37		1304.06
191.32		1320.95
191.27		1360.78
191.22		1302.63
191.17		1301.13
191.12		1368.04
191.07		1288.42
191.02		1263.11
190.97		1286.31
190.92		1248.89
190.87		1319.71
190.82		1285.13
190.77		1237.94
190.72		1278.19
190.67		1216.13
190.62		1286.03
190.57		1308.77
190.52		1255.05
190.47		1308.61
190.42		1268.49
190.37		1292.27
190.32		1260.83
190.27		1363.81

## Sheet: Fe2p Scan
﻿
Axis	Energy	Elements=	961
D:\XPS17\170305-yzk_mp\303SZC-5.DATA\Fe2p Scan_0.VGD
Binding Energy (E)				Backgnd.
eV		Counts / s		Counts / s
745.27		5518.63		0
745.22		5513.46		0
745.17		5461.19		0
745.12		5601.7		0
745.07		5624.31		0
745.02		5209.7		0
744.97		5282.67		0
744.92		5533.1		0
744.87		5623.38		0
744.82		5442.95		0
744.77		5461.35		0
744.72		5510.51		0
744.67		5505.74		0
744.62		5510.57		0
744.57		5458.95		0
744.52		5521.66		0
744.47		5478.58		0
744.42		5429.55		0
744.37		5482.87		0
744.32		5615.36		0
744.27		5459.14		0
744.22		5463.73		0
744.17		5437.58		0
744.12		5399.16		0
744.07		5402.77		0
744.02		5326.96		0
743.97		5309.01		0
743.92		5460.94		0
743.87		5438.55		0
743.82		5492.37		0
743.77		5520.53		0
743.72		5649.32		0
743.67		5548.49		0
743.62		5456.95		0
743.57		5527.25		0
743.52		5576.44		0
743.47		5636.37		0
743.42		5528.9		0
743.37		5436.05		0
743.32		5396.67		0
743.27		5525.37		0
743.22		5532.77		0
743.17		5508.96		0
743.12		5561.3		0
743.07		5591.54		0
743.02		5608.2		0
742.97		5475.35		0
742.92		5329.39		0
742.87		5498.51		0
742.82		5447.41		0
742.77		5325.8		0
742.72		5301.67		0
742.67		5558.28		0
742.62		5613.02		0
742.57		5445.46		0
742.52		5363.79		0
742.47		5431.23		0
742.42		5567.89		0
742.37		5635.15		0
742.32		5525.21		0
742.27		5469.13		0
742.22		5644.48		0
742.17		5652.72		0
742.12		5581.32		0
742.07		5565.19		0
742.02		5692.3		0
741.97		5643.74		0
741.92		5604.42		0
741.87		5643.84		0
741.82		5647.81		0
741.77		5609.91		0
741.72		5491.69		0
741.67		5528.24		0
741.62		5473.88		0
741.57		5551.39		0
741.52		5502.84		0
741.47		5611.92		0
741.42		5414.25		0
741.37		5452.44		0
741.32		5742.26		0
741.27		5703.04		0
741.22		5472.66		0
741.17		5530.46		0
741.12		5640.91		0
741.07		5643.11		0
741.02		5608.26		0
740.97		5533.11		0
740.92		5489.86		0
740.87		5378.81		0
740.82		5292.16		0
740.77		5305.34		0
740.72		5478.18		0
740.67		5552.8		0
740.62		5479.12		0
740.57		5623.68		0
740.52		5637.27		0
740.47		5637.34		0
740.42		5333.83		0
740.37		5573.74		0
740.32		5407.2		0
740.27		5618.33		0
740.22		5659.37		0
740.17		5562.37		0
740.12		5595.07		5553.34
740.07		5570.22		5548.37
740.02		5603.21		5527.41
739.97		5631.47		5527.35
739.92		5430.91		5525.61
739.87		5434.82		5523.36
739.82		5513.84		5522.5
739.77		5439.72		5522.48
739.72		5579.43		5521.1
739.67		5534.29		5520.49
739.62		5456.66		5520.33
739.57		5552.97		5519.03
739.52		5646.27		5516.08
739.47		5545.83		5512.67
739.42		5590.65		5508.7
739.37		5634.07		5505.59
739.32		5722.81		5503.04
739.27		5564.08		5500.44
739.22		5506.95		5498.52
739.17		5380.45		5496.85
739.12		5394.36		5494.4
739.07		5440.7		5492.3
739.02		5397.01		5490.59
738.97		5579.15		5489.06
738.92		5668.94		5487.09
738.87		5499.81		5485.47
738.82		5537.47		5482.64
738.77		5670.95		5478.97
738.72		5626.94		5474.81
738.67		5420.01		5469.39
738.62		5584.48		5464.61
738.57		5520.55		5461.26
738.52		5494		5457.12
738.47		5587.19		5453.5
738.42		5408.98		5451.5
738.37		5359.44		5451.5
738.32		5612.01		5451.47
738.27		5402.53		5451.37
738.22		5337.49		5451.21
738.17		5239.82		5451.06
738.12		5482.59		5450.94
738.07		5718.82		5450.74
738.02		5676.28		5450.41
737.97		5459.46		5450.16
737.92		5519.45		5449.83
737.87		5586.65		5449.38
737.82		5643.49		5448.86
737.77		5448.78		5448.35
737.72		5564.2		5447.96
737.67		5583.59		5447.62
737.62		5419.83		5447.24
737.57		5439.39		5446.76
737.52		5443.22		5446.25
737.47		5567.21		5445.79
737.42		5558.43		5445.35
737.37		5716.2		5445.01
737.32		5670.56		5444.7
737.27		5501.61		5444.41
737.22		5421.8		5444.08
737.17		5327.78		5443.74
737.12		5493		5443.43
737.07		5398.11		5443.15
737.02		5531.75		5442.91
736.97		5448.53		5442.78
736.92		5481.99		5442.59
736.87		5524.55		5442.38
736.82		5585.57		5442.07
736.77		5460.85		5441.78
736.72		5606.12		5441.54
736.67		5469.21		5441.32
736.62		5557.28		5441.03
736.57		5449.77		5440.75
736.52		5269.09		5440.54
736.47		5488.17		5440.33
736.42		5591.77		5440.03
736.37		5470.23		5439.75
736.32		5382.64		5439.51
736.27		5559.39		5439.32
736.22		5672.9		5439.22
736.17		5546.66		5439.09
736.12		5376.61		5438.98
736.07		5449		5438.88
736.02		5241.32		5438.77
735.97		5339.57		5438.62
735.92		5457.28		5438.52
735.87		5537.76		5438.49
735.82		5512.77		5438.47
735.77		5481.5		5438.44
735.72		5433.05		5438.36
735.67		5507.14		5438.23
735.62		5487.37		5438.03
735.57		5542.88		5437.85
735.52		5732.37		5437.68
735.47		5690.7		5437.48
735.42		5779.55		5437.26
735.37		5342.88		5437.02
735.32		5456.77		5436.8
735.27		5706.12		5436.59
735.22		5716.27		5436.39
735.17		5504.42		5436.23
735.12		5395.7		5436.1
735.07		5339.98		5435.99
735.02		5510.09		5435.86
734.97		5472.42		5435.74
734.92		5369.58		5435.66
734.87		5692.68		5435.61
734.82		5531.69		5435.56
734.77		5291.68		5435.5
734.72		5460.26		5435.43
734.67		5530.3		5435.38
734.62		5438.22		5435.33
734.57		5439.64		5435.24
734.52		5517.57		5435.18
734.47		5262.97		5435.12
734.42		5543.63		5435
734.37		5605.74		5434.86
734.32		5462.58		5434.72
734.27		5583.36		5434.56
734.22		5735.38		5434.39
734.17		5540.4		5434.24
734.12		5588.31		5434.04
734.07		5597.91		5433.85
734.02		5475.42		5433.67
733.97		5408.74		5433.48
733.92		5549.28		5433.31
733.87		5524.24		5433.18
733.82		5533.23		5433.03
733.77		5539.74		5432.88
733.72		5400.77		5432.72
733.67		5495.52		5432.57
733.62		5657.65		5432.42
733.57		5577		5432.26
733.52		5599.65		5432.11
733.47		5465.09		5431.95
733.42		5458.89		5431.81
733.37		5550.77		5431.65
733.32		5500.69		5431.49
733.27		5532.8		5431.35
733.22		5406.59		5431.22
733.17		5586.61		5431.1
733.12		5499.03		5430.95
733.07		5492.59		5430.78
733.02		5456.71		5430.62
732.97		5597.57		5430.48
732.92		5647.43		5430.33
732.87		5587.68		5430.16
732.82		5492.7		5429.99
732.77		5393.3		5429.83
732.72		5570.39		5429.69
732.67		5535.3		5429.55
732.62		5563.25		5429.42
732.57		5463.45		5429.31
732.52		5336.52		5429.18
732.47		5452.25		5429.05
732.42		5528.14		5428.9
732.37		5523.45		5428.77
732.32		5639.83		5428.63
732.27		5571.01		5428.5
732.22		5522.09		5428.33
732.17		5450.25		5428.12
732.12		5550.53		5427.9
732.07		5515.08		5427.69
732.02		5731.82		5427.48
731.97		5697.87		5427.3
731.92		5459.11		5427.15
731.87		5525		5427.02
731.82		5435.36		5426.87
731.77		5462.38		5426.73
731.72		5326.22		5426.58
731.67		5386.21		5426.44
731.62		5544.75		5426.33
731.57		5540.18		5426.19
731.52		5554.9		5426.04
731.47		5671.31		5425.87
731.42		5519.23		5425.67
731.37		5596.21		5425.42
731.32		5649.31		5425.11
731.27		5576.32		5424.78
731.22		5650.77		5424.45
731.17		5685.47		5424.11
731.12		5884.72		5423.75
731.07		5694.14		5423.37
731.02		5519.63		5422.97
730.97		5608.36		5422.55
730.92		5785.4		5422.15
730.87		5720.1		5421.75
730.82		5763.15		5421.38
730.77		5716.33		5421.02
730.72		5499.84		5420.68
730.67		5569.02		5420.33
730.62		5524.48		5419.98
730.57		5740.42		5419.66
730.52		5609.78		5419.37
730.47		5540.12		5419.1
730.42		5627.64		5418.85
730.37		5571.08		5418.6
730.32		5467.77		5418.36
730.27		5598.27		5418.11
730.22		5588.11		5417.87
730.17		5491.48		5417.61
730.12		5544.19		5417.37
730.07		5519.96		5417.13
730.02		5667.59		5416.88
729.97		5784.66		5416.63
729.92		5397.39		5416.37
729.87		5616.13		5416.11
729.82		5605.62		5415.84
729.77		5540.21		5415.57
729.72		5609.71		5415.27
729.67		5604.83		5414.98
729.62		5561.16		5414.69
729.57		5567.67		5414.39
729.52		5697		5414.09
729.47		5617.73		5413.8
729.42		5764.94		5413.51
729.37		5460.46		5413.22
729.32		5593.28		5412.93
729.27		5560.44		5412.63
729.22		5566.02		5412.32
729.17		5531.97		5412.01
729.12		5685.72		5411.69
729.07		5620.45		5411.4
729.02		5597.11		5411.11
728.97		5695.18		5410.83
728.92		5699.41		5410.53
728.87		5560.04		5410.23
728.82		5385.45		5409.94
728.77		5592.11		5409.64
728.72		5672		5409.31
728.67		5559.48		5408.97
728.62		5498.97		5408.62
728.57		5726.8		5408.28
728.52		5787.14		5407.93
728.47		5752.01		5407.54
728.42		5713.17		5407.15
728.37		5631.75		5406.79
728.32		5658.57		5406.46
728.27		5662.88		5406.1
728.22		5575.98		5405.77
728.17		5475.12		5405.45
728.12		5329.96		5405.13
728.07		5638.08		5404.83
728.02		5580.08		5404.53
727.97		5723.91		5404.24
727.92		5673.05		5403.95
727.87		5607.66		5403.65
727.82		5623.96		5403.36
727.77		5563.07		5403.08
727.72		5702.89		5402.8
727.67		5631.47		5402.54
727.62		5379.91		5402.31
727.57		5283.85		5402.09
727.52		5550.95		5401.88
727.47		5501.41		5401.66
727.42		5512.44		5401.43
727.37		5544.7		5401.21
727.32		5589.61		5400.98
727.27		5607.98		5400.73
727.22		5701.95		5400.42
727.17		5626.53		5400.09
727.12		5665.99		5399.76
727.07		5578.9		5399.42
727.02		5646.23		5399.06
726.97		5740.78		5398.71
726.92		5516.47		5398.35
726.87		5603.41		5397.99
726.82		5598.22		5397.61
726.77		5624.1		5397.23
726.72		5635.35		5396.86
726.67		5674.53		5396.5
726.62		5782.05		5396.14
726.57		5648.55		5395.77
726.52		5501.95		5395.38
726.47		5611.49		5394.97
726.42		5667.68		5394.59
726.37		5642.28		5394.18
726.32		5711.3		5393.76
726.27		5753		5393.36
726.22		5465.83		5392.96
726.17		5750.55		5392.55
726.12		5804.11		5392.13
726.07		5645.64		5391.69
726.02		5573.38		5391.23
725.97		5613.05		5390.76
725.92		5717.83		5390.3
725.87		5769.77		5389.82
725.82		5760.68		5389.35
725.77		5839.92		5388.89
725.72		5626.68		5388.43
725.67		5639.66		5387.98
725.62		5667.29		5387.51
725.57		5672.24		5387.05
725.52		5679.75		5386.62
725.47		5542.46		5386.22
725.42		5699.72		5385.84
725.37		5651.43		5385.46
725.32		5527.31		5385.07
725.27		5581.16		5384.65
725.22		5608.49		5384.17
725.17		5656.85		5383.67
725.12		5734.23		5383.12
725.07		5906.44		5382.57
725.02		6046.21		5382.02
724.97		5892.24		5381.48
724.92		5838.68		5380.91
724.87		5733.26		5380.32
724.82		5651.21		5379.74
724.77		5467.28		5379.15
724.72		5783.87		5378.58
724.67		5698.33		5378.07
724.62		5659.12		5377.59
724.57		5762.68		5377.15
724.52		5744.21		5376.73
724.47		5631.85		5376.31
724.42		5624.67		5375.85
724.37		5500.43		5375.4
724.32		5606.82		5374.96
724.27		5680.85		5374.51
724.22		5740.42		5374.07
724.17		5688.95		5373.62
724.12		5636.66		5373.17
724.07		5787.31		5372.71
724.02		5628.62		5372.21
723.97		5792.37		5371.7
723.92		5632.79		5371.19
723.87		5695.76		5370.68
723.82		5784.89		5370.19
723.77		5723.83		5369.69
723.72		5634.09		5369.22
723.67		5725.62		5368.73
723.62		5627.21		5368.28
723.57		5581.15		5367.82
723.52		5653.18		5367.38
723.47		5679.75		5366.98
723.42		5600.55		5366.59
723.37		5611.56		5366.18
723.32		5558.74		5365.77
723.27		5536.59		5365.36
723.22		5586.38		5364.93
723.17		5800.47		5364.53
723.12		5745.59		5364.16
723.07		5613.79		5363.77
723.02		5698.08		5363.4
722.97		5413.98		5363.04
722.92		5481.79		5362.66
722.87		5708.52		5362.29
722.82		5512.24		5361.93
722.77		5471.67		5361.6
722.72		5643.7		5361.26
722.67		5543.57		5360.93
722.62		5729.04		5360.59
722.57		5521.55		5360.23
722.52		5637.33		5359.89
722.47		5628.88		5359.52
722.42		5512.22		5359.15
722.37		5617.99		5358.76
722.32		5575.64		5358.4
722.27		5685.96		5358.04
722.22		5527.07		5357.67
722.17		5721.86		5357.29
722.12		5372.39		5356.91
722.07		5655.46		5356.52
722.02		5678.76		5356.16
721.97		5656.84		5355.79
721.92		5654.81		5355.43
721.87		5520.25		5355.06
721.82		5458.15		5354.71
721.77		5596.26		5354.33
721.72		5648.56		5353.98
721.67		5555.06		5353.64
721.62		5661.54		5353.35
721.57		5466.45		5353.08
721.52		5523.71		5352.79
721.47		5526.98		5352.46
721.42		5349.25		5352.13
721.37		5465.37		5351.83
721.32		5699.33		5351.53
721.27		5735.54		5351.26
721.22		5572.45		5351
721.17		5423.85		5350.75
721.12		5536.6		5350.51
721.07		5478.31		5350.26
721.02		5391.1		5350.01
720.97		5412.45		5349.77
720.92		5449.47		5349.56
720.87		5429.93		5349.38
720.82		5466.77		5349.19
720.77		5653.89		5348.99
720.72		5454.55		5348.77
720.67		5385.97		5348.54
720.62		5468.17		5348.32
720.57		5643.34		5348.11
720.52		5618.64		5347.89
720.47		5407.29		5347.69
720.42		5384.25		5347.5
720.37		5334.1		5347.32
720.32		5544.76		5347.12
720.27		5346.92		5346.92
720.22		5468.18		5346.74
720.17		5464.77		5346.58
720.12		5499.48		5346.39
720.07		5488.42		5346.21
720.02		5464.75		5345.97
719.97		5551.89		5345.72
719.92		5516.31		5345.43
719.87		5385.39		5345.12
719.82		5734.21		5344.8
719.77		5644.5		5344.47
719.72		5607.48		5344.12
719.67		5595.32		5343.75
719.62		5626.49		5343.38
719.57		5490.53		5343
719.52		5665.19		5342.6
719.47		5582.81		5342.22
719.42		5564.54		5341.87
719.37		5603.2		5341.56
719.32		5556.22		5341.26
719.27		5502.11		5340.98
719.22		5452.13		5340.69
719.17		5345.27		5340.44
719.12		5486.22		5340.22
719.07		5446.22		5340.03
719.02		5625.52		5339.83
718.97		5322.42		5339.63
718.92		5319.78		5339.41
718.87		5424.46		5339.18
718.82		5626.92		5338.91
718.77		5587.54		5338.65
718.72		5624.46		5338.37
718.67		5508.65		5338.12
718.62		5646.89		5337.84
718.57		5435.6		5337.54
718.52		5527.4		5337.19
718.47		5485.74		5336.85
718.42		5477.4		5336.52
718.37		5498.23		5336.22
718.32		5746.39		5335.92
718.27		5605.87		5335.64
718.22		5462.93		5335.31
718.17		5415.23		5334.97
718.12		5544.36		5334.61
718.07		5492.28		5334.24
718.02		5736.26		5333.87
717.97		5675.36		5333.52
717.92		5576.15		5333.19
717.87		5553.82		5332.83
717.82		5567.16		5332.46
717.77		5473.68		5332.09
717.72		5571.93		5331.71
717.67		5559.71		5331.34
717.62		5582.47		5330.97
717.57		5545.34		5330.59
717.52		5492.13		5330.18
717.47		5718.79		5329.78
717.42		5659.58		5329.4
717.37		5618.85		5329.04
717.32		5799.25		5328.66
717.27		5435.51		5328.25
717.22		5353.05		5327.84
717.17		5458.64		5327.42
717.12		5678.1		5327.02
717.07		5748.05		5326.65
717.02		5639.32		5326.31
716.97		5518.73		5326.01
716.92		5513.63		5325.67
716.87		5499.35		5325.31
716.82		5395.06		5324.91
716.77		5467.44		5324.51
716.72		5699.77		5324.11
716.67		5587.88		5323.71
716.62		5644.42		5323.32
716.57		5732.47		5322.93
716.52		5795.11		5322.54
716.47		5548.74		5322.12
716.42		5502.71		5321.69
716.37		5488.42		5321.29
716.32		5493.8		5320.88
716.27		5585.19		5320.52
716.22		5544.49		5320.19
716.17		5525.54		5319.9
716.12		5582.13		5319.6
716.07		5299.26		5319.3
716.02		5490.92		5318.98
715.97		5586.25		5318.67
715.92		5504.16		5318.38
715.87		5581.7		5318.08
715.82		5593.77		5317.8
715.77		5367.31		5317.52
715.72		5521.52		5317.22
715.67		5548.55		5316.91
715.62		5457.62		5316.6
715.57		5476.34		5316.25
715.52		5490.88		5315.91
715.47		5557.16		5315.59
715.42		5657.9		5315.24
715.37		5693.28		5314.89
715.32		5552.31		5314.53
715.27		5444.26		5314.11
715.22		5574.35		5313.67
715.17		5506.06		5313.2
715.12		5646.68		5312.74
715.07		5857.42		5312.3
715.02		5701.17		5311.88
714.97		5634.75		5311.48
714.92		5497.68		5311.11
714.87		5491.14		5310.7
714.82		5561.87		5310.24
714.77		5382.23		5309.79
714.72		5282.19		5309.36
714.67		5764.73		5308.95
714.62		5924.84		5308.55
714.57		5614.6		5308.11
714.52		5615.17		5307.68
714.47		5600.79		5307.27
714.42		5577.9		5306.82
714.37		5712.16		5306.29
714.32		5502.76		5305.76
714.27		5361.89		5305.24
714.22		5681.39		5304.71
714.17		5848.45		5304.16
714.12		5775.27		5303.57
714.07		5833.97		5302.97
714.02		5737.51		5302.38
713.97		5730		5301.76
713.92		5837.9		5301.1
713.87		5744.9		5300.43
713.82		5559.68		5299.82
713.77		5692.32		5299.24
713.72		5763.17		5298.66
713.67		5698.75		5298.09
713.62		5375.04		5297.53
713.57		5535.94		5297
713.52		5840.4		5296.46
713.47		5654.96		5295.92
713.42		5641.28		5295.36
713.37		5692.66		5294.8
713.32		5693.36		5294.24
713.27		5641.7		5293.64
713.22		5783.15		5293.03
713.17		5783.29		5292.43
713.12		5722.75		5291.82
713.07		5575.41		5291.23
713.02		5691.9		5290.64
712.97		5729.63		5290.08
712.92		5716.57		5289.54
712.87		5480.6		5289.03
712.82		5707.65		5288.53
712.77		5458.84		5288.02
712.72		5522.46		5287.5
712.67		5522.2		5286.97
712.62		5684.45		5286.45
712.57		5812.76		5285.92
712.52		5648.26		5285.36
712.47		5701.32		5284.8
712.42		5720.19		5284.2
712.37		5733.22		5283.57
712.32		5736.99		5282.91
712.27		5746.43		5282.23
712.22		5687.04		5281.56
712.17		5722.62		5280.86
712.12		5818.68		5280.16
712.07		5734.42		5279.48
712.02		5811.72		5278.79
711.97		5818.98		5278.09
711.92		5671.88		5277.37
711.87		5616.65		5276.63
711.82		5790.66		5275.89
711.77		5812.94		5275.15
711.72		5805.01		5274.39
711.67		5928.55		5273.63
711.62		5698.91		5272.89
711.57		5809.75		5272.16
711.52		5841.98		5271.42
711.47		5787.2		5270.69
711.42		5709.1		5269.95
711.37		5620.68		5269.22
711.32		5618.43		5268.5
711.27		5739.63		5267.77
711.22		5840.02		5267.06
711.17		5777.04		5266.35
711.12		5813.66		5265.63
711.07		5794.16		5264.91
711.02		5671.25		5264.18
710.97		5789.39		5263.44
710.92		5863.5		5262.73
710.87		5713.63		5262.06
710.82		5675.1		5261.4
710.77		5669.62		5260.74
710.72		5549.16		5260.06
710.67		5518.8		5259.32
710.62		5718.73		5258.57
710.57		5762.79		5257.85
710.52		5953.24		5257.15
710.47		6089.76		5256.45
710.42		5887.25		5255.73
710.37		5648.2		5254.97
710.32		5557.92		5254.19
710.27		5661.57		5253.4
710.22		5801.82		5252.59
710.17		5766.67		5251.81
710.12		5779.45		5251.08
710.07		5747.31		5250.36
710.02		5847.01		5249.65
709.97		5795.32		5248.94
709.92		5672		5248.25
709.87		5798.15		5247.56
709.82		5592.66		5246.86
709.77		5570.9		5246.2
709.72		5469.16		5245.53
709.67		5836.77		5244.88
709.62		5761.82		5244.27
709.57		5531.11		5243.68
709.52		5761.26		5243.09
709.47		5787.21		5242.5
709.42		5380.18		5241.92
709.37		5629.83		5241.35
709.32		5667.87		5240.82
709.27		5696.34		5240.33
709.22		5444.74		5239.87
709.17		5397.54		5239.44
709.12		5542.45		5239.06
709.07		5419.92		5238.67
709.02		5295.74		5238.31
708.97		5602.55		5237.97
708.92		5321.48		5237.66
708.87		5517.61		5237.35
708.82		5377.07		5237.02
708.77		5529.49		5236.7
708.72		5452.73		5236.38
708.67		5457.64		5236.03
708.62		5537.11		5235.69
708.57		5469.47		5235.34
708.52		5428.85		5235.01
708.47		5541.02		5234.67
708.42		5458.63		5234.34
708.37		5402.75		5234.01
708.32		5438.23		5233.68
708.27		5335.95		5233.41
708.22		5537.21		5233.14
708.17		5453.15		5232.87
708.12		5363.23		5232.64
708.07		5196.59		5232.44
708.02		5414.19		5232.25
707.97		5444.13		5232.04
707.92		5191.96		5231.82
707.87		5252.77		5231.61
707.82		5372.52		5231.42
707.77		5498.93		5231.24
707.72		5508.54		5231.05
707.67		5410.73		5230.87
707.62		5259.96		5230.72
707.57		5363.84		5230.58
707.52		5254.39		5230.41
707.47		5303.09		5230.24
707.42		5247.99		5230.07
707.37		5131.1		5229.94
707.32		5429.69		5229.83
707.27		5366.68		5229.73
707.22		5510.58		5229.64
707.17		5267.67		5229.57
707.12		5214.27		5229.5
707.07		5172.36		5229.44
707.02		5289.45		5229.37
706.97		5098.73		5229.31
706.92		5287.04		5229.25
706.87		5200.52		5229.23
706.82		5265.36		5229.21
706.77		5298.24		5229.18
706.72		5303.02		5229.15
706.67		5277.78		5229.12
706.62		5309.7		5229.08
706.57		5263.83		5229.05
706.52		5147.33		5229.04
706.47		5259.89		5229.03
706.42		5182.52		5229.27
706.37		5230.61		5229.51
706.32		5095.51		5229.76
706.27		5205.92		5230
706.22		5243.23		5230.24
706.17		5610.96		5230.48
706.12		5312.1		5230.72
706.07		5492.88		5230.97
706.02		5152.57		5231.21
705.97		5153.56		5231.45
705.92		5351.39		5231.69
705.87		5341.51		5231.93
705.82		5335.37		5232.17
705.77		5221.02		5232.42
705.72		5261.23		5232.66
705.67		5345.34		5232.9
705.62		5441.3		5233.14
705.57		5450.05		5233.38
705.52		5218.87		5233.63
705.47		5556.1		5233.87
705.42		5325.95		5234.11
705.37		5189.32		5234.35
705.32		5147.01		5234.59
705.27		5305.74		5234.84
705.22		5138.02		5235.08
705.17		5042.29		5235.32
705.12		5357.72		5235.56
705.07		5333.87		5235.8
705.02		5377.78		5236.04
704.97		5350.13		5236.29
704.92		5341.49		5236.53
704.87		5329.85		5236.77
704.82		5362.15		5237.01
704.77		5234.33		5237.25
704.72		5396.72		5237.5
704.67		5117.59		5237.74
704.62		5049.43		5237.98
704.57		5244.22		5238.22
704.52		5205.33		5238.46
704.47		5413.45		5238.7
704.42		5431.01		5238.95
704.37		5283.28		5239.19
704.32		5376.2		5239.43
704.27		5278.88		5239.67
704.22		5416.05		5239.91
704.17		5225.27		5240.16
704.12		5270.33		5240.4
704.07		5339.05		5240.64
704.02		5289.59		5240.88
703.97		5202.83		5241.12
703.92		5350.8		5241.36
703.87		5153.39		5241.61
703.82		5208.59		5241.85
703.77		5336.49		5242.09
703.72		5185.81		5242.33
703.67		5262.03		5242.57
703.62		5414.35		5242.82
703.57		5483.98		5243.06
703.52		5241.03		5243.3
703.47		5162.75		5243.54
703.42		5232.93		5243.78
703.37		5268.03		5244.03
703.32		5288.78		5244.27
703.27		5194.63		5244.51
703.22		5254.38		5244.75
703.17		5303.19		5245.88
703.12		5310.87		5247.01
703.07		5248.73		5248.15
703.02		5208.27		5249.28
702.97		5219.71		5250.41
702.92		5293.66		5251.54
702.87		5305.3		5252.67
702.82		5189.57		5253.8
702.77		5515.65		5254.93
702.72		5296.33		5256.07
702.67		5307.14		5257.2
702.62		5324.58		5258.33
702.57		5141.66		5259.46
702.52		5263.61		5260.59
702.47		5238.82		5261.72
702.42		5218.23		5262.85
702.37		5217.51		5263.99
702.32		5391.16		5265.12
702.27		5461.49		5266.25
702.22		5257.9		5267.38
702.17		5307.68		5268.51
702.12		5331.97		5269.64
702.07		5275.24		5270.78
702.02		5319.51		5271.91
701.97		5438.44		5273.04
701.92		5323.19		5274.17
701.87		5386.49		5275.3
701.82		5262.13		5276.43
701.77		5307.49		5277.56
701.72		5349.63		5278.7
701.67		5219.6		5279.83
701.62		5348.95		5280.96
701.57		5194.39		5282.09
701.52		5342.7		0
701.47		5240.17		0
701.42		5264.95		0
701.37		5195.69		0
701.32		5377.3		0
701.27		5358.1		0
701.22		5303.21		0
701.17		5357.5		0
701.12		5334.19		0
701.07		5380.68		0
701.02		5275.11		0
700.97		5319.3		0
700.92		5311.08		0
700.87		5512.5		0
700.82		5270.68		0
700.77		5441.7		0
700.72		5253.69		0
700.67		5247.13		0
700.62		5212.03		0
700.57		5205.5		0
700.52		5394.81		0
700.47		5569.63		0
700.42		5365.61		0
700.37		5144.3		0
700.32		5306.19		0
700.27		5360.47		0
700.22		5407.09		0
700.17		5336.97		0
700.12		5354.89		0
700.07		5096.97		0
700.02		5179.45		0
699.97		5472.13		0
699.92		5456.9		0
699.87		5415.75		0
699.82		5149.97		0
699.77		5311.08		0
699.72		5383.89		0
699.67		5286.78		0
699.62		5339.14		0
699.57		5652.34		0
699.52		5651.65		0
699.47		5433.66		0
699.42		5325.22		0
699.37		5343.47		0
699.32		5217.75		0
699.27		5241.12		0
699.22		5418.53		0
699.17		5543.98		0
699.12		5360.46		0
699.07		5199.43		0
699.02		5323.62		0
698.97		5357.72		0
698.92		5112.38		0
698.87		5215.18		0
698.82		5139.55		0
698.77		5326.84		0
698.72		5230.27		0
698.67		5133.05		0
698.62		5274.64		0
698.57		5182.48		0
698.52		5225.3		0
698.47		5375.54		0
698.42		5274.58		0
698.37		5046.48		0
698.32		5121.5		0
698.27		5188.4		0
698.22		5341.67		0
698.17		5157.18		0
698.12		5115.29		0
698.07		5340.39		0
698.02		5211.71		0
697.97		5215.57		0
697.92		5172.85		0
697.87		5231.86		0
697.82		5373.12		0
697.77		5226.24		0
697.72		5192.17		0
697.67		5159.44		0
697.62		5181.35		0
697.57		5363.45		0
697.52		5281.25		0
697.47		5383.64		0
697.42		5403.37		0
697.37		5376.25		0
697.32		5513.86		0
697.27		5356.86		0

## Sheet: O1s Scan
﻿
Axis	Energy	Elements=	461
D:\XPS17\170305-yzk_mp\303SZC-5.DATA\O1s Scan_0.VGD
Binding Energy (E)				Backgnd.
eV		Counts / s		Counts / s
545.27		4408.65		0
545.22		4269.31		0
545.17		4362.17		0
545.12		4276.51		0
545.07		4510.54		0
545.02		4363.5		0
544.97		4241.62		0
544.92		4119.39		0
544.87		4217.53		0
544.82		4321.24		0
544.77		4281.41		0
544.72		4373.57		0
544.67		4471.32		0
544.62		4138.25		0
544.57		4178.83		0
544.52		3972.81		0
544.47		4281.77		0
544.42		4250.65		0
544.37		4142.18		0
544.32		4010.93		0
544.27		4069.32		0
544.22		4035.42		0
544.17		3984.39		0
544.12		4004.12		0
544.07		4045.16		0
544.02		3896.6		0
543.97		3947.7		0
543.92		3773.89		0
543.87		3791.08		0
543.82		3954.62		0
543.77		3867.37		0
543.72		3669.18		0
543.67		3850.03		0
543.62		3786.18		0
543.57		3624.84		0
543.52		3755.65		0
543.47		3853.4		0
543.42		3770.82		0
543.37		3464.67		0
543.32		3563.68		0
543.27		3366.2		0
543.22		3293.37		0
543.17		3319.87		0
543.12		3439.46		0
543.07		3387.29		0
543.02		3345.47		0
542.97		3259.42		0
542.92		3314.11		0
542.87		3296.96		0
542.82		3295.69		0
542.77		3077.04		0
542.72		3080.99		0
542.67		3236.62		0
542.62		3144.61		0
542.57		3101.28		0
542.52		2969.95		0
542.47		3024.41		0
542.42		2885.95		0
542.37		2873		0
542.32		3070.68		0
542.27		2997.94		0
542.22		2980.96		0
542.17		2874.42		0
542.12		3080.42		0
542.07		2866.46		0
542.02		2741.98		0
541.97		2949.07		0
541.92		2767.69		0
541.87		2776.54		0
541.82		2818.96		0
541.77		2795.53		0
541.72		2842.36		0
541.67		2587.55		0
541.62		2420.5		0
541.57		2532.32		0
541.52		2671.96		0
541.47		2715.31		0
541.42		2586.51		0
541.37		2397.36		0
541.32		2529.83		0
541.27		2484.24		0
541.22		2469.55		0
541.17		2489.79		0
541.12		2502.44		0
541.07		2358.08		0
541.02		2449.93		0
540.97		2392.38		0
540.92		2535.29		0
540.87		2462.73		0
540.82		2579.01		2462.91
540.77		2517.9		2459.51
540.72		2497.25		2457.32
540.67		2360.04		2454.84
540.62		2494.8		2452.56
540.57		2444.56		2448.08
540.52		2405.48		2443.16
540.47		2465.5		2438.2
540.42		2434.47		2435.29
540.37		2575.83		2434.47
540.32		2458.81		2430.45
540.27		2530.18		2425.92
540.22		2327.74		2422.65
540.17		2321.78		2419.47
540.12		2564.72		2416.44
540.07		2487.32		2412.39
540.02		2313.53		2410.27
539.97		2366.01		2408.97
539.92		2422.9		2408.22
539.87		2473.65		2408.21
539.82		2406.8		2407.95
539.77		2383.29		2407.94
539.72		2480.62		2407.93
539.67		2269.75		2407.91
539.62		2379.29		2407.89
539.57		2504.29		2407.87
539.52		2598.25		2407.85
539.47		2529.69		2407.83
539.42		2465.95		2407.81
539.37		2472.35		2407.79
539.32		2535.81		2407.77
539.27		2329.85		2407.75
539.22		2399.88		2407.73
539.17		2414.83		2407.71
539.12		2202.6		2407.69
539.07		2439.6		2407.67
539.02		2609.84		2407.65
538.97		2623.67		2407.63
538.92		2404.07		2407.61
538.87		2467.6		2407.58
538.82		2462.28		2407.55
538.77		2497.28		2407.51
538.72		2546.4		2407.48
538.67		2570.24		2407.45
538.62		2553.57		2407.42
538.57		2387.45		2407.39
538.52		2476.77		2407.36
538.47		2351		2407.32
538.42		2507.74		2407.29
538.37		2520.33		2407.25
538.32		2517.37		2407.22
538.27		2591.12		2407.19
538.22		2500.84		2407.16
538.17		2644.01		2407.12
538.12		2417.18		2407.09
538.07		2316.17		2407.05
538.02		2557.98		2407.01
537.97		2562.2		2406.98
537.92		2492.01		2406.95
537.87		2431.33		2406.92
537.82		2585.13		2406.88
537.77		2386.79		2406.85
537.72		2476.13		2406.81
537.67		2618.53		2406.78
537.62		2594.15		2406.74
537.57		2387.58		2406.71
537.52		2580.79		2406.67
537.47		2502.87		2406.64
537.42		2432.86		2406.61
537.37		2431.3		2406.57
537.32		2516.9		2406.53
537.27		2510.58		2406.49
537.22		2487.51		2406.45
537.17		2487.68		2406.41
537.12		2653.87		2406.36
537.07		2745.52		2406.31
537.02		2580.25		2406.26
536.97		2547.33		2406.2
536.92		2519.76		2406.15
536.87		2682.29		2406.1
536.82		2582.71		2406.04
536.77		2472.73		2405.98
536.72		2569.32		2405.93
536.67		2494.65		2405.87
536.62		2557.95		2405.8
536.57		2682.69		2405.73
536.52		2715.75		2405.66
536.47		2758.99		2405.58
536.42		2760.84		2405.5
536.37		2799		2405.41
536.32		2684.68		2405.31
536.27		2622.48		2405.2
536.22		2950.43		2405.09
536.17		2871.86		2404.97
536.12		2800.34		2404.84
536.07		2876.94		2404.72
536.02		2945.28		2404.58
535.97		2913.64		2404.44
535.92		3047.53		2404.29
535.87		2827.24		2404.14
535.82		3034.71		2403.97
535.77		3049.1		2403.8
535.72		2982.99		2403.61
535.67		3246.48		2403.41
535.62		3157.37		2403.2
535.57		3229.94		2402.97
535.52		3318.32		2402.72
535.47		3576.7		2402.44
535.42		3498.08		2402.15
535.37		3707.9		2401.82
535.32		3841.98		2401.46
535.27		3889.05		2401.08
535.22		4021.89		2400.66
535.17		4252.77		2400.2
535.12		4405.15		2399.71
535.07		4388.08		2399.17
535.02		4513.21		2398.59
534.97		5062.65		2397.95
534.92		5031.76		2397.25
534.87		5421.85		2396.48
534.82		5603.11		2395.66
534.77		6227.26		2394.76
534.72		6288.76		2393.77
534.67		6704.07		2392.69
534.62		7040.88		2391.5
534.57		7312.38		2390.2
534.52		7851.33		2388.76
534.47		8590.61		2387.19
534.42		9654.89		2385.48
534.37		10033.3		2383.61
534.32		10545.6		2381.56
534.27		11360		2379.33
534.22		12126.5		2376.88
534.17		13069.8		2374.21
534.12		13883.1		2371.31
534.07		14906.8		2368.16
534.02		16146.8		2364.74
533.97		17228.4		2361.04
533.92		18399.7		2357.05
533.87		19773.3		2352.73
533.82		21400.2		2348.09
533.77		22386.8		2343.08
533.72		23514.8		2337.71
533.67		25557.9		2331.97
533.62		26881.9		2325.83
533.57		28822.8		2319.3
533.52		30196		2312.36
533.47		31803.2		2305.03
533.42		33618		2297.28
533.37		34771		2289.1
533.32		36641.7		2280.54
533.27		38099.4		2271.58
533.22		39642.1		2262.24
533.17		41155.5		2252.53
533.12		41897.8		2242.49
533.07		43455.9		2232.12
533.02		44641.6		2221.46
532.97		45135.3		2210.51
532.92		45877.1		2199.31
532.87		47320.6		2187.91
532.82		47120		2176.36
532.77		48465.8		2164.67
532.72		48273.1		2152.9
532.67		48102.6		2141.11
532.62		47279.3		2129.32
532.57		47412.9		2117.57
532.52		46709.4		2105.96
532.47		45807.7		2094.51
532.42		44732.1		2083.28
532.37		43819.5		2072.32
532.32		41793.7		2061.64
532.27		40152.5		2051.28
532.22		38846.2		2041.27
532.17		37447.6		2031.62
532.12		35651		2022.36
532.07		34029.6		2013.52
532.02		32747.7		2005.09
531.97		31232.9		1997.08
531.92		29576.5		1989.49
531.87		27451.8		1982.31
531.82		26055.1		1975.55
531.77		23925.5		1969.19
531.72		22835		1963.23
531.67		21533.9		1957.65
531.62		20000.3		1952.43
531.57		18518.2		1947.57
531.52		17487.2		1943.04
531.47		16549.4		1938.82
531.42		15913.6		1934.87
531.37		14700.1		1931.2
531.32		13750.1		1927.77
531.27		12914.2		1924.57
531.22		12166.2		1921.57
531.17		11777		1918.76
531.12		10836.3		1916.11
531.07		10526.7		1913.64
531.02		10124.2		1911.31
530.97		9797.85		1909.12
530.92		9284.12		1907.05
530.87		8905.66		1905.1
530.82		8231.94		1903.25
530.77		8042.14		1901.5
530.72		7954.63		1899.85
530.67		7459.93		1898.29
530.62		7029.4		1896.83
530.57		6829.99		1895.45
530.52		6391.17		1894.15
530.47		6171.36		1892.91
530.42		5880.15		1891.75
530.37		5812.54		1890.66
530.32		5583.65		1889.63
530.27		5216.06		1888.65
530.22		5176.1		1887.74
530.17		5035.4		1886.88
530.12		4898.66		1886.08
530.07		4462.68		1885.32
530.02		4309.53		1884.61
529.97		4208.04		1883.95
529.92		3859.49		1883.34
529.87		3997.18		1882.77
529.82		3576.05		1882.24
529.77		3556.14		1881.76
529.72		3398.83		1881.32
529.67		3264.36		1880.91
529.62		3185.59		1880.54
529.57		3026.55		1880.18
529.52		2757.98		1879.87
529.47		2926.26		1879.57
529.42		2911.74		1879.29
529.37		2867.76		1879.04
529.32		2571.98		1878.81
529.27		2624.15		1878.59
529.22		2718.49		1878.39
529.17		2474.3		1878.2
529.12		2301.5		1878.02
529.07		2478.11		1877.86
529.02		2535.9		1877.71
528.97		2327.95		1877.57
528.92		2256.53		1877.44
528.87		2188.66		1877.32
528.82		2395.27		1877.21
528.77		2285.29		1877.1
528.72		2250.37		1877.01
528.67		2159.39		1876.93
528.62		2093.53		1876.85
528.57		2033.64		1876.78
528.52		2017.72		1876.71
528.47		2066.71		1876.66
528.42		2037.06		1876.61
528.37		2093.05		1876.57
528.32		1975.83		1876.54
528.27		1910.32		1876.51
528.22		1968.29		1876.48
528.17		1950.09		1876.45
528.12		1916.95		1876.43
528.07		1972.86		1876.4
528.02		2001.29		1876.38
527.97		1927.04		1876.37
527.92		1897.28		1876.35
527.87		2007.55		1876.33
527.82		1872.8		1876.31
527.77		1949.91		1876.29
527.72		2032.87		1876.27
527.67		1927.49		1876.25
527.62		1875.9		1876.23
527.57		2028.36		1876.22
527.52		1969.65		1876.2
527.47		1892.35		1876.18
527.42		1835.78		1876.17
527.37		1914.01		1876.15
527.32		1994.34		1876.14
527.27		1950.42		1876.12
527.22		1888.65		1876.11
527.17		1966.89		1876.1
527.12		1923.06		1876.09
527.07		1957.14		1876.07
527.02		1843.86		1876.06
526.97		2034.19		1876.04
526.92		1863.68		1876.03
526.87		1890.93		1876.02
526.82		1893.18		1876.01
526.77		1865.38		0
526.72		1829.01		0
526.67		1894.03		0
526.62		1760.07		0
526.57		1804.62		0
526.52		1955.37		0
526.47		1949.87		0
526.42		1871.04		0
526.37		1881.75		0
526.32		1831.39		0
526.27		1948.92		0
526.22		1881.11		0
526.17		1875.34		0
526.12		1913.58		0
526.07		1782.19		0
526.02		1829.04		0
525.97		1911.4		0
525.92		1780.79		0
525.87		1734.47		0
525.82		1764.12		0
525.77		1853.27		0
525.72		2002.94		0
525.67		1891.25		0
525.62		1925.62		0
525.57		1871.25		0
525.52		1769.33		0
525.47		1756.85		0
525.42		1741.11		0
525.37		1763.13		0
525.32		1823.7		0
525.27		1807.64		0
525.22		1977.63		0
525.17		1983.24		0
525.12		1871.14		0
525.07		1807.47		0
525.02		1861.64		0
524.97		2018.2		0
524.92		1972.05		0
524.87		1937.97		0
524.82		1696.32		0
524.77		1701.26		0
524.72		1779.07		0
524.67		1682.24		0
524.62		1819.26		0
524.57		1849.36		0
524.52		1806.72		0
524.47		1866.61		0
524.42		1829.91		0
524.37		1715.89		0
524.32		1741.27		0
524.27		1786.46		0
524.22		1745.43		0
524.17		1828.94		0
524.12		1668.62		0
524.07		1691.71		0
524.02		1834.06		0
523.97		1826.28		0
523.92		1770.86		0
523.87		1792.11		0
523.82		1694.78		0
523.77		1675.14		0
523.72		1837.58		0
523.67		1897.26		0
523.62		1717.19		0
523.57		1778.24		0
523.52		1771.8		0
523.47		1821.5		0
523.42		1854.5		0
523.37		1985.84		0
523.32		1896.61		0
523.27		1800.11		0
523.22		1796.1		0
523.17		1771.53		0
523.12		1955.9		0
523.07		1968.38		0
523.02		1846.41		0
522.97		1842.4		0
522.92		1798.71		0
522.87		1828.24		0
522.82		1858.49		0
522.77		1778.77		0
522.72		1708.36		0
522.67		1859.95		0
522.62		2010.08		0
522.57		1839.36		0
522.52		1797.13		0
522.47		1931.52		0
522.42		1848.56		0
522.37		1840.66		0
522.32		1756.97		0
522.27		1774.08		0

## Sheet: N1s Scan
﻿
Axis	Energy	Elements=	481
D:\XPS17\170305-yzk_mp\303SZC-5.DATA\N1s Scan_0.VGD
Binding Energy (E)				Backgnd.
eV		Counts / s		Counts / s
412.27		1711.59		0
412.22		1759.69		0
412.17		1821.33		0
412.12		1827.61		0
412.07		1837.23		0
412.02		1787.49		0
411.97		1768.68		0
411.92		1753.22		0
411.87		1825.89		0
411.82		1793.4		0
411.77		1919.96		0
411.72		1806.15		0
411.67		1817.38		0
411.62		1747.32		0
411.57		1807.73		0
411.52		1763.18		0
411.47		1750.96		0
411.42		1743.33		0
411.37		1766.44		0
411.32		1857.05		0
411.27		1853.9		0
411.22		1862.85		0
411.17		1831.43		0
411.12		1727.67		0
411.07		1811.68		0
411.02		1840.22		0
410.97		1766.93		0
410.92		1725.6		0
410.87		1891.48		0
410.82		1822.21		0
410.77		1833.13		0
410.72		1834.87		0
410.67		1817.15		0
410.62		1872.13		0
410.57		1855.47		0
410.52		1832.03		0
410.47		1826.59		0
410.42		1784.01		0
410.37		1810.96		0
410.32		1826.13		0
410.27		1817.42		0
410.22		1818.17		0
410.17		1843.62		0
410.12		1912.72		0
410.07		1750.08		0
410.02		1937.06		0
409.97		1872.71		0
409.92		1720.16		0
409.87		1825.24		0
409.82		1838.78		0
409.77		1877.17		0
409.72		1892.25		0
409.67		1727.73		0
409.62		1755.31		0
409.57		1730.59		0
409.52		1808.29		0
409.47		1824.29		0
409.42		1771.69		0
409.37		1865.41		0
409.32		1836.48		0
409.27		1858.93		0
409.22		1855.3		0
409.17		1817.98		0
409.12		1793.04		0
409.07		1765.45		0
409.02		1848.83		0
408.97		1822.91		0
408.92		1840.72		0
408.87		1863.59		0
408.82		1775.35		1804.64
408.77		1774.08		1804.64
408.72		1806.02		1804.64
408.67		1821.59		1804.64
408.62		1794.74		1804.63
408.57		1737.79		1804.63
408.52		1833.36		1804.63
408.47		1866.93		1804.62
408.42		1822.87		1804.61
408.37		1733.24		1804.59
408.32		1811.8		1804.59
408.27		1829.77		1804.58
408.22		1951.31		1804.56
408.17		1780.86		1804.55
408.12		1742.2		1804.54
408.07		1847.11		1804.52
408.02		1758.16		1804.49
407.97		1844.65		1804.46
407.92		1848.65		1804.43
407.87		1881.88		1804.4
407.82		1841		1804.36
407.77		1895.5		1804.32
407.72		1848.65		1804.28
407.67		1888.02		1804.24
407.62		1890.17		1804.2
407.57		1799.17		1804.17
407.52		1798.95		1804.13
407.47		1824.97		1804.1
407.42		1793.85		1804.07
407.37		1837.75		1804.04
407.32		1789.91		1804.01
407.27		1861.8		1803.98
407.22		1810.91		1803.95
407.17		1957.55		1803.92
407.12		1837.01		1803.88
407.07		1831.12		1803.83
407.02		1846.08		1803.78
406.97		1900.08		1803.73
406.92		1832.61		1803.66
406.87		1908.54		1803.58
406.82		1826.71		1803.5
406.77		1923.73		1803.43
406.72		2032.17		1803.34
406.67		1924.26		1803.25
406.62		1915.71		1803.15
406.57		1868.21		1803.06
406.52		1917.71		1802.96
406.47		1926.18		1802.87
406.42		1959.42		1802.78
406.37		1872.16		1802.71
406.32		1851.64		1802.64
406.27		1801.54		1802.57
406.22		1841.33		1802.49
406.17		1829.61		1802.42
406.12		1960.1		1802.35
406.07		1903		1802.29
406.02		1881.81		1802.22
405.97		1877.71		1802.15
405.92		1897.01		1802.09
405.87		1913.08		1802.02
405.82		1882.53		1801.95
405.77		1861.38		1801.89
405.72		1821.45		1801.83
405.67		1836.91		1801.77
405.62		1780.61		1801.71
405.57		1897.25		1801.64
405.52		1908.69		1801.57
405.47		1897.05		1801.51
405.42		1917.93		1801.46
405.37		1960.99		1801.41
405.32		1910.11		1801.35
405.27		1769.54		1801.29
405.22		1771.24		1801.23
405.17		1761.79		1801.17
405.12		1895.07		1801.13
405.07		1940.58		1801.09
405.02		1816.26		1801.05
404.97		1811.42		1801.02
404.92		1801.02		1800.98
404.87		1852.54		1800.94
404.82		1906.1		1800.91
404.77		1900.03		1800.88
404.72		1810.16		1800.85
404.67		1729.99		1800.82
404.62		1769.17		1800.79
404.57		1830.91		1800.76
404.52		1872.69		1800.73
404.47		1855		1800.7
404.42		1872.71		1800.68
404.37		1776.11		1800.66
404.32		1856.65		1800.63
404.27		1848.94		1800.6
404.22		1787.74		1800.57
404.17		1790.45		1800.55
404.12		1893.19		1800.52
404.07		1773.54		1800.5
404.02		1802.06		1800.47
403.97		1822.53		1800.43
403.92		1842.93		1800.4
403.87		1886.75		1800.36
403.82		1880.06		1800.33
403.77		1917.95		1800.3
403.72		1805.75		1800.28
403.67		1775.84		1800.25
403.62		1785.23		1800.22
403.57		1784.3		1800.19
403.52		1767.1		1800.16
403.47		1883.16		1800.13
403.42		1861.09		1800.11
403.37		1802.08		1800.08
403.32		1853.6		1800.03
403.27		1848.63		1799.99
403.22		1939.57		1799.94
403.17		1852.16		1799.88
403.12		1913.54		1799.84
403.07		1857.01		1799.8
403.02		1793.34		1799.75
402.97		1870.78		1799.7
402.92		1726.36		1799.65
402.87		1832.07		1799.6
402.82		1896.69		1799.54
402.77		1885.42		1799.48
402.72		1860.96		1799.42
402.67		1899.61		1799.34
402.62		1920.41		1799.27
402.57		2005.94		1799.18
402.52		1903.01		1799.1
402.47		1924.03		1799.01
402.42		1857.61		1798.92
402.37		1845.08		1798.82
402.32		1905.38		1798.72
402.27		1866.1		1798.6
402.22		1915.67		1798.49
402.17		1964.3		1798.36
402.12		1988.69		1798.24
402.07		2052.1		1798.1
402.02		2013.57		1797.96
401.97		2006.65		1797.8
401.92		1963.24		1797.62
401.87		1965.88		1797.43
401.82		1988.03		1797.22
401.77		2112.64		1797
401.72		2047.84		1796.77
401.67		2071.41		1796.53
401.62		2249.34		1796.27
401.57		2149.85		1795.98
401.52		2094.48		1795.68
401.47		2182.49		1795.37
401.42		2324.36		1795.05
401.37		2271.66		1794.7
401.32		2136.64		1794.32
401.27		2115.37		1793.94
401.22		2287.23		1793.53
401.17		2359.41		1793.09
401.12		2374.96		1792.64
401.07		2412.03		1792.17
401.02		2434.77		1791.67
400.97		2471.38		1791.16
400.92		2460		1790.61
400.87		2481.97		1790.04
400.82		2540.5		1789.45
400.77		2432.59		1788.85
400.72		2531.22		1788.22
400.67		2564.2		1787.57
400.62		2609.59		1786.89
400.57		2564.86		1786.19
400.52		2700.09		1785.46
400.47		2792.72		1784.71
400.42		2733.75		1783.93
400.37		2836.26		1783.11
400.32		2794.77		1782.26
400.27		2824.16		1781.38
400.22		2849.68		1780.47
400.17		2972.58		1779.52
400.12		2930.11		1778.56
400.07		3010.07		1777.57
400.02		3038.8		1776.55
399.97		3031.78		1775.51
399.92		3072.7		1774.47
399.87		3109.06		1773.42
399.82		3160.91		1772.37
399.77		2964.65		1771.32
399.72		2941.04		1770.27
399.67		2924.22		1769.22
399.62		2972.75		1768.18
399.57		3003.16		1767.15
399.52		2896.72		1766.15
399.47		3016.38		1765.17
399.42		2956.95		1764.21
399.37		2851.56		1763.27
399.32		2785.45		1762.33
399.27		2774.94		1761.42
399.22		2775.82		1760.54
399.17		2710.88		1759.68
399.12		2805.23		1758.84
399.07		2679.17		1758.04
399.02		2578.5		1757.26
398.97		2673.63		1756.51
398.92		2579.31		1755.78
398.87		2574.46		1755.08
398.82		2533.25		1754.41
398.77		2475.65		1753.79
398.72		2395.16		1753.2
398.67		2351.88		1752.63
398.62		2373.7		1752.09
398.57		2224.19		1751.58
398.52		2236.59		1751.09
398.47		2275.09		1750.64
398.42		2227.93		1750.2
398.37		2302.69		1749.79
398.32		2135.47		1749.38
398.27		2175.98		1749
398.22		2206.79		1748.63
398.17		2179.9		1748.29
398.12		2168.17		1747.96
398.07		2088.92		1747.65
398.02		1989.37		1747.36
397.97		1976.83		1747.09
397.92		2048.06		1746.83
397.87		2023.57		1746.59
397.82		1930.65		1746.37
397.77		2013.52		1746.17
397.72		1951.9		1745.97
397.67		1982.77		1745.79
397.62		1898.93		1745.63
397.57		1953.53		1745.48
397.52		1951.28		1745.35
397.47		1822.34		1745.22
397.42		1808.72		1745.11
397.37		1797.41		1745
397.32		1786.66		1744.91
397.27		1891.36		1744.84
397.22		1826.6		1744.77
397.17		1809.86		1744.72
397.12		1801.47		1744.67
397.07		1754.8		1744.63
397.02		1785.76		1744.59
396.97		1810.01		1744.55
396.92		1752.7		1744.52
396.87		1733.1		1744.5
396.82		1751.22		1744.48
396.77		1781.33		1744.47
396.72		1736.96		1744.45
396.67		1769.45		1744.44
396.62		1741.85		1744.99
396.57		1764.33		1745.54
396.52		1743.76		1746.1
396.47		1728.32		1746.65
396.42		1685.85		1747.2
396.37		1802.09		1747.75
396.32		1903.55		1748.3
396.27		1842.79		1748.85
396.22		1789.41		1749.4
396.17		1810.52		1749.95
396.12		1762.61		1750.5
396.07		1797.9		1751.05
396.02		1754.23		1751.61
395.97		1731.04		1752.16
395.92		1715.92		1752.71
395.87		1739.94		1753.26
395.82		1784		1753.81
395.77		1773.62		1754.36
395.72		1659.49		1754.91
395.67		1781.57		1755.46
395.62		1859.31		1756.01
395.57		1768.33		1756.57
395.52		1792.24		1757.12
395.47		1789.38		1757.67
395.42		1731.66		1758.22
395.37		1657.31		1758.77
395.32		1750.68		1759.32
395.27		1816		1759.87
395.22		1825.08		1760.42
395.17		1674.31		1760.97
395.12		1819.93		1761.52
395.07		1811.22		1762.08
395.02		1818.89		1762.63
394.97		1738.31		1763.18
394.92		1744.33		1763.73
394.87		1739.11		1783.76
394.82		1784.45		1803.78
394.77		1846		0
394.72		1839.26		0
394.67		1806.15		0
394.62		1856.55		0
394.57		1857.37		0
394.52		1742.77		0
394.47		1753.81		0
394.42		1738.42		0
394.37		1720.85		0
394.32		1809.11		0
394.27		1835.69		0
394.22		1797.61		0
394.17		1632.07		0
394.12		1718.35		0
394.07		1756.99		0
394.02		1783.61		0
393.97		1755.32		0
393.92		1809.53		0
393.87		1793.75		0
393.82		1627.65		0
393.77		1726.19		0
393.72		1845.3		0
393.67		1760.5		0
393.62		1721.55		0
393.57		1734.9		0
393.52		1685.28		0
393.47		1808.12		0
393.42		1744.98		0
393.37		1773.4		0
393.32		1718.88		0
393.27		1721.77		0
393.22		1724.1		0
393.17		1794.81		0
393.12		1823.19		0
393.07		1820.32		0
393.02		1720.75		0
392.97		1664.2		0
392.92		1781.36		0
392.87		1854.03		0
392.82		1797.85		0
392.77		1839.59		0
392.72		1754.29		0
392.67		1728.14		0
392.62		1757.5		0
392.57		1729.06		0
392.52		1710.8		0
392.47		1723.26		0
392.42		1728.41		0
392.37		1798.01		0
392.32		1749.55		0
392.27		1648.81		0
392.22		1720.86		0
392.17		1716.89		0
392.12		1719.16		0
392.07		1758.58		0
392.02		1782.5		0
391.97		1754.36		0
391.92		1798.74		0
391.87		1721.23		0
391.82		1699.28		0
391.77		1774.36		0
391.72		1854.81		0
391.67		1767.13		0
391.62		1681.11		0
391.57		1799.35		0
391.52		1760.47		0
391.47		1779.36		0
391.42		1719.14		0
391.37		1742.37		0
391.32		1738.55		0
391.27		1775.71		0
391.22		1689.88		0
391.17		1740.93		0
391.12		1778.95		0
391.07		1727.16		0
391.02		1741.43		0
390.97		1771.2		0
390.92		1708.48		0
390.87		1645.68		0
390.82		1660		0
390.77		1717.47		0
390.72		1693.19		0
390.67		1785.74		0
390.62		1745.02		0
390.57		1820.94		0
390.52		1703.36		0
390.47		1721.41		0
390.42		1734.74		0
390.37		1799.07		0
390.32		1799.73		0
390.27		1771.98		0
390.22		1717.6		0
390.17		1691.36		0
390.12		1848.09		0
390.07		1856.19		0
390.02		1794.06		0
389.97		1643.49		0
389.92		1777.25		0
389.87		1780.26		0
389.82		1782.12		0
389.77		1772.03		0
389.72		1733.89		0
389.67		1735.48		0
389.62		1697.45		0
389.57		1614.64		0
389.52		1605.49		0
389.47		1673.13		0
389.42		1830.29		0
389.37		1780.05		0
389.32		1636.14		0
389.27		1750.83		0
389.22		1750.96		0
389.17		1761.59		0
389.12		1903.67		0
389.07		1867.68		0
389.02		1714.06		0
388.97		1671.15		0
388.92		1706.08		0
388.87		1677.73		0
388.82		1793.79		0
388.77		1762.43		0
388.72		1731.7		0
388.67		1762.52		0
388.62		1766.95		0
388.57		1810.66		0
388.52		1814.54		0
388.47		1764.85		0
388.42		1789.2		0
388.37		1783.32		0
388.32		1822.58		0
388.27		1760.08		0

## Sheet: C1s Scan
﻿
Axis	Energy	Elements=	821
D:\XPS17\170305-yzk_mp\303SZC-5.DATA\C1s Scan_0.VGD
Binding Energy (E)				Backgnd.
eV		Counts / s		Counts / s
300.27		1623.1		0
300.22		1645.63		0
300.17		1530.88		0
300.12		1563.38		0
300.07		1708.12		0
300.02		1761.04		0
299.97		1659.95		0
299.92		1750.2		0
299.87		1744.05		0
299.82		1679.88		0
299.77		1585.07		0
299.72		1632.86		0
299.67		1739.28		0
299.62		1759.48		0
299.57		1659.17		0
299.52		1593.9		0
299.47		1581.37		0
299.42		1700.96		0
299.37		1725.9		0
299.32		1736.29		0
299.27		1529.99		0
299.22		1528.6		0
299.17		1546.89		0
299.12		1646.88		0
299.07		1581.65		0
299.02		1773.68		0
298.97		1684.58		0
298.92		1660.24		0
298.87		1619.93		0
298.82		1760.6		0
298.77		1690.83		0
298.72		1651.98		0
298.67		1585.36		0
298.62		1577.66		0
298.57		1672.48		0
298.52		1546.65		0
298.47		1537.83		0
298.42		1574.35		0
298.37		1545.6		0
298.32		1639.92		0
298.27		1622.57		0
298.22		1471.03		0
298.17		1504.47		0
298.12		1547.34		0
298.07		1597.86		0
298.02		1435.77		0
297.97		1593.42		0
297.92		1673.45		0
297.87		1752.98		0
297.82		1652.64		0
297.77		1492.27		0
297.72		1550.8		0
297.67		1599.7		0
297.62		1632.78		0
297.57		1522.39		0
297.52		1597.15		0
297.47		1494.25		0
297.42		1523.16		0
297.37		1533.68		0
297.32		1503.75		0
297.27		1529.84		0
297.22		1629.55		0
297.17		1627.13		0
297.12		1743.87		0
297.07		1653.18		0
297.02		1568.29		0
296.97		1588.6		0
296.92		1604.02		0
296.87		1570.57		0
296.82		1652.07		1595.31
296.77		1471.39		1581.73
296.72		1572.72		1578.53
296.67		1680.85		1570.77
296.62		1603.83		1570.72
296.57		1582.85		1568.95
296.52		1508.37		1567.62
296.47		1556.17		1567.62
296.42		1508.66		1567.11
296.37		1610.47		1566.65
296.32		1544.59		1566.53
296.27		1603.9		1566.44
296.22		1742.61		1565.84
296.17		1537.43		1564.19
296.12		1500.04		1562.84
296.07		1536.71		1561.63
296.02		1682.19		1560.61
295.97		1710.76		1559.44
295.92		1477.83		1557.86
295.87		1463.81		1557.09
295.82		1558.91		1555.78
295.77		1562.9		1553.62
295.72		1672.32		1550.63
295.67		1561.98		1548.48
295.62		1636.53		1546.6
295.57		1654.15		1544.44
295.52		1682.97		1541.54
295.47		1483.26		1538.77
295.42		1632.14		1536.2
295.37		1516.45		1534.19
295.32		1589.35		1532.31
295.27		1503.25		1530.95
295.22		1497.09		1530.14
295.17		1533.29		1529.88
295.12		1517.56		1529.34
295.07		1513.26		1528.93
295.02		1530.16		1528.43
294.97		1564.87		1527.96
294.92		1535.23		1527.43
294.87		1601.73		1527.04
294.82		1530.15		1527.02
294.77		1578.28		1526.76
294.72		1512.58		1526.4
294.67		1460.99		1525.86
294.62		1452.66		1525.37
294.57		1574.69		1524.91
294.52		1540.23		1524.86
294.47		1569.06		1524.56
294.42		1548.11		1524.12
294.37		1519.31		1523.61
294.32		1492.32		1522.94
294.27		1594.85		1522.12
294.22		1609.42		1521.57
294.17		1525.82		1521.07
294.12		1495.25		1520.38
294.07		1485.4		1519.65
294.02		1498.4		1518.78
293.97		1519.38		1517.67
293.92		1612.39		1516.69
293.87		1552.66		1516.06
293.82		1548.31		1515.26
293.77		1544.99		1514.63
293.72		1549.02		1513.96
293.67		1510.33		1513.43
293.62		1564.39		1513.06
293.57		1441.81		1512.89
293.52		1490.02		1512.58
293.47		1455.92		1512.54
293.42		1471.96		1512.51
293.37		1558.83		1512.47
293.32		1585.6		1512.42
293.27		1465.5		1512.35
293.22		1576.93		1512.27
293.17		1541.71		1512.18
293.12		1613.97		1512.07
293.07		1693.2		1511.95
293.02		1514.57		1511.83
292.97		1617.54		1511.72
292.92		1624.5		1511.59
292.87		1511.35		1511.46
292.82		1539.94		1511.31
292.77		1536.57		1511.17
292.72		1601.16		1511.04
292.67		1603.34		1510.91
292.62		1673.92		1510.8
292.57		1569.76		1510.71
292.52		1544.44		1510.61
292.47		1526.63		1510.51
292.42		1504.09		1510.4
292.37		1432.5		1510.29
292.32		1552.56		1510.18
292.27		1599.86		1510.06
292.22		1588.07		1509.91
292.17		1580.83		1509.76
292.12		1640.91		1509.57
292.07		1771.38		1509.37
292.02		1756.59		1509.14
291.97		1582.41		1508.9
291.92		1751.32		1508.65
291.87		1668.69		1508.4
291.82		1622.44		1508.15
291.77		1659.31		1507.92
291.72		1699.15		1507.71
291.67		1559.33		1507.5
291.62		1547.47		1507.28
291.57		1503.07		1507.09
291.52		1612.84		1506.9
291.47		1693.48		1506.7
291.42		1718.22		1506.51
291.37		1574.11		1506.32
291.32		1587.97		1506.14
291.27		1645.89		1505.94
291.22		1643.79		1505.75
291.17		1669.92		1505.55
291.12		1553.4		1505.36
291.07		1590.75		1505.17
291.02		1502.94		1504.98
290.97		1665.34		1504.77
290.92		1643.15		1504.56
290.87		1663.58		1504.36
290.82		1591.24		1504.15
290.77		1704.34		1503.94
290.72		1677.1		1503.68
290.67		1605.09		1503.38
290.62		1636.85		1503.08
290.57		1678.03		1502.77
290.52		1853.68		1502.45
290.47		1908.02		1502.1
290.42		1654.16		1501.74
290.37		1724.71		1501.36
290.32		1717.07		1500.93
290.27		1800.79		1500.49
290.22		1843.61		1500.05
290.17		1819.9		1499.6
290.12		1941.58		1499.16
290.07		1738.75		1498.7
290.02		1704.82		1498.24
289.97		1899.48		1497.76
289.92		1812.03		1497.28
289.87		1827.19		1496.8
289.82		1724.9		1496.32
289.77		1850.13		1495.84
289.72		1789.15		1495.32
289.67		1831.05		1494.75
289.62		1827.38		1494.17
289.57		1966.59		1493.58
289.52		2065.95		1492.96
289.47		2064.06		1492.31
289.42		1951.3		1491.63
289.37		1925.39		1490.89
289.32		1998.26		1490.13
289.27		1981.85		1489.33
289.22		2144.44		1488.49
289.17		2185.18		1487.64
289.12		2028.59		1486.77
289.07		2121.45		1485.82
289.02		2264.07		1484.8
288.97		2121.23		1483.72
288.92		2293.72		1482.6
288.87		2491		1481.42
288.82		2542.38		1480.2
288.77		2380.05		1478.92
288.72		2350.31		1477.59
288.67		2597.46		1476.18
288.62		2532.76		1474.7
288.57		2434.92		1473.18
288.52		2545.56		1471.65
288.47		2803.64		1470.07
288.42		2755.52		1468.44
288.37		2557.91		1466.75
288.32		2626.64		1465.02
288.27		2799.3		1463.25
288.22		2846.55		1461.42
288.17		2824.65		1459.54
288.12		2849.67		1457.64
288.07		2844.9		1455.72
288.02		2911.51		1453.73
287.97		2934.64		1451.69
287.92		2931.24		1449.64
287.87		2899.13		1447.55
287.82		3046.85		1445.41
287.77		3023.35		1443.26
287.72		2928.81		1441.09
287.67		3079.59		1438.9
287.62		3198.76		1436.65
287.57		2909.12		1434.39
287.52		2985.87		1432.09
287.47		3105.38		1429.8
287.42		3320.2		1427.52
287.37		3061.11		1425.23
287.32		3113.64		1422.91
287.27		2991.64		1420.61
287.22		2894.99		1418.27
287.17		3021.7		1415.9
287.12		3208.75		1413.52
287.07		3081.41		1411.13
287.02		3218.81		1408.7
286.97		3154.12		1406.27
286.92		3235.54		1403.78
286.87		3326.12		1401.21
286.82		3335.28		1398.57
286.77		3106.38		1395.88
286.72		3425.38		1393.11
286.67		3565.39		1390.29
286.62		3496.03		1387.39
286.57		3601.41		1384.41
286.52		3717.02		1381.36
286.47		3589.33		1378.25
286.42		3689.38		1375.04
286.37		3941.08		1371.77
286.32		3765.55		1368.44
286.27		3857.79		1365.02
286.22		3846.17		1361.54
286.17		3803.18		1358
286.12		4106.53		1354.39
286.07		4167.69		1350.74
286.02		3994.78		1347.04
285.97		4208.06		1343.28
285.92		4055.4		1339.47
285.87		4020.36		1335.59
285.82		4291.95		1331.64
285.77		4251.89		1327.62
285.72		4162.8		1323.54
285.67		4375.4		1319.38
285.62		4348.67		1315.14
285.57		4607.35		1310.81
285.52		4591.68		1306.39
285.47		4611.09		1301.91
285.42		4713.73		1297.32
285.37		4857.39		1292.66
285.32		4633.67		1287.92
285.27		4775.16		1283.05
285.22		4985.76		1278.13
285.17		4741.98		1273.11
285.12		5020.66		1268.03
285.07		5233.69		1262.91
285.02		5060.42		1257.76
284.97		5229.35		1252.53
284.92		5127.64		1247.23
284.87		4912.81		1241.9
284.82		5079.4		1236.52
284.77		5209.5		1231.14
284.72		5336.59		1225.79
284.67		5153.82		1220.44
284.62		5049.71		1215.12
284.57		4930.06		1209.81
284.52		5007.56		1204.49
284.47		5006.37		1199.23
284.42		4909.51		1194.03
284.37		5010.49		1188.91
284.32		4905.39		1183.87
284.27		4638.05		1178.88
284.22		4613.22		1173.97
284.17		4585.34		1169.15
284.12		4531.96		1164.45
284.07		4627.72		1159.87
284.02		4227.61		1155.45
283.97		4175.29		1151.16
283.92		4061.33		1147.01
283.87		3892.02		1143.02
283.82		3730.3		1139.22
283.77		3786.11		1135.61
283.72		3447.62		1132.22
283.67		3328.51		1129.03
283.62		3039.5		1126.05
283.57		2977.64		1123.28
283.52		2820.24		1120.69
283.47		2578.16		1118.3
283.42		2479.79		1116.1
283.37		2423.81		1114.08
283.32		2313.83		1112.24
283.27		2221.14		1110.53
283.22		2170.7		1108.96
283.17		1983.66		1107.52
283.12		1936.87		1106.19
283.07		1933.14		1104.96
283.02		1872.84		1103.83
282.97		1769.36		1102.79
282.92		1676.29		1101.85
282.87		1623.29		1101.01
282.82		1673.5		1100.25
282.77		1531.78		1099.55
282.72		1460.23		1098.93
282.67		1311.66		1098.38
282.62		1447.09		1097.89
282.57		1321.28		1097.45
282.52		1337.93		1097.07
282.47		1311.18		1096.74
282.42		1318.91		1096.45
282.37		1236.9		1096.2
282.32		1181.11		1095.95
282.27		1190.34		1095.74
282.22		1262.69		1095.54
282.17		1134.69		1095.37
282.12		1260.57		1095.22
282.07		1192.65		1095.09
282.02		1209.31		1094.97
281.97		1090.5		1094.84
281.92		1181.27		1094.71
281.87		1132.92		1094.59
281.82		1193.63		1094.46
281.77		1245.42		1094.33
281.72		1179.57		1094.21
281.67		1155.06		1094.1
281.62		1242.23		1093.97
281.57		1208.79		1093.84
281.52		1143.06		1093.71
281.47		1183.56		1093.59
281.42		1162.86		1093.46
281.37		1194.12		1093.35
281.32		1171.65		1093.22
281.27		1139.08		1093.11
281.22		1219.99		1093
281.17		1159.5		1092.89
281.12		1167.73		1092.78
281.07		1203.5		1092.67
281.02		1142.79		1092.57
280.97		1154.02		1092.45
280.92		1168.74		1092.35
280.87		1133.08		1092.25
280.82		1194.23		1092.14
280.77		1269.31		1092.03
280.72		1027.47		1091.92
280.67		1166.87		1091.81
280.62		1267.68		1091.69
280.57		1198.87		1091.58
280.52		1136.37		1091.45
280.47		1194.05		1091.34
280.42		1169.38		1091.23
280.37		1136.72		1091.1
280.32		1249.08		1090.96
280.27		1113.51		1090.84
280.22		1189.71		1090.73
280.17		1263.59		1090.62
280.12		1174.43		1090.52
280.07		1096.58		1090.42
280.02		1149.91		1090.33
279.97		1150.99		1090.24
279.92		1129.89		1090.14
279.87		1095.23		1090.03
279.82		1139.43		1089.94
279.77		1171.29		1089.85
279.72		1254.81		1089.76
279.67		1205.83		1089.69
279.62		1168.59		1089.62
279.57		1127.88		1089.54
279.52		1086.7		1089.47
279.47		1027.24		1089.4
279.42		1184.05		1089.33
279.37		1111.43		1089.3
279.32		1118.35		1089.29
279.27		1086.61		1089.49
279.22		1131.38		1089.69
279.17		998.8		1089.88
279.12		1015.23		1090.08
279.07		1094.5		1090.28
279.02		1211.99		1090.48
278.97		1150.83		1090.68
278.92		1146.81		1090.88
278.87		1217.38		1091.08
278.82		1237		1091.27
278.77		1119.23		1091.47
278.72		1159.65		1091.67
278.67		1152.4		1091.87
278.62		1131.78		1092.07
278.57		1221.63		1092.27
278.52		1268.48		1092.47
278.47		1182.56		1092.66
278.42		1137.83		1092.86
278.37		1255.21		1093.06
278.32		1161.55		1093.26
278.27		1122.39		1093.46
278.22		1189.82		1093.66
278.17		1104.06		1093.86
278.12		1078.87		1094.05
278.07		1222.09		1094.25
278.02		1135.05		1094.45
277.97		1108.65		1094.65
277.92		1262.06		1094.85
277.87		1274.48		1095.05
277.82		1070.88		1095.25
277.77		1077.76		1095.44
277.72		1076.72		1095.64
277.67		1207.59		1095.84
277.62		1042.52		1096.04
277.57		1044.95		1096.24
277.52		1160.93		1096.44
277.47		1064.49		1096.63
277.42		1005.46		1096.83
277.37		1157.14		1097.03
277.32		1109.8		1097.23
277.27		1100.54		1097.43
277.22		1122.35		1097.63
277.17		1251.66		1097.83
277.12		1315.21		1098.02
277.07		1256.84		1098.22
277.02		1262.18		1098.42
276.97		1163.85		1098.62
276.92		1170.96		1098.82
276.87		1184.76		1099.02
276.82		1182.21		1099.22
276.77		1108.61		1099.41
276.72		1148.29		1099.61
276.67		1197.03		1099.81
276.62		1118.72		1100.01
276.57		1155.37		1100.21
276.52		1144.76		1100.41
276.47		1088.36		1100.61
276.42		1139.14		1100.8
276.37		1213.64		1101
276.32		1149.96		1101.2
276.27		1202.24		1101.4
276.22		1111.75		1101.6
276.17		1034.28		1101.8
276.12		1052.44		1101.99
276.07		1105.74		1102.19
276.02		1178.85		1102.39
275.97		1119.33		1102.59
275.92		1102.46		1102.79
275.87		1093.13		1102.99
275.82		1183.91		1103.19
275.77		1205.86		1103.38
275.72		1207.32		1103.58
275.67		1189.39		1103.78
275.62		1176.63		1103.98
275.57		1197.99		1104.18
275.52		1194.42		1104.38
275.47		1112.82		1104.58
275.42		1140.8		1104.77
275.37		1191.11		1104.97
275.32		1202.68		1105.17
275.27		1177.12		1105.37
275.22		1074.42		1105.57
275.17		1056.49		1105.77
275.12		1113.58		1105.97
275.07		1136.92		1106.16
275.02		1095		1106.36
274.97		1196.83		1106.56
274.92		1174.73		1106.76
274.87		1225.05		1106.96
274.82		1162.59		1107.16
274.77		1237.37		1107.36
274.72		1223.79		1107.55
274.67		1128.13		1107.75
274.62		1216.65		1107.95
274.57		1177.03		1108.15
274.52		1107.61		1108.35
274.47		1183.57		1108.55
274.42		1184.65		1108.74
274.37		1163.18		1108.94
274.32		1129.83		1109.14
274.27		1241.47		1109.34
274.22		1272.11		1109.54
274.17		1112.12		1109.74
274.12		1110.42		1109.94
274.07		1114.23		1110.13
274.02		1069.48		1110.33
273.97		1093.39		1110.53
273.92		1138.93		1110.73
273.87		1204.04		1110.93
273.82		1073.88		1111.13
273.77		1118.38		1111.33
273.72		1126.74		1111.52
273.67		1131.99		1111.72
273.62		1110.94		1111.92
273.57		1101.16		1112.12
273.52		1138.73		1112.32
273.47		1089.29		1112.52
273.42		1071.8		1112.72
273.37		1028.96		1112.91
273.32		1129.41		1113.11
273.27		1026.8		1113.31
273.22		1147.05		0
273.17		1198.33		0
273.12		1152.73		0
273.07		1181.08		0
273.02		1082.24		0
272.97		1139.64		0
272.92		1191.62		0
272.87		1035.39		0
272.82		1106.66		0
272.77		1169.93		0
272.72		1132.53		0
272.67		1256.57		0
272.62		1197.92		0
272.57		1260.59		0
272.52		1199.47		0
272.47		1206.99		0
272.42		1240.59		0
272.37		1262.35		0
272.32		1196.57		0
272.27		1277.75		0
272.22		1211.3		0
272.17		1299.92		0
272.12		1085.94		0
272.07		1128.53		0
272.02		1103.8		0
271.97		1151.16		0
271.92		1102.78		0
271.87		1120.29		0
271.82		1269.57		0
271.77		1289.29		0
271.72		1227.52		0
271.67		1234		0
271.62		1171.5		0
271.57		1172.32		0
271.52		1136.94		0
271.47		1178.34		0
271.42		1205.77		0
271.37		1236.08		0
271.32		1178.88		0
271.27		1204.43		0
271.22		1158.49		0
271.17		1191.14		0
271.12		1175.86		0
271.07		1148.31		0
271.02		1211.6		0
270.97		1226.17		0
270.92		1246.85		0
270.87		1274.66		0
270.82		1197.95		0
270.77		1156.5		0
270.72		1104.37		0
270.67		1099.72		0
270.62		1083.29		0
270.57		1137.11		0
270.52		1112.3		0
270.47		1218.55		0
270.42		1322.28		0
270.37		1174.64		0
270.32		1177.25		0
270.27		1145.95		0
270.22		1167.33		0
270.17		1215.55		0
270.12		1157.1		0
270.07		1251.06		0
270.02		1112.54		0
269.97		1008.11		0
269.92		1080.92		0
269.87		1162.76		0
269.82		1213.67		0
269.77		1173.55		0
269.72		1143.29		0
269.67		1307.83		0
269.62		1217.17		0
269.57		1135.07		0
269.52		1128.62		0
269.47		1244.52		0
269.42		1178.39		0
269.37		1172.03		0
269.32		1210.81		0
269.27		1109.45		0
269.22		1149.12		0
269.17		1262.89		0
269.12		1265.32		0
269.07		1200.77		0
269.02		1074.83		0
268.97		1050.04		0
268.92		1099.6		0
268.87		1232.64		0
268.82		1190.86		0
268.77		1164.76		0
268.72		1282.75		0
268.67		1228.57		0
268.62		1043.21		0
268.57		1073.28		0
268.52		1171.54		0
268.47		1085.63		0
268.42		1096.39		0
268.37		1131.87		0
268.32		1204.23		0
268.27		1208.28		0
268.22		1107.77		0
268.17		1200.02		0
268.12		1178.96		0
268.07		1240.84		0
268.02		1263.67		0
267.97		1168.72		0
267.92		1138.72		0
267.87		1211.26		0
267.82		1093.84		0
267.77		1063.35		0
267.72		1164.45		0
267.67		1082.69		0
267.62		1191.7		0
267.57		1235.08		0
267.52		1314.03		0
267.47		1360.08		0
267.42		1219.61		0
267.37		1222.19		0
267.32		1214.2		0
267.27		1217.84		0
267.22		1118.59		0
267.17		1083.02		0
267.12		1154.74		0
267.07		1180.94		0
267.02		1083.11		0
266.97		1162.37		0
266.92		1147.99		0
266.87		1189.15		0
266.82		1116.17		0
266.77		1057.46		0
266.72		1048.63		0
266.67		1172.35		0
266.62		1139.7		0
266.57		1227.62		0
266.52		1153.64		0
266.47		1153.94		0
266.42		1254.04		0
266.37		1157.91		0
266.32		1170.87		0
266.27		1190.1		0
266.22		1183.66		0
266.17		1117.3		0
266.12		1190.17		0
266.07		1178.94		0
266.02		1175.43		0
265.97		1256.27		0
265.92		1155.83		0
265.87		1214.58		0
265.82		1282.09		0
265.77		1229.13		0
265.72		1100.61		0
265.67		1143.84		0
265.62		1136.09		0
265.57		1225.43		0
265.52		1187.11		0
265.47		1163.1		0
265.42		1211.3		0
265.37		1305.05		0
265.32		1257.17		0
265.27		1206.92		0
265.22		1294.34		0
265.17		1148.62		0
265.12		1115.85		0
265.07		1162.22		0
265.02		1074.35		0
264.97		1074.21		0
264.92		1000.6		0
264.87		1022.91		0
264.82		1077.5		0
264.77		1272.3		0
264.72		1217.53		0
264.67		1163.71		0
264.62		1079.24		0
264.57		1115.85		0
264.52		1123.05		0
264.47		1115.11		0
264.42		1205.87		0
264.37		1199.29		0
264.32		1239.56		0
264.27		1121.85		0
264.22		1181.44		0
264.17		1171.69		0
264.12		1213.01		0
264.07		1106.11		0
264.02		1167.24		0
263.97		1079.66		0
263.92		1102.11		0
263.87		1073.53		0
263.82		1154.52		0
263.77		1187.16		0
263.72		1201.16		0
263.67		1127.03		0
263.62		1252.58		0
263.57		1174.57		0
263.52		1123.64		0
263.47		1161.64		0
263.42		1218.92		0
263.37		1248.84		0
263.32		1177.34		0
263.27		1159.36		0
263.22		1148.03		0
263.17		1192.66		0
263.12		1141.16		0
263.07		1132.86		0
263.02		1206.85		0
262.97		1180.46		0
262.92		1182.91		0
262.87		1200.1		0
262.82		1185.98		0
262.77		1147.23		0
262.72		1025.05		0
262.67		1110.54		0
262.62		1206.5		0
262.57		1136.55		0
262.52		1180.73		0
262.47		1148.05		0
262.42		1192.95		0
262.37		1209.42		0
262.32		1214.34		0
262.27		1234.98		0
262.22		1203.3		0
262.17		1151.7		0
262.12		1179.99		0
262.07		1164.64		0
262.02		1197		0
261.97		1163.08		0
261.92		1275.92		0
261.87		1230.54		0
261.82		1189.76		0
261.77		1073.36		0
261.72		1147.4		0
261.67		1266.56		0
261.62		1243.02		0
261.57		1202.14		0
261.52		1270.83		0
261.47		1243.36		0
261.42		1144.97		0
261.37		1087.53		0
261.32		1204.08		0
261.27		1252.11		0
261.22		1232.86		0
261.17		1204.66		0
261.12		1149.85		0
261.07		1120.48		0
261.02		1181.1		0
260.97		1100.82		0
260.92		1144.11		0
260.87		1231.05		0
260.82		1187.6		0
260.77		1266.31		0
260.72		1145.33		0
260.67		1144		0
260.62		1171.75		0
260.57		1146.53		0
260.52		1149.77		0
260.47		1097.59		0
260.42		1169.14		0
260.37		1254.39		0
260.32		1139.8		0
260.27		1064.32		0
260.22		1184.29		0
260.17		1214.94		0
260.12		1095.14		0
260.07		1156.65		0
260.02		1236.31		0
259.97		1160.91		0
259.92		1070.42		0
259.87		1159.9		0
259.82		1272.56		0
259.77		1138.33		0
259.72		1153.2		0
259.67		1115.77		0
259.62		1037.42		0
259.57		1068.69		0
259.52		1250.45		0
259.47		1158.33		0
259.42		1139.92		0
259.37		1104.28		0
259.32		1284.47		0
259.27		1232.27		0

## Sheet: Si2p Scan
﻿
Axis	Energy	Elements=	301
D:\XPS17\170305-yzk_mp\303SZC-5.DATA\Si2p Scan_0.VGD
Binding Energy (E)				Backgnd.
eV		Counts / s		Counts / s
110.27		367.687		0
110.22		353.601		0
110.17		302.151		0
110.12		349.27		0
110.07		347.929		0
110.02		386.575		0
109.97		403.301		0
109.92		295.278		0
109.87		325.9		0
109.82		347.569		0
109.77		347.319		0
109.72		370.298		0
109.67		354.012		0
109.62		354.872		0
109.57		380.762		0
109.52		367.407		0
109.47		404.572		0
109.42		377.911		0
109.37		384.854		0
109.32		315.176		0
109.27		330.102		0
109.22		349.93		0
109.17		364.086		0
109.12		365.676		0
109.07		406.453		0
109.02		420.568		0
108.97		330.842		0
108.92		432.643		0
108.87		330.752		0
108.82		279.632		374.627
108.77		327.301		374.537
108.72		389.406		374.442
108.67		384.294		374.343
108.62		405.362		374.234
108.57		413.645		374.133
108.52		379.022		374.037
108.47		378.101		373.401
108.42		383.633		371.939
108.37		353.411		370.253
108.32		352.881		368.493
108.27		394.838		366.624
108.22		418.968		364.478
108.17		399.49		361.872
108.12		373.679		359.277
108.07		398.699		356.479
108.02		426.661		353.241
107.97		412.565		349.805
107.92		349.41		346.548
107.87		381.873		343.907
107.82		379.232		341.477
107.77		345.548		339.072
107.72		339.516		337.121
107.67		311.565		335.863
107.62		348.229		335.266
107.57		347.589		334.708
107.52		320.268		334.444
107.47		322.939		334.473
107.42		319.468		334.503
107.37		338.996		334.532
107.32		340.596		334.562
107.27		344.168		334.591
107.22		421.639		334.621
107.17		369.658		334.65
107.12		349.42		334.68
107.07		350.24		334.709
107.02		334.924		334.739
106.97		334.004		334.768
106.92		385.394		334.798
106.87		376.08		334.828
106.82		395.568		334.857
106.77		339.856		334.887
106.72		375.68		334.916
106.67		363.635		334.946
106.62		362.455		334.975
106.57		401.251		335.005
106.52		466.317		335.034
106.47		499.63		335.064
106.42		423.409		335.093
106.37		420.088		335.123
106.32		396.709		335.152
106.27		463.585		335.182
106.22		480.962		335.211
106.17		406.513		335.241
106.12		441.627		335.27
106.07		440.956		335.3
106.02		517.987		335.329
105.97		471.629		335.359
105.92		568.407		335.388
105.87		587.145		335.418
105.82		593.077		335.447
105.77		629.272		335.477
105.72		640.226		335.507
105.67		703.772		335.536
105.62		690.036		335.566
105.57		690.666		335.595
105.52		816.267		335.625
105.47		823.629		335.654
105.42		863.075		335.684
105.37		948.419		335.713
105.32		1042.81		335.743
105.27		1167.04		335.772
105.22		1196.13		335.802
105.17		1309.22		335.831
105.12		1403.2		335.861
105.07		1559.69		335.89
105.02		1668.8		335.92
104.97		1771.43		335.949
104.92		1887.46		335.979
104.87		1988.53		336.008
104.82		2172.22		336.038
104.77		2307.83		336.067
104.72		2603.27		336.097
104.67		2893.15		336.126
104.62		3037.31		336.156
104.57		3088.68		336.185
104.52		3472.85		336.215
104.47		3634.36		336.245
104.42		3902.84		336.274
104.37		4236.6		336.304
104.32		4242.44		336.333
104.27		4734.39		336.363
104.22		5177.27		336.392
104.17		5450.63		336.422
104.12		5369.13		336.451
104.07		5794.49		336.481
104.02		6000.31		336.51
103.97		6157.53		336.54
103.92		6372.06		336.569
103.87		6746.3		336.599
103.82		6734.96		336.628
103.77		6916.59		336.658
103.72		7157.92		336.687
103.67		7373.24		336.717
103.62		7204.78		336.746
103.57		7588.32		336.776
103.52		7875.33		336.805
103.47		7747.11		336.835
103.42		7760.7		336.864
103.37		7301.75		336.894
103.32		7617.51		336.923
103.27		7347.13		336.953
103.22		7318.59		336.983
103.17		6881.42		337.012
103.12		6780.17		337.042
103.07		6684.32		337.071
103.02		6368.8		337.101
102.97		6195.19		337.13
102.92		6076.13		337.16
102.87		5707.77		337.189
102.82		5473.36		337.219
102.77		5080.35		337.248
102.72		4758.43		337.278
102.67		4415.1		337.307
102.62		4104.31		337.337
102.57		3909.68		337.366
102.52		3587.76		337.396
102.47		3260.42		337.425
102.42		3189.12		337.455
102.37		2867.95		337.484
102.32		2484.59		337.514
102.27		2341.43		337.543
102.22		2038.45		337.573
102.17		1913.47		337.602
102.12		1725.29		337.632
102.07		1697.28		337.661
102.02		1449.73		337.691
101.97		1181.66		337.721
101.92		1141.6		337.75
101.87		1182.47		337.78
101.82		1103.65		337.809
101.77		922.359		337.839
101.72		857.543		337.868
101.67		830.622		337.898
101.62		727.421		337.927
101.57		649.64		337.957
101.52		657.743		337.986
101.47		567.677		338.016
101.42		483.403		338.045
101.37		601.331		338.075
101.32		545.858		338.104
101.27		554.212		338.134
101.22		406.393		338.163
101.17		427.701		338.193
101.12		432.293		338.222
101.07		494.908		338.252
101.02		455.522		338.281
100.97		441.136		338.311
100.92		507.953		338.34
100.87		442.137		338.37
100.82		356.182		338.399
100.77		342.697		338.429
100.72		322.109		338.459
100.67		356.072		338.488
100.62		427.301		338.518
100.57		393.778		338.547
100.52		419.438		338.577
100.47		423.94		338.606
100.42		389.026		338.636
100.37		329.922		338.665
100.32		296.108		338.695
100.27		394.778		338.724
100.22		412.545		338.754
100.17		409.584		338.783
100.12		430.142		338.813
100.07		379.422		338.842
100.02		390.406		338.872
99.97		400.33		338.901
99.92		360.394		338.931
99.87		357.403		338.96
99.82		310.854		338.99
99.77		328.872		339.019
99.72		329.222		339.049
99.67		333.583		339.078
99.62		327.031		339.108
99.57		316.837		339.137
99.52		351.871		339.167
99.47		374.98		339.197
99.42		356.473		339.226
99.37		371.519		339.256
99.32		396.188		339.285
99.27		370.718		339.315
99.22		367.517		339.344
99.17		366.967		339.374
99.12		392.177		339.403
99.07		316.637		339.433
99.02		343.868		339.462
98.97		402.451		339.492
98.92		405.972		339.521
98.87		321.869		339.551
98.82		353.321		339.58
98.77		375.47		339.61
98.72		354.962		339.639
98.67		294.208		339.669
98.62		372.679		339.698
98.57		352.541		339.728
98.52		388.125		339.757
98.47		375.26		339.787
98.42		404.982		339.816
98.37		350.58		339.846
98.32		341.467		339.875
98.27		381.973		339.905
98.22		361.204		339.935
98.17		317.127		339.964
98.12		349.82		339.994
98.07		396.729		340.023
98.02		436.915		340.053
97.97		370.818		340.082
97.92		368.027		340.112
97.87		360.794		340.141
97.82		324.44		340.171
97.77		329.642		340.2
97.72		331.192		340.23
97.67		346.829		340.259
97.62		342.937		340.289
97.57		363.575		340.318
97.52		373.87		340.348
97.47		392.637		340.377
97.42		407.633		340.407
97.37		335.154		340.436
97.32		334.674		340.466
97.27		359.904		340.495
97.22		317.277		340.525
97.17		356.683		340.554
97.12		304.482		340.584
97.07		350.7		340.613
97.02		361.695		340.643
96.97		383.693		340.673
96.92		337.145		341.288
96.87		313.705		341.903
96.82		317.637		346.921
96.77		323.049		0
96.72		344.788		0
96.67		372.389		0
96.62		380.442		0
96.57		330.892		0
96.52		372.339		0
96.47		305.322		0
96.42		346.919		0
96.37		347.799		0
96.32		325.59		0
96.27		346.549		0
96.22		325.5		0
96.17		330.622		0
96.12		405.872		0
96.07		394.528		0
96.02		436.885		0
95.97		361.325		0
95.92		316.257		0
95.87		291.717		0
95.82		341.657		0
95.77		368.747		0
95.72		305.232		0
95.67		265.836		0
95.62		289.496		0
95.57		382.993		0
95.52		385.044		0
95.47		395.498		0
95.42		381.943		0
95.37		376.641		0
95.32		357.433		0
95.27		399.48		0

## Sheet: Survey
﻿
Axis	Energy	Elements=	1361
D:\XPS17\170305-yzk_mp\303SZC-5.DATA\Survey.VGD
Binding Energy (E)				Backgnd.
eV		Counts / s		Counts / s
1349.97		54824.1		0
1348.97		54706.9		0
1347.97		54731.5		0
1346.97		54263.3		0
1345.97		55277.7		0
1344.97		54661		0
1343.97		53619.3		0
1342.97		54123.7		0
1341.97		53093.6		0
1340.97		53056.3		0
1339.97		53001		0
1338.97		53142.2		0
1337.97		52963.7		0
1336.97		51806.1		0
1335.97		51786.2		0
1334.97		52841.8		0
1333.97		52577		0
1332.97		51975.1		0
1331.97		52165.3		0
1330.97		51798.4		0
1329.97		51910.3		0
1328.97		51196.7		0
1327.97		52058.2		0
1326.97		51666.3		0
1325.97		50958		0
1324.97		49773.2		0
1323.97		50060		0
1322.97		50650		0
1321.97		49973		0
1320.97		50093		0
1319.97		49935.4		0
1318.97		49511.4		0
1317.97		49782.4		0
1316.97		49104.3		0
1315.97		49487.5		0
1314.97		49000.7		0
1313.97		49625		0
1312.97		48975.7		0
1311.97		48882.8		0
1310.97		48902.8		0
1309.97		48736.7		0
1308.97		48593.1		0
1307.97		48752.8		0
1306.97		48521.7		0
1305.97		47920.9		0
1304.97		48112.9		0
1303.97		48387.1		0
1302.97		48396.5		0
1301.97		47651.5		0
1300.97		47823.4		0
1299.97		48038.1		0
1298.97		46990.7		0
1297.97		47085.9		0
1296.97		48551.1		0
1295.97		47647.7		0
1294.97		47609.3		0
1293.97		47201.8		0
1292.97		47281.9		0
1291.97		47324.3		0
1290.97		46693.9		0
1289.97		46360.3		0
1288.97		46842.2		0
1287.97		46692.8		0
1286.97		47052.4		0
1285.97		47305		0
1284.97		47190.4		0
1283.97		46670.7		0
1282.97		46932.7		0
1281.97		46928.4		0
1280.97		46436.3		0
1279.97		46136.7		0
1278.97		46887.1		0
1277.97		47640.3		0
1276.97		46621.8		0
1275.97		45956.6		0
1274.97		47552.6		0
1273.97		46175.1		0
1272.97		46350.1		0
1271.97		45927.8		0
1270.97		46594.1		0
1269.97		46332.2		0
1268.97		46723.8		0
1267.97		46144.8		0
1266.97		46250.1		0
1265.97		45617.5		0
1264.97		46383.8		0
1263.97		46722.5		0
1262.97		45924.4		0
1261.97		46028		0
1260.97		46264.8		0
1259.97		44893.5		0
1258.97		46104.2		0
1257.97		46359.2		0
1256.97		45973.4		0
1255.97		45496.7		0
1254.97		45678.5		0
1253.97		46426.3		0
1252.97		46088.3		0
1251.97		45605.4		0
1250.97		46068		0
1249.97		47401.4		0
1248.97		46399.9		0
1247.97		46207		0
1246.97		46648.1		0
1245.97		46562.9		0
1244.97		45796.1		0
1243.97		46563.8		0
1242.97		46645.3		0
1241.97		47471.7		0
1240.97		46660.7		0
1239.97		46764.3		0
1238.97		45653.5		0
1237.97		45560.1		0
1236.97		45929.2		0
1235.97		45749.5		0
1234.97		46466.9		0
1233.97		46059.8		0
1232.97		46724.4		0
1231.97		46164.5		0
1230.97		46390.5		0
1229.97		46443		0
1228.97		46417.9		0
1227.97		47127.8		0
1226.97		47157.3		0
1225.97		46964.9		0
1224.97		46974.3		0
1223.97		47387		0
1222.97		47114		0
1221.97		47209.1		0
1220.97		46672.9		0
1219.97		46784.4		0
1218.97		46214.6		0
1217.97		45161.2		0
1216.97		45351.5		0
1215.97		45007.5		0
1214.97		45463.1		0
1213.97		44543.2		0
1212.97		44725.8		0
1211.97		44221.3		0
1210.97		43180.2		0
1209.97		43214.9		0
1208.97		43645.1		0
1207.97		43628.8		0
1206.97		43545		0
1205.97		42554.6		0
1204.97		42883.4		0
1203.97		42898.3		0
1202.97		42485.8		0
1201.97		42393.7		0
1200.97		43035.6		0
1199.97		43140.3		0
1198.97		43336.3		0
1197.97		43267.5		0
1196.97		42167.8		0
1195.97		43186.2		0
1194.97		42838.1		0
1193.97		42837.7		0
1192.97		42106.5		0
1191.97		42337		0
1190.97		42693		0
1189.97		43173.3		0
1188.97		42808.3		0
1187.97		42123.4		0
1186.97		42920.1		0
1185.97		43060		0
1184.97		42630.9		0
1183.97		42781.5		0
1182.97		43554.9		0
1181.97		43156		0
1180.97		42724.5		0
1179.97		42483.5		0
1178.97		42674.5		0
1177.97		42487.9		0
1176.97		42735.5		0
1175.97		42714.9		0
1174.97		42836.9		0
1173.97		42571.5		0
1172.97		43052		0
1171.97		43396.2		0
1170.97		43826.5		0
1169.97		42912.8		0
1168.97		43201.2		0
1167.97		42962.2		0
1166.97		43037.8		0
1165.97		43235.1		0
1164.97		42672.3		0
1163.97		42947		0
1162.97		43315.8		0
1161.97		43052.8		0
1160.97		43264.8		0
1159.97		43302.5		0
1158.97		43708.4		0
1157.97		43717.7		0
1156.97		43147.1		0
1155.97		43368.3		0
1154.97		43353.1		0
1153.97		43450.2		0
1152.97		43241.7		0
1151.97		43574.9		0
1150.97		44487		0
1149.97		43524.3		0
1148.97		42989.2		0
1147.97		43263		0
1146.97		44015.6		0
1145.97		43682.5		0
1144.97		43042.2		0
1143.97		44535.1		0
1142.97		44126.8		0
1141.97		43813.1		0
1140.97		44791.8		0
1139.97		44682.1		0
1138.97		43630.6		0
1137.97		43746.4		0
1136.97		43862.8		0
1135.97		44164.6		0
1134.97		43936.3		0
1133.97		44387.5		0
1132.97		44423		0
1131.97		44425.5		0
1130.97		43995.3		0
1129.97		44280.4		0
1128.97		44150.6		0
1127.97		43902.6		0
1126.97		44196.7		0
1125.97		44532.7		0
1124.97		44280.4		0
1123.97		44306.1		0
1122.97		44354.1		0
1121.97		44664.6		0
1120.97		44440.9		0
1119.97		44808.9		0
1118.97		44597.1		0
1117.97		44462.3		0
1116.97		44440.3		0
1115.97		45017.7		0
1114.97		45309.1		0
1113.97		44370.1		0
1112.97		44906.5		0
1111.97		45532		0
1110.97		44916.6		0
1109.97		44923.3		0
1108.97		45535.7		0
1107.97		45707.2		0
1106.97		45914.2		0
1105.97		44873.1		0
1104.97		44760.9		0
1103.97		45330.5		0
1102.97		45575.5		0
1101.97		45739.4		0
1100.97		44983.2		0
1099.97		44944.1		0
1098.97		44808.6		0
1097.97		44703.9		0
1096.97		44549.1		0
1095.97		44767.4		0
1094.97		44745.5		0
1093.97		44603.3		0
1092.97		44789.3		0
1091.97		44477.5		0
1090.97		44340.5		0
1089.97		45184.4		0
1088.97		45367.4		0
1087.97		44697.6		0
1086.97		44204.8		0
1085.97		44499.9		0
1084.97		45100.1		0
1083.97		45565.9		0
1082.97		45362.5		0
1081.97		45075.8		0
1080.97		46465.7		0
1079.97		45511.1		0
1078.97		44930.6		0
1077.97		45067.2		0
1076.97		44954.3		0
1075.97		45282.1		0
1074.97		44911.4		0
1073.97		45775		0
1072.97		45414		0
1071.97		45253.6		0
1070.97		45608		0
1069.97		45593.2		0
1068.97		45871		0
1067.97		45741.5		0
1066.97		45389.7		0
1065.97		45223.9		0
1064.97		45740.1		0
1063.97		46323.6		0
1062.97		45843.6		0
1061.97		46916.4		0
1060.97		46600.1		0
1059.97		46119.1		0
1058.97		46971.9		0
1057.97		46609.3		0
1056.97		47026.3		0
1055.97		46532.6		0
1054.97		47212.4		0
1053.97		45979.1		0
1052.97		46473.9		0
1051.97		46958.5		0
1050.97		46031		0
1049.97		47524		0
1048.97		48275.2		0
1047.97		47463.4		0
1046.97		47748.9		0
1045.97		47258.5		0
1044.97		48318		0
1043.97		47375.8		0
1042.97		47504.6		0
1041.97		47543.7		0
1040.97		47733.9		0
1039.97		48395.2		0
1038.97		47960.7		0
1037.97		47196.1		0
1036.97		47832.7		0
1035.97		48772.8		0
1034.97		48858.9		0
1033.97		47936.3		0
1032.97		48871.2		0
1031.97		48547.1		0
1030.97		49262.9		0
1029.97		48824.6		0
1028.97		48420.9		0
1027.97		48798.9		0
1026.97		49061		0
1025.97		49890.2		0
1024.97		50094.9		0
1023.97		50355.3		0
1022.97		50272.2		0
1021.97		50720.2		0
1020.97		50849.6		0
1019.97		51853.7		0
1018.97		52773.2		0
1017.97		52541.8		0
1016.97		53014		0
1015.97		52706.9		0
1014.97		51649.3		0
1013.97		50953.8		0
1012.97		51401.1		0
1011.97		50534.4		0
1010.97		50250.9		0
1009.97		50705		0
1008.97		51404.8		0
1007.97		52535.5		0
1006.97		53206.8		0
1005.97		53937.2		0
1004.97		53827.3		0
1003.97		55576.7		0
1002.97		57244.4		0
1001.97		57758.3		0
1000.97		58127.7		0
999.97		57108.1		0
998.97		55246.6		0
997.97		53669.5		0
996.97		52724.5		0
995.97		51417.7		0
994.97		50744.4		0
993.97		49624.8		0
992.97		49422.4		0
991.97		47879.7		0
990.97		48015.2		0
989.97		49128.8		0
988.97		49026.6		0
987.97		48725.5		0
986.97		49738.6		0
985.97		51484.9		0
984.97		54849.9		0
983.97		58776.5		0
982.97		61802.6		0
981.97		64646.9		0
980.97		68428.6		0
979.97		69977.3		0
978.97		67104.6		0
977.97		61413.5		0
976.97		57440.4		0
975.97		53424.1		0
974.97		50011.8		0
973.97		46993.9		0
972.97		45168.7		0
971.97		42765.2		0
970.97		40783.2		0
969.97		38128.8		0
968.97		36166.8		0
967.97		33639.5		0
966.97		31497		0
965.97		31068.6		0
964.97		30642.4		0
963.97		30023.9		0
962.97		29660.1		0
961.97		30117.5		0
960.97		29757.2		0
959.97		29233		0
958.97		29699.8		0
957.97		29492.3		0
956.97		29016		0
955.97		29150.8		0
954.97		28981		0
953.97		29595.2		0
952.97		29481.9		0
951.97		29500.8		0
950.97		28997		0
949.97		29280		0
948.97		29116.1		0
947.97		29621.9		0
946.97		29797.6		0
945.97		29887.4		0
944.97		29483.1		0
943.97		29159.7		0
942.97		29911.5		0
941.97		29053.1		0
940.97		29343.1		0
939.97		29445.2		0
938.97		29817.5		0
937.97		29930.5		0
936.97		29534.5		0
935.97		29902		0
934.97		29636.4		0
933.97		29014.4		0
932.97		29358		0
931.97		29505.8		0
930.97		30020.3		0
929.97		29751.6		0
928.97		29564.9		0
927.97		29727.5		0
926.97		29693.3		0
925.97		30173.7		0
924.97		29294.5		0
923.97		29270.5		0
922.97		29258.1		0
921.97		29723.4		0
920.97		30052		0
919.97		29881.7		0
918.97		29495.9		0
917.97		30018.5		0
916.97		29623.8		0
915.97		30296.9		0
914.97		30403.6		0
913.97		30194.5		0
912.97		30671.9		0
911.97		30096.7		0
910.97		29830.5		0
909.97		29293.2		0
908.97		29861.9		0
907.97		30274.5		0
906.97		30237.2		0
905.97		29871.1		0
904.97		29364.1		0
903.97		29737.5		0
902.97		29724.3		0
901.97		30198.7		0
900.97		29980.5		0
899.97		30543.1		0
898.97		30566.2		0
897.97		29765.9		0
896.97		30568.9		0
895.97		30017.7		0
894.97		30509.7		0
893.97		30344.2		0
892.97		30254.6		0
891.97		29583.8		0
890.97		30032.9		0
889.97		29781.7		0
888.97		30280.1		0
887.97		29905.5		0
886.97		29995.5		0
885.97		29829.3		0
884.97		30036.7		0
883.97		29809.6		0
882.97		29383.6		0
881.97		30047.2		0
880.97		29640.5		0
879.97		30403.4		0
878.97		29329.3		0
877.97		29780.4		0
876.97		29876.1		0
875.97		30614.8		0
874.97		29340.3		0
873.97		29755.5		0
872.97		29444.5		0
871.97		28822.5		0
870.97		30145.5		0
869.97		29663.6		0
868.97		29438.1		0
867.97		30011.8		0
866.97		29957.7		0
865.97		29980		0
864.97		29808.8		0
863.97		29755.3		0
862.97		29996.5		0
861.97		30391.2		0
860.97		30544.6		0
859.97		30160.7		0
858.97		29757.8		0
857.97		30426.5		0
856.97		30161.7		0
855.97		29924.1		0
854.97		29814.9		0
853.97		30564.3		0
852.97		30416.1		0
851.97		30193.2		0
850.97		30361.4		0
849.97		30884.4		0
848.97		30521.3		0
847.97		30573.9		0
846.97		29920.3		0
845.97		30108.9		0
844.97		30619.8		0
843.97		30529.8		0
842.97		30182.5		0
841.97		30672.7		0
840.97		30236.6		0
839.97		30450.2		0
838.97		30822.8		0
837.97		30473.3		0
836.97		30189.1		0
835.97		30247		0
834.97		30637.6		0
833.97		30352.1		0
832.97		30189.3		0
831.97		29873.1		0
830.97		30164		0
829.97		29726.4		0
828.97		29461.7		0
827.97		29884.6		0
826.97		30472.1		0
825.97		29665.2		0
824.97		29751.5		0
823.97		29621.8		0
822.97		29792		0
821.97		29719.1		0
820.97		29451		0
819.97		29167.1		0
818.97		29436		0
817.97		30247.1		0
816.97		29015.2		0
815.97		29575.4		0
814.97		29672		0
813.97		29783.9		0
812.97		29580.9		0
811.97		30119.9		0
810.97		30380.5		0
809.97		30535.7		0
808.97		30424.1		0
807.97		29914.2		0
806.97		30536.8		0
805.97		29397.4		0
804.97		30040.6		0
803.97		30045		0
802.97		30036.5		0
801.97		30320.5		0
800.97		30407.1		0
799.97		30391.2		0
798.97		30254.7		0
797.97		30258.2		0
796.97		30780		0
795.97		30709.9		0
794.97		30199.7		0
793.97		30646.1		0
792.97		30249.7		0
791.97		30159.5		0
790.97		30394.1		0
789.97		30365.9		0
788.97		30436.6		0
787.97		30905		0
786.97		30469.8		0
785.97		31252.5		0
784.97		30966.3		0
783.97		31772.7		0
782.97		30797.6		0
781.97		31426.5		0
780.97		30891.3		0
779.97		30611.3		0
778.97		30215.5		0
777.97		30581.2		0
776.97		30705.9		0
775.97		31517		0
774.97		30887.7		0
773.97		30343.6		0
772.97		29581.2		0
771.97		30516.3		0
770.97		30752.2		0
769.97		30986.6		0
768.97		30595.3		0
767.97		30612.1		0
766.97		30944		0
765.97		30806.6		0
764.97		30611.6		0
763.97		30856.8		0
762.97		30829.5		0
761.97		30613		0
760.97		31036.3		0
759.97		30615.7		0
758.97		30687.7		0
757.97		30710.9		0
756.97		30994.7		0
755.97		31084		0
754.97		31127.1		0
753.97		30888.9		0
752.97		30873.2		0
751.97		31350.9		0
750.97		30828.4		0
749.97		31124.4		0
748.97		30901.3		0
747.97		30980.3		0
746.97		31174.7		0
745.97		31201		0
744.97		31257.5		0
743.97		31081.5		0
742.97		31092.7		0
741.97		31565.5		0
740.97		32014.5		0
739.97		31759.7		0
738.97		30990.8		0
737.97		31183.6		0
736.97		30873.2		0
735.97		31576.5		0
734.97		31334.7		0
733.97		31402.1		0
732.97		31467		0
731.97		31285.9		0
730.97		31185.3		0
729.97		31515		0
728.97		31807.7		0
727.97		31744.4		0
726.97		31681.9		0
725.97		32018.6		0
724.97		31674.8		0
723.97		31747.8		0
722.97		31950.4		0
721.97		32060.1		0
720.97		31979.8		0
719.97		31684.8		0
718.97		30678.1		0
717.97		31411.8		0
716.97		31485.3		0
715.97		31780.3		0
714.97		32248.5		0
713.97		31824.4		0
712.97		31813.4		0
711.97		33189.3		0
710.97		32685.5		0
709.97		32045.8		0
708.97		31440.3		0
707.97		30460.4		0
706.97		30067.9		0
705.97		30241.7		0
704.97		30416		0
703.97		30571.6		0
702.97		30411.7		0
701.97		29754.9		0
700.97		30467.2		0
699.97		30720		0
698.97		30237.4		0
697.97		30190.1		0
696.97		30736.6		0
695.97		29892.7		0
694.97		29901.6		0
693.97		30478.5		0
692.97		31073.2		0
691.97		30758.3		0
690.97		30878.7		0
689.97		30266.7		0
688.97		30950.8		0
687.97		31324.2		0
686.97		30944.7		0
685.97		30981.3		0
684.97		31134.5		0
683.97		30384.9		0
682.97		30922.2		0
681.97		30353.1		0
680.97		30527.5		0
679.97		31352.1		0
678.97		30149.3		0
677.97		30408.6		0
676.97		31049.4		0
675.97		30530.1		0
674.97		31062.7		0
673.97		30878		0
672.97		31915.7		0
671.97		31414.1		0
670.97		31144.5		0
669.97		30869.3		0
668.97		31030.7		0
667.97		31575.2		0
666.97		31446.4		0
665.97		31523.1		0
664.97		31269.2		0
663.97		31389.7		0
662.97		31259.6		0
661.97		31307.9		0
660.97		31370.8		0
659.97		31831.4		0
658.97		31450.3		0
657.97		31816.3		0
656.97		31161		0
655.97		31384		0
654.97		30947.9		0
653.97		31411.4		0
652.97		31907.4		0
651.97		31294.7		0
650.97		31350.8		0
649.97		31547.7		0
648.97		31991.8		0
647.97		31774.8		0
646.97		31932.6		0
645.97		31576.9		0
644.97		32103		0
643.97		32038.1		0
642.97		32247.1		0
641.97		32270.5		0
640.97		32477.7		0
639.97		32743.1		0
638.97		32029.3		0
637.97		32641.4		0
636.97		32011.1		0
635.97		31450.3		0
634.97		32312.4		0
633.97		32453.7		0
632.97		32883.6		0
631.97		33127.2		0
630.97		32201.5		0
629.97		33162.7		0
628.97		33125.4		0
627.97		32347.7		0
626.97		32688		0
625.97		32187.2		0
624.97		32910.3		0
623.97		33075.8		0
622.97		32815.1		0
621.97		33328.9		0
620.97		32580.6		0
619.97		33111.6		0
618.97		32864.4		0
617.97		33438.1		0
616.97		32500.2		0
615.97		32889.4		0
614.97		32721.4		0
613.97		33116.9		0
612.97		32375.5		0
611.97		32806.2		0
610.97		32821.7		0
609.97		32866.7		0
608.97		33148.8		0
607.97		33799.1		0
606.97		33907.3		0
605.97		33352		0
604.97		33116.7		0
603.97		33736.3		0
602.97		33483.6		0
601.97		33680.8		0
600.97		34014.1		0
599.97		33915.1		0
598.97		34017.2		0
597.97		33753.9		0
596.97		33269.3		0
595.97		33827.6		0
594.97		34242		0
593.97		34200.7		0
592.97		33485		0
591.97		33747.6		0
590.97		33723		0
589.97		33973.8		0
588.97		34256.8		0
587.97		35179.5		0
586.97		35125.8		0
585.97		34199.2		0
584.97		34901.6		0
583.97		34789.3		0
582.97		34889		0
581.97		35206.8		0
580.97		34361.7		0
579.97		34641.4		0
578.97		34966.8		0
577.97		34517.5		0
576.97		33997		0
575.97		34188.6		0
574.97		34032.9		0
573.97		34721		0
572.97		34897.1		0
571.97		34982.1		0
570.97		34972.3		0
569.97		33731.3		0
568.97		33197		0
567.97		32413.5		0
566.97		32995.5		0
565.97		32173.6		0
564.97		32959.6		0
563.97		34203.8		0
562.97		34062.7		0
561.97		35732.2		0
560.97		36265		0
559.97		37958.3		0
558.97		39029.4		0
557.97		39192.9		0
556.97		40032.2		0
555.97		41313.2		0
554.97		41506.7		0
553.97		41124.1		0
552.97		38800.3		0
551.97		35916.9		0
550.97		33945.2		0
549.97		32427.3		0
548.97		30884.9		0
547.97		29776		0
546.97		29925.3		0
545.97		28463.7		0
544.97		26390.6		0
543.97		24212.9		0
542.97		20902.5		0
541.97		18094.7		0
540.97		15768.7		0
539.97		14832.4		0
538.97		14551.1		14551.1
537.97		15372.8		14549.5
536.97		16408.8		14542.5
535.97		19487		14528.9
534.97		34158.5		14495.5
533.97		89887.4		14368.2
532.97		183508		13884.5
531.97		196572		12800.2
530.97		111668		11626.2
529.97		46357.3		10987.1
528.97		22017.6		10761.2
527.97		13798		10689.3
526.97		11974.9		10669.4
525.97		11068.3		10661.1
524.97		11018.6		10658.5
523.97		10656.2		10656.2
522.97		10510.6		0
521.97		10796		0
520.97		10588.6		0
519.97		10785.5		0
518.97		10296.6		0
517.97		11046.8		0
516.97		10551.9		0
515.97		10584.3		0
514.97		10977.4		0
513.97		10653.1		0
512.97		10287.5		0
511.97		10306.7		0
510.97		10393.8		0
509.97		10463.3		0
508.97		10541.9		0
507.97		10425.2		0
506.97		10669.6		0
505.97		10574.4		0
504.97		10401.5		0
503.97		10135.1		0
502.97		10426.6		0
501.97		10134.5		0
500.97		10459.9		0
499.97		10475.1		0
498.97		10924.8		0
497.97		10476.2		0
496.97		10831.3		0
495.97		10960.9		0
494.97		10448		0
493.97		10707.1		0
492.97		10348.5		0
491.97		10708		0
490.97		10664.7		0
489.97		10658.8		0
488.97		10636.9		0
487.97		10525.3		0
486.97		10535.6		0
485.97		10835.9		0
484.97		10799.8		0
483.97		10783.9		0
482.97		10649.6		0
481.97		10733.6		0
480.97		10819.2		0
479.97		10822.1		0
478.97		10523.1		0
477.97		10786.6		0
476.97		10696.9		0
475.97		10751.4		0
474.97		11286.3		0
473.97		10668.3		0
472.97		10981.2		0
471.97		10928.6		0
470.97		10804.2		0
469.97		11017.3		0
468.97		10776.6		0
467.97		10840.2		0
466.97		10969.6		0
465.97		10948.6		0
464.97		11006.7		0
463.97		11150		0
462.97		10977.1		0
461.97		10636.1		0
460.97		10956.1		0
459.97		10989.9		0
458.97		10927.1		0
457.97		11530.3		0
456.97		11094.4		0
455.97		10964.4		0
454.97		10465.8		0
453.97		10581		0
452.97		11131.6		0
451.97		11030.6		0
450.97		11383.6		0
449.97		10977.7		0
448.97		10599.8		0
447.97		10786.7		0
446.97		11000.9		0
445.97		10991.9		0
444.97		10744.7		0
443.97		11002.6		0
442.97		11028.7		0
441.97		11358.8		0
440.97		11121.6		0
439.97		11240.4		0
438.97		10978.8		0
437.97		10908.4		0
436.97		11424.9		0
435.97		11135.2		0
434.97		10972.7		0
433.97		11213.4		0
432.97		11451.2		0
431.97		11122.3		0
430.97		11167.5		0
429.97		10924.8		0
428.97		11061		0
427.97		10841.9		0
426.97		11258.9		0
425.97		11499.2		0
424.97		11317.3		0
423.97		11189.3		0
422.97		11638.8		0
421.97		11716.3		0
420.97		11117.3		0
419.97		11284.8		0
418.97		10935.4		0
417.97		11224.5		0
416.97		10891.9		0
415.97		10976.2		0
414.97		11216.4		0
413.97		11051.7		0
412.97		10976.1		0
411.97		10904.7		0
410.97		10589.9		10589.9
409.97		10940		10589.5
408.97		10666.3		10583
407.97		10783.3		10581.1
406.97		11144.1		10577.1
405.97		10919		10566.8
404.97		10903.5		10560.3
403.97		10873.9		10553.8
402.97		10898.3		10547.8
401.97		11742.6		10541.2
400.97		13822.3		10520
399.97		16187.4		10462.6
398.97		16131.2		10363.5
397.97		13567.2		10263.9
396.97		11658.4		10206.8
395.97		10537.5		10181.8
394.97		10255.9		10175.6
393.97		10364.5		10174.2
392.97		10408.3		10170.9
391.97		10594.8		10166.8
390.97		10159.4		10159.4
389.97		10542.8		0
388.97		10183.4		0
387.97		10735		0
386.97		10587		0
385.97		10486.6		0
384.97		10564		0
383.97		10431.4		0
382.97		10074.8		0
381.97		10164.9		0
380.97		10279.2		0
379.97		10597.5		0
378.97		10911.3		0
377.97		10645.8		0
376.97		10288.3		0
375.97		10525.9		0
374.97		10668.1		0
373.97		10581.1		0
372.97		10874		0
371.97		10659.6		0
370.97		10849.3		0
369.97		10627.7		0
368.97		10511.3		0
367.97		10670.6		0
366.97		10961.9		0
365.97		10660.9		0
364.97		10709.2		0
363.97		10994.2		0
362.97		10441.5		0
361.97		10880.9		0
360.97		10750.9		0
359.97		10615.7		0
358.97		10952.7		0
357.97		10745.8		0
356.97		10776.2		0
355.97		10776.4		0
354.97		11209.1		0
353.97		11127		0
352.97		11077.5		0
351.97		11017.8		0
350.97		10697.8		0
349.97		10552.6		0
348.97		10811.3		0
347.97		11189.4		0
346.97		11533.7		0
345.97		11403.3		0
344.97		11030.6		0
343.97		11049.1		0
342.97		11214.9		0
341.97		11153.9		0
340.97		10951.4		0
339.97		10914.7		0
338.97		11440.1		0
337.97		11164.9		0
336.97		11368.2		0
335.97		11234.4		0
334.97		11296.8		0
333.97		11379.8		0
332.97		10567.3		0
331.97		11264.4		0
330.97		11190.4		0
329.97		11527.5		0
328.97		11012.1		0
327.97		11329.2		0
326.97		11572		0
325.97		11194.5		0
324.97		11272.2		0
323.97		11936.1		0
322.97		11328.8		0
321.97		11628.8		0
320.97		11098.9		0
319.97		11207		0
318.97		11892.5		0
317.97		11492.2		0
316.97		11717.2		0
315.97		11913.8		0
314.97		11806.9		0
313.97		11529.2		0
312.97		11769.6		0
311.97		11957.9		0
310.97		11753.3		0
309.97		11845.8		0
308.97		11750.8		0
307.97		11572.4		0
306.97		10984.7		0
305.97		11578.5		0
304.97		11443.4		0
303.97		10861.3		0
302.97		11052.4		0
301.97		10465.9		0
300.97		9936.97		0
299.97		9971.22		0
298.97		10137		0
297.97		9951.75		0
296.97		9752.25		0
295.97		9588.86		0
294.97		9084.83		0
293.97		9023.74		9023.74
292.97		9416.37		9021.43
291.97		9928.37		9010.94
290.97		10291.4		8989.69
289.97		11003.9		8960.5
288.97		12971.6		8916.13
287.97		16711.9		8830.73
286.97		19518.1		8667.44
285.97		23742.8		8443.87
284.97		27544.2		8130.01
283.97		25396.6		7732.86
282.97		16742.7		7372.03
281.97		9844.04		7180.74
280.97		7359.83		7126.39
279.97		7303.36		7121.62
278.97		7117.91		7117.91
277.97		7134.78		7134.78
276.97		7110.97		0
275.97		7178.68		0
274.97		7096.01		0
273.97		7014.58		0
272.97		7122.83		0
271.97		7157.41		0
270.97		7207.15		0
269.97		6928.54		0
268.97		6888.41		0
267.97		7021.09		0
266.97		7021.03		0
265.97		6930.27		0
264.97		6877.05		0
263.97		6928.76		0
262.97		7241.94		0
261.97		7064.4		0
260.97		6936.7		0
259.97		7113.2		0
258.97		6950.73		0
257.97		7299.87		0
256.97		7236.11		0
255.97		7225.45		0
254.97		7237.92		0
253.97		7511.26		0
252.97		7634.78		0
251.97		7158.9		0
250.97		6950.49		0
249.97		6926.76		0
248.97		7313.85		0
247.97		7393.04		0
246.97		7238.44		0
245.97		7091.63		0
244.97		7162.78		0
243.97		7302.81		0
242.97		7295.01		0
241.97		7222.81		0
240.97		7017.45		0
239.97		7205.62		0
238.97		7480.3		0
237.97		7289.82		0
236.97		7324.61		0
235.97		7423.62		0
234.97		7464.14		0
233.97		7191.73		0
232.97		7227.24		0
231.97		7286.09		0
230.97		7278.55		0
229.97		7261.63		0
228.97		7205.9		0
227.97		7316.81		0
226.97		7637.9		0
225.97		7322.25		0
224.97		7421.43		0
223.97		7381.65		0
222.97		7446.36		0
221.97		7432.04		0
220.97		7159.2		0
219.97		7427.57		0
218.97		7242.38		0
217.97		7466.04		0
216.97		7387.04		0
215.97		7536.3		0
214.97		7349.29		0
213.97		7519.67		0
212.97		7717.58		0
211.97		7761.8		0
210.97		7462.92		0
209.97		7828.86		0
208.97		7675.43		0
207.97		7595.79		0
206.97		7541.96		0
205.97		7422.47		0
204.97		7276.09		0
203.97		7537.97		0
202.97		7832.14		0
201.97		7870.6		0
200.97		7793.98		0
199.97		8117.83		0
198.97		7874.36		0
197.97		7957.66		0
196.97		7945.76		0
195.97		8061.63		0
194.97		7967.96		0
193.97		7968.46		0
192.97		7926.77		0
191.97		7937.96		0
190.97		8170.92		0
189.97		7975.96		0
188.97		7558.08		0
187.97		7440.55		0
186.97		7866.31		0
185.97		7817.02		0
184.97		8042.46		0
183.97		7773.03		0
182.97		7731.03		0
181.97		8228.23		0
180.97		8395.19		0
179.97		8514.97		0
178.97		8845.87		0
177.97		8792.75		0
176.97		8936.65		0
175.97		9137.46		0
174.97		9326.18		0
173.97		9220.06		0
172.97		9063.19		0
171.97		8436.98		0
170.97		8604.39		0
169.97		8038.65		0
168.97		8188.24		0
167.97		7732.37		0
166.97		7445.06		0
165.97		6909.92		0
164.97		6411.18		0
163.97		5789.41		0
162.97		5785.32		0
161.97		5503.13		0
160.97		5517.99		0
159.97		6037.34		0
158.97		6278.32		0
157.97		6826.63		0
156.97		9796.93		0
155.97		15972.7		0
154.97		27063.6		0
153.97		31310.8		0
152.97		23162.9		0
151.97		13914.9		0
150.97		8919.22		0
149.97		7216.02		0
148.97		6432.16		0
147.97		5765.07		0
146.97		5580.16		0
145.97		5590.96		0
144.97		5401.78		0
143.97		5473.2		0
142.97		5177.53		0
141.97		5385.83		0
140.97		5054.17		0
139.97		5000.12		0
138.97		5344.66		0
137.97		4744.25		0
136.97		5102.36		0
135.97		4974.41		0
134.97		4984.38		0
133.97		5291.48		0
132.97		5284.01		0
131.97		5191.27		0
130.97		5051.79		0
129.97		5252.02		0
128.97		5245.81		0
127.97		5511.73		0
126.97		5530.76		0
125.97		5962.96		0
124.97		5943.51		0
123.97		6088.56		0
122.97		6105.86		0
121.97		5951.25		0
120.97		5623.43		0
119.97		5224.74		0
118.97		5037.18		0
117.97		4529.04		0
116.97		4401.3		0
115.97		4239.5		0
114.97		4079.63		0
113.97		3625.77		0
112.97		3082.52		0
111.97		2674.99		0
110.97		2274.08		2274.08
109.97		2410.33		2273.96
108.97		2474.2		2263.38
107.97		2247.16		2247.16
106.97		2467.67		2247.14
105.97		3966.62		2246.77
104.97		10829.8		2243.95
103.97		25914.6		2229.96
102.97		33031		2191.39
101.97		19240.6		2141.18
100.97		6509.2		2113.34
99.97		2801.1		2106.18
98.97		2421.06		2105.05
97.97		2219.42		2104.54
96.97		2253.07		2104.35
95.97		2246.1		2104.11
94.97		2332.19		2103.88
93.97		2103.51		2103.51
92.97		2233.82		0
91.97		2029.78		0
90.97		2156.15		0
89.97		2121.92		0
88.97		2091.78		0
87.97		2020.59		0
86.97		2267.98		0
85.97		2236.43		0
84.97		2048.98		0
83.97		2083.14		0
82.97		1986.21		0
81.97		1894.54		0
80.97		2029.18		0
79.97		2188.33		0
78.97		2233.63		0
77.97		2150.25		0
76.97		2176.05		0
75.97		2174.01		0
74.97		2142.74		0
73.97		2315.45		0
72.97		2046.19		0
71.97		2175.5		0
70.97		2147.94		0
69.97		2136.23		0
68.97		2140.49		0
67.97		2155.93		0
66.97		2113.1		0
65.97		2124.75		0
64.97		2117.88		0
63.97		2150.67		0
62.97		2139.14		0
61.97		2257.17		0
60.97		2385.53		0
59.97		2277.23		0
58.97		2278.18		0
57.97		2429.15		0
56.97		2502.34		0
55.97		2663.33		0
54.97		2363.92		0
53.97		2396.17		0
52.97		2178.21		0
51.97		2180.72		0
50.97		2231.91		0
49.97		2274.62		0
48.97		2298.98		0
47.97		2215.73		0
46.97		2286.97		0
45.97		2186.58		0
44.97		2078.31		0
43.97		1852.47		0
42.97		1843.07		0
41.97		2051.7		0
40.97		1815.46		0
39.97		1724.26		0
38.97		1638.91		0
37.97		1686.37		0
36.97		1729.17		0
35.97		1668.93		0
34.97		1624.31		0
33.97		1542.66		0
32.97		1775.19		0
31.97		1955.11		0
30.97		2100.75		0
29.97		2219.32		0
28.97		2763.81		0
27.97		3387.62		0
26.97		4989.56		0
25.97		6579.28		0
24.97		6750.88		0
23.97		5213.76		0
22.97		3049.86		0
21.97		1577.01		0
20.97		1081.12		0
19.97		866.897		0
18.97		746.28		0
17.97		777.253		0
16.97		844.439		0
15.97		1074.38		0
14.97		1584.16		0
13.97		1772.91		0
12.97		1826.87		0
11.97		1518.67		0
10.97		1519.08		0
9.97		1448.85		0
8.97		1547.34		0
7.97		1879.34		0
6.97		1697.46		0
5.97		1288.98		0
4.97		736.349		0
3.97		406.196		0
2.97		200.02		0
1.97		105.386		0
0.97		43.3543		0
-0.03		24.7975		0
-1.03		10.6561		0
-2.03		6.63066		0
-3.03		5.81058		0
-4.03		3.89039		0
-5.03		1.11011		0
-6.03		3.89039		0
-7.03		0		0
-8.03		7.61576		0
-9.03		2.38524		0
-10.03		0		0

## Sheet: Peak Table
Peak Table :
	Name	Start BE	Peak BE	End BE	Height CPS	FWHM eV	Area (P) CPS.eV	Area (N) TPP-2M	Atomic %	Peak Type	Q	SF ALTHERMO1	TXFN	Backgnd	PP Height CPS	PP Hgt (N)	PP At. %	Title	File Name
	Si2p	108.8	103.469	96.8	7226.6	1.81	14555.9	0.1945	21.46	Standard	1	0.9	1045.87	Smart	7467.48	0.02	25.076	Si2p Scan	D:\XPS17\170305-yzk_mp\303SZC-5.DATA\Si2p Scan_0.VGD
	C1s	296.8	284.814	273.27	3885.88	3.091	15434.3	0.1948	21.495	Standard	1	1	1110.89	Smart	4080.6	0.0103	12.944	C1s Scan	D:\XPS17\170305-yzk_mp\303SZC-5.DATA\C1s Scan_0.VGD
	N1s	408.8	399.816	394.8	1259.41	2.069	3546.32	0.0277	3.055	Standard	1	1.676	1157.24	Smart	1503.6	0.0047	5.901	N1s Scan	D:\XPS17\170305-yzk_mp\303SZC-5.DATA\N1s Scan_0.VGD
	O1s	540.8	532.723	526.8	45565.1	1.886	101006	0.4819	53.162	Standard	1	2.881	1216.89	Smart	46437.3	0.0443	55.669	O1s Scan	D:\XPS17\170305-yzk_mp\303SZC-5.DATA\O1s Scan_0.VGD
	Fe2p	740.12	710.478	701.57	785.377	0.218	7228.46	0.0075	0.828	Standard	1	14.353	1309.59	Smart	1047.47	0.0003	0.41	Fe2p Scan	D:\XPS17\170305-yzk_mp\303SZC-5.DATA\Fe2p Scan_0.VGD

## Sheet: Titles
15:39:21 Thursday, March 09, 2017
D:\XPS17\170305-yzk_mp\303SZC-5.xls
303SZC-5
Data Files :	Title	File Name	Comment
	Cl2p Scan	D:\XPS17\170305-yzk_mp\303SZC-5.DATA\Cl2p Scan_0.VGD
	Fe2p Scan	D:\XPS17\170305-yzk_mp\303SZC-5.DATA\Fe2p Scan_0.VGD
	Si2s Scan	D:\XPS17\170305-yzk_mp\303SZC-5.DATA\Si2s Scan_0.VGD
	O1s Scan	D:\XPS17\170305-yzk_mp\303SZC-5.DATA\O1s Scan_0.VGD
	N1s Scan	D:\XPS17\170305-yzk_mp\303SZC-5.DATA\N1s Scan_0.VGD
	C1s Scan	D:\XPS17\170305-yzk_mp\303SZC-5.DATA\C1s Scan_0.VGD
	Si2p Scan	D:\XPS17\170305-yzk_mp\303SZC-5.DATA\Si2p Scan_0.VGD
	Cl2p Scan	D:\XPS17\170305-yzk_mp\303SZC-5.DATA\Cl2p Scan.VGD
	Fe2p Scan	D:\XPS17\170305-yzk_mp\303SZC-5.DATA\Fe2p Scan.VGD
	Si2s Scan	D:\XPS17\170305-yzk_mp\303SZC-5.DATA\Si2s Scan.VGD
	O1s Scan	D:\XPS17\170305-yzk_mp\303SZC-5.DATA\O1s Scan.VGD
	N1s Scan	D:\XPS17\170305-yzk_mp\303SZC-5.DATA\N1s Scan.VGD
	C1s Scan	D:\XPS17\170305-yzk_mp\303SZC-5.DATA\C1s Scan.VGD
	Si2p Scan	D:\XPS17\170305-yzk_mp\303SZC-5.DATA\Si2p Scan.VGD
	Survey	D:\XPS17\170305-yzk_mp\303SZC-5.DATA\Survey.VGD
