# Supplementary material for: Highly efficient triazolone/metal ion/polydopamine/MCM-41 sustained release system with pH sensitivity for pesticide delivery
Source: R Soc Open Sci. 2018 Jul 11;5(7):180658. doi: 10.1098/rsos.180658 (PMC6083694; doi:10.1098/rsos.180658)
Supplement: BET raw data [file rsos180658supp1.zip › XPS raw material/303SZC-(Tri-Zn-PDA-MCM-41).xls]

## Sheet: Zn2p Scan
﻿
Axis	Energy	Elements=	1041
D:\XPS17\170305-yzk_mp\303SZC-7.DATA\Zn2p Scan_0.VGD
Binding Energy (E)				Backgnd.
eV		Counts / s		Counts / s
1062.32		9191.48		0
1062.27		9218.18		0
1062.22		9047.46		0
1062.17		9114.08		0
1062.12		9309.34		0
1062.07		8979.03		0
1062.02		9103		0
1061.97		8841.29		0
1061.92		9058.89		0
1061.87		9160.59		0
1061.82		9231.08		0
1061.77		9130.18		0
1061.72		8979.18		0
1061.67		9152.21		0
1061.62		9341.81		0
1061.57		9258.95		0
1061.52		9366.08		0
1061.47		9227.86		0
1061.42		9098.54		0
1061.37		8895.12		0
1061.32		9097.89		0
1061.27		9399.52		0
1061.22		9232.14		0
1061.17		9079.52		0
1061.12		9010.33		0
1061.07		9157.81		0
1061.02		9175.65		0
1060.97		9175.13		0
1060.92		9483.32		0
1060.87		9324.73		0
1060.82		9042.88		0
1060.77		9127.32		0
1060.72		9121.4		0
1060.67		8803.27		0
1060.62		8813.87		0
1060.57		9446.03		0
1060.52		9423.98		0
1060.47		9073.91		0
1060.42		9323.24		0
1060.37		8898.59		0
1060.32		8849.99		0
1060.27		9064.3		0
1060.22		9484.29		0
1060.17		9211.19		0
1060.12		9037.06		0
1060.07		8963.3		0
1060.02		9417.25		0
1059.97		9303.02		0
1059.92		9354.94		0
1059.87		9160.1		0
1059.82		9203.23		0
1059.77		9114.26		0
1059.72		9158.05		0
1059.67		9181.55		0
1059.62		8991.62		0
1059.57		9192.39		0
1059.52		9048.33		0
1059.47		9472.97		0
1059.42		9421.06		0
1059.37		9469.71		0
1059.32		9458.97		0
1059.27		9546.39		0
1059.22		9003.3		0
1059.17		9130.42		0
1059.12		8800.81		0
1059.07		9052.9		0
1059.02		9260.56		0
1058.97		8998.88		0
1058.92		8923.49		0
1058.87		9352.63		0
1058.82		9495.81		0
1058.77		9392.46		0
1058.72		9162.56		0
1058.67		9072.12		0
1058.62		9128.77		0
1058.57		9023.19		0
1058.52		9205.57		0
1058.47		9021.22		0
1058.42		9147.79		0
1058.37		9205.1		0
1058.32		9238.54		0
1058.27		9376.33		0
1058.22		9044.24		0
1058.17		8920.03		0
1058.12		9056.99		0
1058.07		9278.09		0
1058.02		9274.31		0
1057.97		9134.4		0
1057.92		9360.87		0
1057.87		9277.35		0
1057.82		9078.54		0
1057.77		9283.55		0
1057.72		9353.66		0
1057.67		9241.34		0
1057.62		8984.02		0
1057.57		9188.54		0
1057.52		9248.72		0
1057.47		9324.47		9276.57
1057.42		9820.37		9262.54
1057.37		9417.8		9239.43
1057.32		9057.38		9213.3
1057.27		9218.13		9194.74
1057.22		9187.82		9179.98
1057.17		9533.7		9163.75
1057.12		9298.65		9144.18
1057.07		8806.74		9134.8
1057.02		8933.43		9129.74
1056.97		9175.69		9123
1056.92		9327.96		9113.15
1056.87		9086.71		9101.85
1056.82		9091.8		9098.73
1056.77		9087.97		9098.88
1056.72		9309.5		9099.04
1056.67		9165.23		9099.19
1056.62		8995.76		9099.34
1056.57		9105.25		9099.49
1056.52		9377.9		9099.64
1056.47		9664.48		9099.79
1056.42		9069.69		9099.95
1056.37		9322.8		9100.1
1056.32		9320.12		9100.25
1056.27		9247.06		9100.4
1056.22		8836.24		9100.55
1056.17		9144.56		9100.71
1056.12		9252.03		9100.86
1056.07		9131.52		9101.01
1056.02		9031.82		9101.16
1055.97		8902.51		9101.31
1055.92		9333.32		9101.46
1055.87		9438.21		9101.62
1055.82		9158.63		9101.77
1055.77		9119.43		9101.92
1055.72		9174.89		9102.07
1055.67		9282.48		9102.22
1055.62		9243.4		9102.38
1055.57		9452.74		9102.53
1055.52		9430.75		9102.68
1055.47		9425.94		9102.83
1055.42		9367.42		9102.98
1055.37		9308.8		9103.14
1055.32		9526.16		9103.29
1055.27		9614.85		9103.44
1055.22		9337.23		9103.59
1055.17		9201.97		9103.74
1055.12		9257.3		9103.89
1055.07		9055.84		9104.05
1055.02		9022.51		9104.2
1054.97		8962.31		9104.35
1054.92		9205.98		9104.5
1054.87		9230.32		9104.65
1054.82		9202.8		9104.81
1054.77		9299.09		9104.96
1054.72		9447.42		9105.11
1054.67		9370.21		9105.26
1054.62		9344.27		9105.41
1054.57		9535.06		9105.56
1054.52		9186.34		9105.72
1054.47		9065.89		9105.87
1054.42		9179.69		9106.02
1054.37		9423.64		9106.17
1054.32		9026.77		9106.32
1054.27		9138.43		9106.48
1054.22		9115.03		9106.63
1054.17		9192.06		9106.78
1054.12		9178.53		9106.93
1054.07		9221.4		9107.08
1054.02		9087.06		9107.24
1053.97		8969.4		9107.39
1053.92		9485.55		9107.54
1053.87		9357.23		9107.69
1053.82		9061.01		9107.84
1053.77		9480.98		9107.99
1053.72		9370.03		9108.15
1053.67		9099.43		9108.3
1053.62		9129.77		9108.45
1053.57		9123.96		9108.6
1053.52		9159.93		9108.75
1053.47		9011.38		9108.91
1053.42		9111.85		9109.06
1053.37		9314.1		9109.21
1053.32		9074.71		9109.36
1053.27		9288.03		9109.51
1053.22		9375.33		9109.67
1053.17		9134.09		9109.82
1053.12		9625.15		9109.97
1053.07		9114.72		9110.12
1053.02		9092.45		9110.27
1052.97		9117.39		9110.42
1052.92		9436.13		9110.58
1052.87		8994.51		9110.73
1052.82		8955.59		9110.88
1052.77		9070.54		9111.03
1052.72		9159.65		9111.18
1052.67		9064.76		9111.34
1052.62		9150.73		9111.49
1052.57		9185.71		9111.95
1052.52		9400.6		9112.4
1052.47		9098.28		9112.86
1052.42		8937.46		9113.32
1052.37		9208.52		9113.78
1052.32		9241.53		9114.24
1052.27		9367.25		9114.69
1052.22		9424.48		9115.15
1052.17		9399.92		9115.61
1052.12		9757.2		9116.07
1052.07		9396.96		9116.53
1052.02		9262.67		9116.98
1051.97		9135.03		9117.44
1051.92		9270.4		9117.9
1051.87		9510.95		9118.36
1051.82		9415		9118.82
1051.77		9247.86		9119.27
1051.72		9185.65		9119.73
1051.67		9448.62		9120.19
1051.62		9274.14		9120.65
1051.57		9312.37		9121.11
1051.52		9305.17		9121.56
1051.47		9177.3		9122.02
1051.42		9206.21		9122.48
1051.37		9185.86		9122.94
1051.32		9345.19		9123.4
1051.27		9069.56		9123.85
1051.22		9219.9		9124.31
1051.17		9280.02		9124.77
1051.12		9323.29		9125.23
1051.07		8999.19		9125.69
1051.02		9401.28		9126.14
1050.97		9323.57		9126.6
1050.92		9563.77		9127.06
1050.87		9234.72		9127.52
1050.82		9391.55		9127.98
1050.77		9219.16		9128.43
1050.72		9411.33		9128.89
1050.67		9490.17		9129.35
1050.62		9248.87		9129.81
1050.57		9286.8		9130.27
1050.52		9083.89		9130.72
1050.47		9145.51		9131.18
1050.42		9488.13		9131.64
1050.37		9220.89		9132.1
1050.32		9218.69		9132.56
1050.27		9413.79		9133.01
1050.22		9261.27		9133.47
1050.17		9332.59		9133.93
1050.12		9629.28		9134.39
1050.07		9353.16		9134.85
1050.02		9137.78		9135.3
1049.97		9115.78		9135.76
1049.92		9081.58		9136.22
1049.87		8984.39		9136.68
1049.82		9001.64		9137.14
1049.77		9219.52		9137.6
1049.72		9485		9138.05
1049.67		9233.54		9138.51
1049.62		9351.26		9138.97
1049.57		9308.12		9139.43
1049.52		9433.66		9139.89
1049.47		9505.24		9140.34
1049.42		9262.74		9140.8
1049.37		9470.93		9141.26
1049.32		9094.6		9141.72
1049.27		9000.61		9142.18
1049.22		9335.76		9142.63
1049.17		9414.53		9143.09
1049.12		9503.17		9143.55
1049.07		9218.32		9144.01
1049.02		9245.45		9144.47
1048.97		9030.03		9144.92
1048.92		9238.63		9145.38
1048.87		9400.09		9145.84
1048.82		9137.41		9146.3
1048.77		9001.21		9146.76
1048.72		8922.72		9147.21
1048.67		9347.25		9147.67
1048.62		9608.72		9148.13
1048.57		9366.84		9148.59
1048.52		9048.91		9149.05
1048.47		9388.86		9149.5
1048.42		9443.44		9149.96
1048.37		9531.31		9150.42
1048.32		9513.97		9150.88
1048.27		9222.35		9151.34
1048.22		9149.83		9151.79
1048.17		8946.66		9152.25
1048.12		9456.09		9152.71
1048.07		9508.81		9153.17
1048.02		9220.52		9153.63
1047.97		9332.12		9154.08
1047.92		9301.44		9154.54
1047.87		9654.73		9155
1047.82		9423.96		9155.46
1047.77		9378.72		9155.92
1047.72		9119.04		9156.37
1047.67		9221.93		9156.83
1047.62		9117.94		9157.29
1047.57		9237.89		9157.75
1047.52		9500.04		9158.21
1047.47		9327.11		9158.66
1047.42		9369.05		9159.12
1047.37		9601.56		9159.58
1047.32		9546.43		9160.04
1047.27		9429.53		9160.5
1047.22		9330.8		9160.95
1047.17		9229.48		9161.41
1047.12		9270.28		9161.87
1047.07		9465.58		9162.33
1047.02		9281.51		9162.79
1046.97		9492.82		9163.24
1046.92		9450.07		9163.7
1046.87		9176.09		9164.16
1046.82		9507.66		9164.62
1046.77		9651.41		9165.08
1046.72		9889.81		9165.53
1046.67		9556.89		9165.99
1046.62		9810.34		9166.45
1046.57		9770.28		9166.91
1046.52		9594.66		9167.37
1046.47		9374.9		9167.82
1046.42		9433.62		9168.28
1046.37		9699.66		9168.74
1046.32		9460.19		9169.2
1046.27		9351.54		9169.66
1046.22		9555.41		9170.12
1046.17		9218.11		9170.57
1046.12		9863.68		9171.03
1046.07		9537.59		9171.49
1046.02		9464.69		9171.95
1045.97		9275.05		9172.41
1045.92		9273.88		9172.86
1045.87		9533.93		9173.32
1045.82		9616.69		9173.78
1045.77		9673.16		9174.24
1045.72		9488.39		9174.7
1045.67		9482.23		9175.15
1045.62		9490.68		9175.61
1045.57		9747.65		9176.07
1045.52		9642.5		9176.53
1045.47		9566.99		9176.99
1045.42		9393.82		9177.44
1045.37		9578.77		9177.9
1045.32		9505.16		9178.36
1045.27		9507.38		9178.82
1045.22		9946.71		9179.28
1045.17		9717.24		9179.73
1045.12		9738.05		9180.19
1045.07		9652.57		9180.65
1045.02		10109.6		9181.11
1044.97		9825.39		9181.57
1044.92		9394.16		9182.02
1044.87		9786.56		9182.48
1044.82		9731.8		9182.94
1044.77		9695.82		9183.4
1044.72		9703.91		9183.86
1044.67		9250.15		9184.31
1044.62		9701.37		9184.77
1044.57		9632.08		9185.23
1044.52		9873.23		9185.69
1044.47		10101.9		9186.15
1044.42		10038.9		9186.6
1044.37		10125.8		9187.06
1044.32		9680.57		9187.52
1044.27		9875.65		9187.98
1044.22		9703.98		9188.44
1044.17		9767.29		9188.89
1044.12		9894.06		9189.35
1044.07		9868.84		9189.81
1044.02		9384.74		9190.27
1043.97		9625.97		9190.73
1043.92		9712.13		9191.18
1043.87		9375.28		9191.64
1043.82		9567.23		9192.1
1043.77		9715.09		9192.56
1043.72		9539.6		9193.02
1043.67		9640.78		9193.47
1043.62		9635.28		9193.93
1043.57		9663.54		9194.39
1043.52		9594.25		9194.85
1043.47		9519.1		9195.31
1043.42		9620.52		9195.76
1043.37		9336.1		9196.22
1043.32		9365.82		9196.68
1043.27		9307.44		9197.14
1043.22		9555.85		9197.6
1043.17		9164.68		9198.05
1043.12		9352.88		9198.51
1043.07		9826.75		9198.97
1043.02		9585.33		9199.43
1042.97		9486.94		9199.89
1042.92		9314.88		9200.35
1042.87		9027.89		9200.8
1042.82		9289.84		9201.26
1042.77		9237.05		9201.72
1042.72		9070.11		9202.18
1042.67		9264.36		9202.64
1042.62		9490.15		9203.09
1042.57		9533.73		9203.55
1042.52		9532.9		9204.01
1042.47		9161.47		9204.47
1042.42		9337.26		9204.93
1042.37		9293.68		9205.38
1042.32		9557.3		9205.84
1042.27		9445		9206.3
1042.22		9392.14		9206.76
1042.17		9175.78		9207.22
1042.12		8901.34		9207.67
1042.07		9673.01		9208.13
1042.02		9731.25		9208.59
1041.97		9271.75		9209.05
1041.92		9220.89		9209.51
1041.87		9690.7		9209.96
1041.82		9488.63		9210.42
1041.77		9256.52		9210.88
1041.72		9355.68		9211.34
1041.67		9313.99		9211.8
1041.62		9167.39		9212.25
1041.57		9081.37		9212.71
1041.52		9307.5		9213.17
1041.47		9479.48		9213.63
1041.42		9544.14		9214.09
1041.37		9423.57		9214.54
1041.32		9336.87		9215
1041.27		9594.73		9215.46
1041.22		9250.45		9215.92
1041.17		9278.49		9216.38
1041.12		9147.28		9216.83
1041.07		9376.67		9217.29
1041.02		9521.92		9217.75
1040.97		9460.4		9218.21
1040.92		9288.1		9218.67
1040.87		9422.16		9219.12
1040.82		9793.67		9219.58
1040.77		9729.84		9220.04
1040.72		9816.79		9220.5
1040.67		9392		9220.96
1040.62		9436.63		9221.41
1040.57		9598.45		9221.87
1040.52		9487.58		9222.33
1040.47		9695.39		9222.79
1040.42		9538.23		9223.25
1040.37		9388.98		9223.7
1040.32		9519.44		9224.16
1040.27		9378.88		9224.62
1040.22		9408.98		9225.08
1040.17		9305.09		9225.54
1040.12		9342.23		9225.99
1040.07		9287.4		9226.45
1040.02		9254.05		9226.91
1039.97		9231.94		9227.37
1039.92		9609.99		9227.83
1039.87		9377.15		9228.28
1039.82		9123.31		9228.74
1039.77		9437.41		9229.2
1039.72		9431.35		9229.66
1039.67		9175.14		9230.12
1039.62		9352.37		9230.57
1039.57		9321.94		9231.03
1039.52		9520.29		9231.49
1039.47		9593.77		9231.95
1039.42		9524.26		9232.41
1039.37		9604.28		9232.87
1039.32		9586.91		9233.32
1039.27		9322.2		9233.78
1039.22		9709.92		9234.24
1039.17		9449.57		9234.7
1039.12		9194.09		9235.16
1039.07		9508.94		9235.61
1039.02		9007.59		9236.07
1038.97		9171.27		9236.53
1038.92		9385.52		9236.99
1038.87		9321.96		9237.45
1038.82		9565.04		9237.9
1038.77		9127.36		9238.36
1038.72		9254.65		9238.82
1038.67		9547.3		9239.28
1038.62		9320		9239.74
1038.57		9125.81		9240.19
1038.52		9282.45		9240.65
1038.47		9502.99		9241.11
1038.42		9441.94		9241.57
1038.37		9319.52		9242.03
1038.32		9124.03		9242.48
1038.27		9521.88		9242.94
1038.22		9320.82		9243.4
1038.17		9256.23		9243.86
1038.12		9210.49		9244.32
1038.07		9363.77		9244.77
1038.02		9595.01		9245.23
1037.97		9307.63		9245.69
1037.92		9681.2		9246.15
1037.87		9522.85		9246.61
1037.82		9329.59		9247.06
1037.77		9068.17		9247.52
1037.72		9433.35		9247.98
1037.67		9351.1		9248.44
1037.62		9298.44		9248.9
1037.57		9293.85		9249.35
1037.52		9587.38		9249.81
1037.47		9230.73		9250.27
1037.42		9348.42		9250.73
1037.37		9329.13		9251.19
1037.32		9841.04		9251.64
1037.27		9392.86		9252.1
1037.22		9235.3		9252.56
1037.17		9478.27		9253.02
1037.12		9281.12		9253.48
1037.07		9443.52		9253.93
1037.02		9094.91		9254.39
1036.97		9293.41		9254.85
1036.92		9294.1		9255.31
1036.87		9379.37		9255.77
1036.82		9193.47		9256.22
1036.77		9019.42		9256.68
1036.72		9424.28		9257.27
1036.67		9329.2		9257.86
1036.62		9328.67		9258.45
1036.57		9271.43		9259.04
1036.52		9195.26		9259.63
1036.47		9152.89		9260.22
1036.42		9432.45		9260.81
1036.37		9222.31		9261.4
1036.32		9380.91		9261.99
1036.27		9369.52		9262.58
1036.22		9615.16		9263.17
1036.17		9065.69		9263.76
1036.12		9442.9		9264.35
1036.07		9527.59		9264.94
1036.02		9316.32		9265.53
1035.97		9557.77		9266.12
1035.92		9510.07		9266.71
1035.87		9276.21		9267.3
1035.82		9467.43		9267.89
1035.77		9182.68		9268.48
1035.72		9120.91		9269.07
1035.67		9500.73		9269.66
1035.62		9244.34		9270.25
1035.57		9268.54		9270.84
1035.52		9230.43		9271.43
1035.47		9300.52		9272.02
1035.42		9287.26		9272.61
1035.37		9380.8		9273.2
1035.32		9303.23		9273.79
1035.27		9283.68		9274.38
1035.22		9406.1		9274.97
1035.17		9520.71		9275.56
1035.12		9312.99		9276.15
1035.07		9458.8		9276.74
1035.02		9107.94		9277.33
1034.97		9062.58		9277.92
1034.92		9369.84		9278.51
1034.87		9295.06		9279.1
1034.82		9450.63		9279.69
1034.77		9322.13		9280.28
1034.72		9431.75		9280.87
1034.67		9247.19		9281.46
1034.62		9614.1		9282.05
1034.57		9418.19		9282.64
1034.52		9305.79		9283.23
1034.47		9523.44		9283.82
1034.42		9600.61		9284.41
1034.37		9388.1		9285
1034.32		9501.6		9285.59
1034.27		9476.63		9286.18
1034.22		9575.93		9286.77
1034.17		9555.29		9287.36
1034.12		9318.73		9287.95
1034.07		9166.41		9288.54
1034.02		9305.17		9289.13
1033.97		9299.73		9289.72
1033.92		9201.23		9290.31
1033.87		9409.65		9290.9
1033.82		9338.5		9291.49
1033.77		9431.35		9292.08
1033.72		9585.09		9292.67
1033.67		9466.19		9293.26
1033.62		9308.13		9293.85
1033.57		9450.12		9294.44
1033.52		9193.34		9295.03
1033.47		9495.62		9295.62
1033.42		9346.42		9296.21
1033.37		9310.28		9296.8
1033.32		9386.03		9297.39
1033.27		9410.93		9297.98
1033.22		9327.67		9298.57
1033.17		9343.28		9299.16
1033.12		9554.75		9299.75
1033.07		9473.82		9300.34
1033.02		9151.69		9300.93
1032.97		9554.71		9301.52
1032.92		9511.84		9302.11
1032.87		9252.95		9302.7
1032.82		9422.49		9303.29
1032.77		9376		9303.88
1032.72		9406.33		9304.47
1032.67		9605.08		9305.06
1032.62		9633.5		9305.65
1032.57		9233.5		9306.24
1032.52		9438.84		9306.83
1032.47		9077.73		9307.42
1032.42		9545.4		9308.01
1032.37		9351.27		9308.6
1032.32		9179.22		9309.19
1032.27		9063.66		9309.78
1032.22		9363.58		9310.37
1032.17		9628.74		9310.96
1032.12		9277.43		9311.55
1032.07		9731.39		9312.14
1032.02		9461.3		9312.73
1031.97		9060.96		9313.32
1031.92		9460.89		9313.91
1031.87		9521.32		9314.5
1031.82		9352.88		9315.09
1031.77		9366.64		9315.68
1031.72		9527.74		9316.27
1031.67		9395.94		9316.86
1031.62		9480.73		9317.45
1031.57		9352.13		9318.04
1031.52		9371.68		9318.63
1031.47		9352.59		9319.22
1031.42		9382.62		9319.81
1031.37		9673.34		9320.4
1031.32		9761.65		9320.99
1031.27		9275.46		9321.58
1031.22		9158.73		9322.17
1031.17		9167.86		9322.76
1031.12		9599.09		9323.35
1031.07		9495.09		9323.94
1031.02		9550.75		9324.53
1030.97		9492.64		9325.12
1030.92		9343.98		9325.71
1030.87		9503.42		9326.3
1030.82		9761.88		9326.89
1030.77		9620		9327.48
1030.72		9246.39		9328.07
1030.67		9251.1		9328.66
1030.62		9834.71		9329.25
1030.57		9662.95		9329.84
1030.52		9707.47		9330.43
1030.47		9586.58		9331.02
1030.42		9469.74		9331.61
1030.37		9369.91		9332.2
1030.32		9486.92		9332.79
1030.27		9384.21		9333.38
1030.22		9454.06		9333.97
1030.17		9452.54		9334.56
1030.12		9337.32		9335.14
1030.07		9461.92		9335.73
1030.02		9495.79		9336.32
1029.97		9433.62		9336.91
1029.92		9990.86		9337.5
1029.87		9902.86		9338.09
1029.82		9579.02		9338.68
1029.77		9458.14		9339.27
1029.72		9454.4		9339.86
1029.67		9640.61		9340.45
1029.62		9445.16		9341.04
1029.57		9290.37		9341.63
1029.52		9448.33		9342.22
1029.47		9501.92		9342.81
1029.42		9300.88		9343.4
1029.37		9662.51		9343.99
1029.32		9754.21		9344.58
1029.27		9947.2		9345.17
1029.22		9524.64		9345.76
1029.17		9331.6		9346.35
1029.12		9863.85		9346.94
1029.07		9193.85		9347.53
1029.02		9233.69		9348.12
1028.97		9577.63		9348.71
1028.92		9461.36		9349.3
1028.87		9377.02		9349.89
1028.82		9046.96		9350.48
1028.77		9475.21		9351.07
1028.72		9574.16		9351.66
1028.67		9822.04		9352.25
1028.62		9447.21		9352.84
1028.57		9295.58		9353.43
1028.52		9579.6		9354.02
1028.47		9618.75		9354.61
1028.42		9742.51		9355.2
1028.37		9593.1		9355.79
1028.32		9361.86		9356.38
1028.27		9884.27		9356.97
1028.22		9706.56		9357.56
1028.17		9447.54		9358.15
1028.12		9536.21		9358.74
1028.07		9470.94		9359.33
1028.02		9618.04		9359.92
1027.97		9386.55		9360.51
1027.92		9812.26		9361.1
1027.87		9554.79		9361.69
1027.82		9346.94		9362.28
1027.77		9605.53		9362.87
1027.72		9682.92		9363.46
1027.67		9650.49		9364.05
1027.62		9490.84		9364.64
1027.57		9468.18		9365.23
1027.52		9337.81		9365.82
1027.47		9628.98		9366.41
1027.42		9806.71		9367
1027.37		9826.43		9367.59
1027.32		9630.23		9368.18
1027.27		9577.33		9368.77
1027.22		9752.68		9369.36
1027.17		10249.1		9369.95
1027.12		9789.92		9370.54
1027.07		9373.73		9371.13
1027.02		9634.72		9371.72
1026.97		9859		9372.31
1026.92		9672.24		9372.9
1026.87		9582.73		9373.49
1026.82		9440.29		9374.08
1026.77		9447.14		9374.67
1026.72		9441.33		9375.26
1026.67		9655.73		9375.85
1026.62		9468.24		9376.44
1026.57		9531.18		9377.03
1026.52		9718.77		9377.62
1026.47		9892.34		9378.21
1026.42		9735.04		9378.8
1026.37		9539.98		9379.39
1026.32		9900.03		9379.98
1026.27		9837.76		9380.57
1026.22		9539.35		9381.16
1026.17		9625.59		9381.75
1026.12		9597.49		9382.34
1026.07		9691.89		9382.93
1026.02		9701.76		9383.52
1025.97		9591.21		9384.11
1025.92		9562.4		9384.7
1025.87		9762.16		9385.29
1025.82		9621.92		9385.88
1025.77		9714.29		9386.47
1025.72		9703.81		9387.06
1025.67		9782.93		9387.65
1025.62		9685.71		9388.24
1025.57		9801.18		9388.83
1025.52		9558.05		9389.42
1025.47		9596.3		9390.01
1025.42		9844.63		9390.6
1025.37		9677.74		9391.19
1025.32		9967.93		9391.78
1025.27		9982.37		9392.37
1025.22		10029.2		9392.96
1025.17		9657.95		9393.55
1025.12		9709.54		9394.14
1025.07		10133.1		9394.73
1025.02		9801.09		9395.32
1024.97		9641.62		9395.91
1024.92		9792.72		9396.5
1024.87		9723.56		9397.09
1024.82		9937.99		9397.68
1024.77		9970.04		9398.27
1024.72		9764.16		9398.86
1024.67		9909.77		9399.45
1024.62		9799.12		9400.04
1024.57		9704.37		9400.63
1024.52		9875.92		9401.22
1024.47		9691.99		9401.81
1024.42		10154.8		9402.4
1024.37		9885.12		9402.99
1024.32		9913.66		9403.58
1024.27		9805.41		9404.17
1024.22		9890.2		9404.76
1024.17		9829.58		9405.35
1024.12		9681.91		9405.94
1024.07		9760.97		9406.53
1024.02		10118.3		9407.12
1023.97		9933.37		9407.71
1023.92		9868.69		9408.3
1023.87		9804.7		9408.89
1023.82		9743.21		9409.48
1023.77		9783.15		9410.07
1023.72		9832.02		9410.66
1023.67		10097.5		9411.25
1023.62		9979.48		9411.84
1023.57		9728.44		9412.43
1023.52		9846.67		9413.02
1023.47		9931.36		9413.61
1023.42		10177.7		9414.2
1023.37		9780.01		9414.79
1023.32		9945.16		9415.38
1023.27		10042.5		9415.97
1023.22		10027.6		9416.56
1023.17		10233		9417.15
1023.12		10157.1		9417.74
1023.07		9895.35		9418.33
1023.02		9730.16		9418.92
1022.97		9705.42		9419.51
1022.92		10061		9420.1
1022.87		9953.05		9420.69
1022.82		10163.4		9421.28
1022.77		10447.8		9421.87
1022.72		10238.8		9422.46
1022.67		9999.16		9423.05
1022.62		10219.4		9423.64
1022.57		10030.8		9424.23
1022.52		10457.8		9424.82
1022.47		10493.3		9425.41
1022.42		10320.1		9426
1022.37		10344.1		9426.59
1022.32		10379.8		9427.18
1022.27		10412		9427.77
1022.22		10531.4		9428.36
1022.17		10324		9428.95
1022.12		10638.6		9429.54
1022.07		10948.6		9430.13
1022.02		10808.9		9430.72
1021.97		10749.9		9431.31
1021.92		10757.9		9431.9
1021.87		10728.9		9432.49
1021.82		10935.5		9433.08
1021.77		10619		9433.67
1021.72		10400.9		9434.26
1021.67		10650.3		9434.85
1021.62		10992.6		9435.44
1021.57		10378.2		9436.03
1021.52		10588.2		9436.61
1021.47		10587.4		9437.2
1021.42		10448.3		9437.79
1021.37		10454.6		9438.38
1021.32		10572.9		9438.97
1021.27		10257.1		9439.56
1021.22		10286		9440.15
1021.17		10316.5		9440.74
1021.12		10434.8		9441.33
1021.07		10276.5		9441.92
1021.02		10277.2		9442.51
1020.97		10089.6		9443.1
1020.92		10241.2		9443.69
1020.87		10301		9444.28
1020.82		10211		9444.87
1020.77		9965.87		9445.46
1020.72		10234.3		9446.05
1020.67		10082.5		9446.64
1020.62		10059.8		9447.23
1020.57		10139.5		9447.82
1020.52		10049.4		9448.41
1020.47		9845.6		9449
1020.42		10061.1		9449.59
1020.37		10259.5		9450.18
1020.32		10109.6		9450.77
1020.27		9903.15		9451.36
1020.22		10221.2		9451.95
1020.17		9998.14		9452.54
1020.12		9997.09		9453.13
1020.07		10023.8		9453.72
1020.02		10261.3		9454.31
1019.97		9875.46		9454.9
1019.92		9860.08		9455.49
1019.87		10147.4		9456.08
1019.82		9989.77		9456.67
1019.77		9683.98		9457.26
1019.72		10015.3		9457.85
1019.67		9898.72		9458.44
1019.62		9782.99		9459.03
1019.57		9914.29		9459.62
1019.52		9953.39		9460.21
1019.47		10182.4		9460.8
1019.42		10046.3		9461.39
1019.37		10207.4		9461.98
1019.32		10053		9462.57
1019.27		10033.8		9463.16
1019.22		9979.93		9463.75
1019.17		9898.17		9464.34
1019.12		10102		9464.93
1019.07		10005		9465.52
1019.02		10139		9466.11
1018.97		10067.7		9466.7
1018.92		10080.3		9467.29
1018.87		10026.1		9467.88
1018.82		9875.38		9468.47
1018.77		9895.9		9469.06
1018.72		9773.8		9469.65
1018.67		10005.5		9470.24
1018.62		10183.2		9470.83
1018.57		9927.11		9471.42
1018.52		10035.6		9472.01
1018.47		10261.2		9472.6
1018.42		10068.2		9473.19
1018.37		10015.8		9473.78
1018.32		10209.4		9474.37
1018.27		10551.6		9474.96
1018.22		10183.6		9475.55
1018.17		9897.14		9476.14
1018.12		10239.9		9476.73
1018.07		10280.1		9477.32
1018.02		10400.5		9477.91
1017.97		10031.4		9478.5
1017.92		10472		9479.09
1017.87		9960.72		9479.68
1017.82		10040.3		9480.27
1017.77		10184.7		9480.86
1017.72		10121.8		9481.45
1017.67		9986.36		9482.04
1017.62		9958.15		9482.63
1017.57		9957.14		9483.22
1017.52		10095.5		9483.81
1017.47		9911.33		9484.4
1017.42		9981.23		9484.99
1017.37		10247.1		9485.58
1017.32		9801.92		9486.17
1017.27		9854.24		9486.76
1017.22		10114		9487.35
1017.17		9964.87		9487.94
1017.12		9803.29		9488.53
1017.07		9801.92		9489.12
1017.02		10047.9		9489.71
1016.97		10103.7		9490.3
1016.92		9722.22		9490.89
1016.87		10090.3		9491.48
1016.82		10126.1		9492.07
1016.77		9844.38		9492.66
1016.72		9969.43		9493.25
1016.67		10002		9493.84
1016.62		9791.64		9494.43
1016.57		9953.12		9495.02
1016.52		10050		9495.61
1016.47		9810.75		9496.2
1016.42		10080.1		9496.79
1016.37		9839.45		9497.38
1016.32		9924.97		9497.97
1016.27		10312.2		9498.56
1016.22		10092.5		9499.15
1016.17		9948.56		9499.74
1016.12		10060.5		9500.33
1016.07		9743.96		9500.92
1016.02		9838.28		9501.51
1015.97		10016.1		9502.1
1015.92		9894.99		9502.69
1015.87		10130.6		9503.28
1015.82		10019.9		9503.87
1015.77		9772.91		9504.46
1015.72		10182.8		9505.05
1015.67		10257.8		9505.64
1015.62		9775.91		9506.23
1015.57		9991.06		9506.82
1015.52		10189.8		9507.41
1015.47		9822.14		9508
1015.42		9778.3		9508.59
1015.37		9755.25		9509.18
1015.32		9611.52		9509.77
1015.27		9703.96		9510.36
1015.22		9521.17		9510.95
1015.17		9759.42		9511.54
1015.12		9619.45		9512.13
1015.07		9995.11		9512.72
1015.02		9581.76		9513.31
1014.97		9765.36		9513.9
1014.92		9993.15		9514.49
1014.87		9941.99		9515.08
1014.82		9588.44		9515.67
1014.77		9556.25		9516.26
1014.72		9332.93		9516.85
1014.67		9663.08		9517.44
1014.62		9781.85		9518.03
1014.57		9884.29		9518.62
1014.52		9600.04		9519.21
1014.47		9530.48		9519.8
1014.42		9484.56		9520.39
1014.37		9390.58		9520.98
1014.32		9708.38		9521.57
1014.27		9823.26		9522.16
1014.22		9641.35		9522.75
1014.17		9443.48		9523.34
1014.12		9649.68		9523.93
1014.07		9868.42		9524.52
1014.02		9716.33		9525.11
1013.97		9492.39		9525.7
1013.92		9572.52		9526.29
1013.87		9719.69		9526.88
1013.82		9899.83		9527.47
1013.77		10265.9		9528.06
1013.72		9674.41		9528.65
1013.67		9523.31		9529.24
1013.62		9680.83		9529.83
1013.57		9695.57		9530.42
1013.52		9537.89		9531.01
1013.47		9909.66		9531.6
1013.42		9536.42		9532.19
1013.37		9642.31		9532.78
1013.32		9530.52		9533.37
1013.27		9651.57		9533.96
1013.22		9165.22		9534.55
1013.17		9373.94		9535.14
1013.12		9383.61		9535.73
1013.07		9796.16		9536.84
1013.02		9711.16		9537.96
1012.97		9611.62		9539.07
1012.92		9518.12		9540.19
1012.87		9508.74		9541.3
1012.82		9744.09		9542.42
1012.77		9926.16		9543.53
1012.72		9393.79		9544.65
1012.67		9216.92		9545.77
1012.62		9512.55		9550.37
1012.57		9354.79		9560.92
1012.52		9403.55		0
1012.47		9411.34		0
1012.42		9738.35		0
1012.37		9914.75		0
1012.32		9553.87		0
1012.27		9489.46		0
1012.22		9435.23		0
1012.17		9344.67		0
1012.12		9714.12		0
1012.07		9634.96		0
1012.02		9317.39		0
1011.97		9804.54		0
1011.92		9623.66		0
1011.87		9460.57		0
1011.82		9608.37		0
1011.77		9741.4		0
1011.72		9628.7		0
1011.67		9271.11		0
1011.62		9537.13		0
1011.57		9879.81		0
1011.52		9724.63		0
1011.47		9533.27		0
1011.42		9699.74		0
1011.37		9703		0
1011.32		9824.66		0
1011.27		9440.39		0
1011.22		9320.6		0
1011.17		9622.16		0
1011.12		9509.66		0
1011.07		9750.32		0
1011.02		9964.72		0
1010.97		9876.23		0
1010.92		9719.97		0
1010.87		9818.48		0
1010.82		9799.38		0
1010.77		9901.39		0
1010.72		9720.71		0
1010.67		9389.13		0
1010.62		9594.71		0
1010.57		9673.84		0
1010.52		9781.89		0
1010.47		9679.77		0
1010.42		9730.01		0
1010.37		9841.1		0
1010.32		9685.32		0

## Sheet: Cl2p Scan
﻿
Axis	Energy	Elements=	561
D:\XPS17\170305-yzk_mp\303SZC-7.DATA\Cl2p Scan_0.VGD
Binding Energy (E)				Backgnd.
eV		Counts / s		Counts / s
218.32		1244.14		0
218.27		1264.85		0
218.22		1366.7		0
218.17		1316.14		0
218.12		1301.39		0
218.07		1317.74		0
218.02		1379.45		0
217.97		1343.47		0
217.92		1322.52		0
217.87		1364.89		0
217.82		1323.92		0
217.77		1319.96		0
217.72		1285.66		0
217.67		1277.46		0
217.62		1389.66		0
217.57		1387.82		0
217.52		1370.4		0
217.47		1323.86		0
217.42		1323.49		0
217.37		1313.83		0
217.32		1306.09		0
217.27		1407.38		0
217.22		1350.5		0
217.17		1239.96		0
217.12		1357.49		0
217.07		1360.78		0
217.02		1295.97		0
216.97		1279.55		0
216.92		1268.93		0
216.87		1397.01		0
216.82		1395.56		0
216.77		1270.22		0
216.72		1303.35		0
216.67		1264.46		0
216.62		1312.28		0
216.57		1303.53		0
216.52		1305.99		0
216.47		1361.84		0
216.42		1267.13		0
216.37		1238.43		0
216.32		1277.66		0
216.27		1279.17		0
216.22		1308.53		0
216.17		1359.94		0
216.12		1315.27		0
216.07		1232.99		0
216.02		1240.22		0
215.97		1322.74		0
215.92		1276.98		0
215.87		1275.26		0
215.82		1248.15		0
215.77		1346.03		0
215.72		1358.63		0
215.67		1324.94		0
215.62		1289.46		0
215.57		1201.72		0
215.52		1225.87		0
215.47		1214.11		0
215.42		1383.5		0
215.37		1309.91		0
215.32		1336.75		0
215.27		1290.33		0
215.22		1320.04		0
215.17		1277.28		0
215.12		1269.65		0
215.07		1450.5		0
215.02		1376.92		0
214.97		1316.08		0
214.92		1292.28		0
214.87		1356.21		0
214.82		1360.61		0
214.77		1279.73		0
214.72		1317.5		0
214.67		1368.27		0
214.62		1330.4		0
214.57		1367.34		0
214.52		1304.49		0
214.47		1268.41		0
214.42		1191.68		0
214.37		1274.14		0
214.32		1268.51		0
214.27		1282.53		0
214.22		1283.85		0
214.17		1311.28		0
214.12		1372.34		0
214.07		1350.16		0
214.02		1383.07		0
213.97		1339.17		0
213.92		1265.75		0
213.87		1374.89		0
213.82		1360.03		0
213.77		1305.9		0
213.72		1344.38		0
213.67		1279.16		0
213.62		1341.69		0
213.57		1405.19		0
213.52		1427.98		0
213.47		1358.08		0
213.42		1343.28		0
213.37		1319.98		0
213.32		1351.76		0
213.27		1295.06		0
213.22		1254.38		0
213.17		1331.63		0
213.12		1294.55		0
213.07		1344.09		0
213.02		1394.06		0
212.97		1441.64		0
212.92		1299.01		0
212.87		1379.04		0
212.82		1407.11		0
212.77		1314.99		0
212.72		1255.64		0
212.67		1243.44		0
212.62		1268.65		0
212.57		1420.62		0
212.52		1345.95		0
212.47		1281.68		0
212.42		1297.43		0
212.37		1269.19		0
212.32		1274.57		0
212.27		1231.94		0
212.22		1293.04		0
212.17		1397.69		0
212.12		1376.24		0
212.07		1288.38		0
212.02		1284.13		0
211.97		1268.25		0
211.92		1431.02		0
211.87		1368.71		0
211.82		1266.37		0
211.77		1217.36		0
211.72		1311.52		0
211.67		1369.17		0
211.62		1408.23		0
211.57		1362.65		0
211.52		1318.46		0
211.47		1379.08		0
211.42		1365.69		0
211.37		1319.96		0
211.32		1411.51		0
211.27		1399.61		0
211.22		1336.09		0
211.17		1337.84		0
211.12		1354.18		0
211.07		1254.19		0
211.02		1340.95		0
210.97		1378.71		0
210.92		1379.85		0
210.87		1287.32		0
210.82		1355.07		0
210.77		1373.22		0
210.72		1321.69		0
210.67		1384.59		0
210.62		1318.57		0
210.57		1265.81		0
210.52		1281.33		0
210.47		1282.65		0
210.42		1295.16		0
210.37		1360.22		0
210.32		1299.3		0
210.27		1393.17		0
210.22		1391.03		0
210.17		1314.14		0
210.12		1369.65		0
210.07		1419.8		0
210.02		1358.22		0
209.97		1302.57		0
209.92		1329.39		0
209.87		1320.19		0
209.82		1233.49		0
209.77		1325.76		0
209.72		1393		0
209.67		1303.84		0
209.62		1305.8		0
209.57		1290.05		0
209.52		1299.62		0
209.47		1357.6		0
209.42		1367.89		0
209.37		1469.95		0
209.32		1364.87		0
209.27		1143.44		0
209.22		1249.98		0
209.17		1310.32		0
209.12		1283.63		0
209.07		1330.82		0
209.02		1303.99		0
208.97		1330.06		0
208.92		1402.67		0
208.87		1272.18		0
208.82		1243.15		0
208.77		1326.4		0
208.72		1361.06		0
208.67		1332.46		0
208.62		1434.04		0
208.57		1254.71		0
208.52		1329.87		0
208.47		1376.7		0
208.42		1287.64		0
208.37		1287.25		0
208.32		1379.06		0
208.27		1311.6		0
208.22		1338.1		0
208.17		1360.82		0
208.12		1356.4		0
208.07		1362.8		0
208.02		1349.75		0
207.97		1251.63		0
207.92		1345.94		0
207.87		1408.04		0
207.82		1382.37		0
207.77		1242.31		0
207.72		1283.35		0
207.67		1370.27		0
207.62		1378.19		0
207.57		1319.04		0
207.52		1356.66		0
207.47		1336.28		0
207.42		1415.76		0
207.37		1353.81		0
207.32		1310.59		0
207.27		1307.88		0
207.22		1290.48		0
207.17		1279.86		0
207.12		1406.42		0
207.07		1405.58		0
207.02		1432.97		0
206.97		1345.94		0
206.92		1360.3		0
206.87		1431.81		0
206.82		1362.48		0
206.77		1359.34		0
206.72		1349.61		0
206.67		1361.83		0
206.62		1340.81		0
206.57		1297.05		0
206.52		1294.86		0
206.47		1302.21		0
206.42		1378.42		0
206.37		1379.02		0
206.32		1296.23		0
206.27		1279		0
206.22		1330.18		0
206.17		1299.13		0
206.12		1251.58		0
206.07		1359.98		0
206.02		1377.91		0
205.97		1385.19		1354.34
205.92		1313.28		1348.54
205.87		1406.01		1341.89
205.82		1358.34		1336.2
205.77		1419.06		1332.6
205.72		1397.09		1330.58
205.67		1367.05		1328.33
205.62		1291.28		1325.91
205.57		1230.79		1321.8
205.52		1243.82		1318.55
205.47		1328.83		1315.69
205.42		1368.37		1314.46
205.37		1372.27		1314.37
205.32		1319.99		1314.44
205.27		1305.89		1314.52
205.22		1307.94		1314.6
205.17		1327.66		1314.68
205.12		1361.18		1314.76
205.07		1369.57		1314.83
205.02		1347.18		1314.91
204.97		1351.3		1314.99
204.92		1376.7		1315.07
204.87		1441.03		1315.14
204.82		1344.26		1315.22
204.77		1269.27		1315.3
204.72		1321.27		1315.38
204.67		1369.45		1315.46
204.62		1200.3		1315.53
204.57		1397.91		1315.61
204.52		1334.4		1315.69
204.47		1331.65		1315.77
204.42		1469.94		1315.85
204.37		1274.57		1315.92
204.32		1321.99		1316
204.27		1324.02		1316.08
204.22		1342.33		1316.16
204.17		1374.6		1316.24
204.12		1371.35		1316.31
204.07		1412.65		1316.39
204.02		1323.5		1316.47
203.97		1340.19		1316.55
203.92		1228.52		1316.62
203.87		1335.71		1316.7
203.82		1425.39		1316.78
203.77		1455.14		1316.86
203.72		1378.56		1316.94
203.67		1300.33		1317.01
203.62		1298.8		1317.09
203.57		1362.98		1317.17
203.52		1417.61		1317.25
203.47		1376.05		1317.33
203.42		1429.49		1317.4
203.37		1463.21		1317.48
203.32		1379.12		1317.56
203.27		1277.5		1317.64
203.22		1340.12		1317.71
203.17		1354.64		1317.79
203.12		1358.06		1317.87
203.07		1326.35		1317.95
203.02		1333.89		1318.03
202.97		1301.67		1318.1
202.92		1327.52		1318.18
202.87		1384.81		1318.26
202.82		1379.99		1318.34
202.77		1411.21		1318.42
202.72		1311.13		1318.49
202.67		1361.86		1318.57
202.62		1400.15		1318.65
202.57		1375.99		1318.73
202.52		1332.94		1318.8
202.47		1381.47		1318.88
202.42		1381.93		1318.96
202.37		1311.26		1319.04
202.32		1388.74		1319.12
202.27		1365.66		1319.19
202.22		1404.18		1319.27
202.17		1341.33		1319.35
202.12		1363.16		1319.43
202.07		1496.75		1319.51
202.02		1442.86		1319.58
201.97		1410.24		1319.66
201.92		1507.57		1319.74
201.87		1389.38		1319.82
201.82		1349.23		1319.89
201.77		1382.86		1319.97
201.72		1378.48		1320.05
201.67		1376.02		1320.13
201.62		1374		1320.21
201.57		1410.97		1320.28
201.52		1381.23		1320.36
201.47		1446.5		1320.44
201.42		1486.67		1320.52
201.37		1418.37		1320.6
201.32		1363.55		1320.67
201.27		1312.26		1320.75
201.22		1376.06		1320.83
201.17		1358.92		1320.91
201.12		1346.41		1320.98
201.07		1378.96		1321.06
201.02		1345.24		1321.14
200.97		1337.31		1321.22
200.92		1422.06		1321.3
200.87		1414.31		1321.37
200.82		1433.28		1321.45
200.77		1400.15		1321.53
200.72		1353.81		1321.61
200.67		1358.54		1321.69
200.62		1380.61		1321.76
200.57		1376.08		1321.84
200.52		1358.68		1321.92
200.47		1381.89		1322
200.42		1392.38		1322.07
200.37		1321.67		1322.15
200.32		1364.57		1322.23
200.27		1376.02		1322.31
200.22		1385.48		1322.39
200.17		1401.36		1322.46
200.12		1499.05		1322.54
200.07		1463.13		1322.62
200.02		1347.53		1322.7
199.97		1310.03		1322.78
199.92		1343.2		1322.85
199.87		1376.88		1322.93
199.82		1354.11		1323.01
199.77		1416.19		1323.09
199.72		1318.44		1323.16
199.67		1337.6		1323.24
199.62		1408.45		1323.32
199.57		1476.42		1323.4
199.52		1419.44		1323.48
199.47		1441.18		1323.55
199.42		1405		1323.63
199.37		1343.8		1323.71
199.32		1380.35		1323.79
199.27		1318.53		1323.87
199.22		1319.12		1323.94
199.17		1337.15		1324.02
199.12		1256.58		1324.1
199.07		1424.19		1324.18
199.02		1490.1		1324.25
198.97		1419.4		1324.33
198.92		1428.12		1324.41
198.87		1437.94		1324.49
198.82		1424.19		1324.57
198.77		1446.27		1324.64
198.72		1437.44		1324.72
198.67		1348.46		1324.8
198.62		1358.04		1324.88
198.57		1319.53		1324.96
198.52		1315.53		1325.03
198.47		1298.66		1325.11
198.42		1326		1325.19
198.37		1369.96		1325.27
198.32		1289.32		1325.34
198.27		1337.94		1325.51
198.22		1341.12		1325.68
198.17		1311.02		1325.85
198.12		1319.04		1326.02
198.07		1350.67		1326.19
198.02		1401.14		1326.36
197.97		1495.62		1326.53
197.92		1381.36		1326.7
197.87		1305.13		1326.87
197.82		1276.6		1327.04
197.77		1309.92		1327.21
197.72		1414.3		1327.37
197.67		1391.75		1327.54
197.62		1404.45		1327.71
197.57		1408.29		1327.88
197.52		1387.21		1328.05
197.47		1399.99		1328.22
197.42		1352.84		1328.39
197.37		1408.93		1328.56
197.32		1452.49		1328.73
197.27		1312.85		1328.9
197.22		1335.31		1329.07
197.17		1369.83		1329.24
197.12		1317.49		1329.4
197.07		1364.56		1329.57
197.02		1290.52		1329.74
196.97		1336.85		1329.91
196.92		1381.16		1330.08
196.87		1318.97		1330.25
196.82		1357.46		1330.42
196.77		1303.62		1330.59
196.72		1309.73		1330.76
196.67		1296.75		1330.93
196.62		1369.93		1331.1
196.57		1457.02		1331.27
196.52		1357.44		1331.43
196.47		1365.75		1331.6
196.42		1398.61		1331.77
196.37		1353.89		1331.94
196.32		1342.54		1332.11
196.27		1410.63		1332.28
196.22		1458.22		1332.45
196.17		1445.23		1332.62
196.12		1379.95		1332.79
196.07		1388.36		1332.96
196.02		1454.89		1333.13
195.97		1384.67		1333.3
195.92		1379.6		1333.46
195.87		1389.29		1333.63
195.82		1364.42		1333.8
195.77		1369.21		1333.97
195.72		1287.13		1334.14
195.67		1347.05		1334.31
195.62		1404.3		1334.48
195.57		1441.18		1334.65
195.52		1492.13		1334.82
195.47		1485.93		1334.99
195.42		1360.95		1335.16
195.37		1384.66		1335.33
195.32		1432		1335.49
195.27		1412		1335.66
195.22		1397.51		1335.83
195.17		1436.49		1336
195.12		1475.01		1336.17
195.07		1438.07		1336.34
195.02		1340.34		1336.51
194.97		1389.14		1336.68
194.92		1454.97		1336.85
194.87		1375.96		1337.02
194.82		1334.5		1337.19
194.77		1411.08		1337.35
194.72		1362.89		1337.52
194.67		1357.6		1337.69
194.62		1293.08		1337.86
194.57		1369.78		1338.03
194.52		1310.55		1338.2
194.47		1305.39		1338.37
194.42		1385.57		1338.54
194.37		1390.11		1338.71
194.32		1423.37		1338.88
194.27		1382.59		1339.05
194.22		1413.87		1339.22
194.17		1337.92		1339.38
194.12		1476.82		1339.55
194.07		1348.3		1339.72
194.02		1239.61		1339.89
193.97		1362.95		1340.06
193.92		1360.18		1340.23
193.87		1291.28		1340.4
193.82		1343.07		1340.57
193.77		1287.68		1343.11
193.72		1334.85		1345.65
193.67		1392.14		1348.19
193.62		1372.22		1350.73
193.57		1414.01		1353.28
193.52		1456.67		1355.82
193.47		1432.15		1358.36
193.42		1434.65		1360.9
193.37		1482.9		1363.44
193.32		1482.96		1365.98
193.27		1365.43		1368.53
193.22		1356.26		1371.07
193.17		1364.57		1373.61
193.12		1351.82		1376.15
193.07		1409.78		1378.69
193.02		1340.9		1381.23
192.97		1405.07		1383.77
192.92		1377.65		0
192.87		1359.49		0
192.82		1379.54		0
192.77		1473.94		0
192.72		1402.49		0
192.67		1405.79		0
192.62		1411.14		0
192.57		1440.82		0
192.52		1405.63		0
192.47		1406.14		0
192.42		1473.32		0
192.37		1379.01		0
192.32		1342.94		0
192.27		1301.99		0
192.22		1249.57		0
192.17		1364.51		0
192.12		1404.48		0
192.07		1385.59		0
192.02		1358.13		0
191.97		1391.91		0
191.92		1458.68		0
191.87		1421.04		0
191.82		1384.69		0
191.77		1381.71		0
191.72		1416.42		0
191.67		1441.45		0
191.62		1421.35		0
191.57		1442		0
191.52		1352.49		0
191.47		1289.16		0
191.42		1329.5		0
191.37		1367.96		0
191.32		1454.11		0
191.27		1358.16		0
191.22		1318.33		0
191.17		1306.24		0
191.12		1351.47		0
191.07		1413.17		0
191.02		1315.52		0
190.97		1318.67		0
190.92		1402.98		0
190.87		1462.05		0
190.82		1330.89		0
190.77		1427.08		0
190.72		1359.1		0
190.67		1411.96		0
190.62		1326.75		0
190.57		1332.11		0
190.52		1305.84		0
190.47		1335.31		0
190.42		1358.29		0
190.37		1380.39		0
190.32		1388.99		0

## Sheet: O1s Scan
﻿
Axis	Energy	Elements=	461
D:\XPS17\170305-yzk_mp\303SZC-7.DATA\O1s Scan_0.VGD
Binding Energy (E)				Backgnd.
eV		Counts / s		Counts / s
545.32		4835.41		0
545.27		4905.54		0
545.22		4814.01		0
545.17		4690.68		0
545.12		4596.85		0
545.07		4842.85		0
545.02		4803.19		0
544.97		4897.16		0
544.92		4791.64		0
544.87		4907.09		0
544.82		4665.04		0
544.77		4634.48		0
544.72		4618.27		0
544.67		4679.95		0
544.62		4536.9		0
544.57		4709.88		0
544.52		4851.82		0
544.47		4638.84		0
544.42		4599.82		0
544.37		4485.31		0
544.32		4579.19		0
544.27		4402.25		0
544.22		4292.91		0
544.17		4570.27		0
544.12		4547.33		0
544.07		4442.77		0
544.02		4424.28		0
543.97		4421.27		0
543.92		4470.46		0
543.87		4319.96		0
543.82		4203.57		0
543.77		4332.41		0
543.72		4282.08		0
543.67		4390.48		0
543.62		4331.69		0
543.57		4167.71		0
543.52		4077.43		0
543.47		4189.13		0
543.42		3990.93		0
543.37		3944.89		0
543.32		4032.34		0
543.27		3954.53		0
543.22		3774.56		0
543.17		3737.73		0
543.12		3588.85		0
543.07		3755.75		0
543.02		3746.55		0
542.97		3457.76		0
542.92		3514.66		0
542.87		3531.66		0
542.82		3540.28		0
542.77		3560.5		0
542.72		3600.64		0
542.67		3315.81		0
542.62		3265.61		0
542.57		3267.88		0
542.52		3366.78		0
542.47		3347.85		0
542.42		3221.81		0
542.37		3122.17		0
542.32		3087.71		0
542.27		2904.09		0
542.22		3270.35		0
542.17		3239.15		0
542.12		3305.2		0
542.07		3262.05		0
542.02		2941.96		0
541.97		3072.61		0
541.92		3001.64		0
541.87		3028.67		0
541.82		2937.18		0
541.77		2994.02		0
541.72		3030.6		0
541.67		3059.61		0
541.62		3072.22		0
541.57		3082.56		0
541.52		3030.67		0
541.47		2861.08		0
541.42		2740.88		0
541.37		2845.76		0
541.32		2970.44		0
541.27		2895.72		0
541.22		2935.08		0
541.17		2854.69		0
541.12		2947.76		0
541.07		2906.42		0
541.02		2845.1		0
540.97		2789.14		2861.99
540.92		2845.06		2826.63
540.87		2911.07		2820.01
540.82		2807.94		2819.22
540.77		2840.67		2813.29
540.72		2798.98		2805.37
540.67		2763.11		2795.16
540.62		2804.1		2780.9
540.57		2962.9		2767.26
540.52		2836.79		2758.56
540.47		2830.41		2749.48
540.42		2833.18		2739.53
540.37		2670.16		2727.83
540.32		2571.84		2716.3
540.27		2727.18		2706.11
540.22		2777.19		2702.76
540.17		2765.82		2702.76
540.12		2641.69		2702.75
540.07		2641.7		2702.74
540.02		2597.89		2702.72
539.97		2673.35		2702.7
539.92		2847.62		2702.68
539.87		2926.39		2702.67
539.82		2914.21		2702.65
539.77		2691.6		2702.62
539.72		2675.01		2702.6
539.67		2731		2702.56
539.62		2846.91		2702.53
539.57		2806.05		2702.5
539.52		2861.31		2702.46
539.47		2856.3		2702.42
539.42		2767.6		2702.39
539.37		2860.79		2702.35
539.32		2996.05		2702.3
539.27		2828.99		2702.27
539.22		2809.71		2702.23
539.17		2801.85		2702.19
539.12		2795.01		2702.16
539.07		2716.55		2702.13
539.02		2743.44		2702.1
538.97		2824.21		2702.07
538.92		2772.94		2702.04
538.87		2548.81		2702.02
538.82		2821.94		2702
538.77		2921.27		2701.98
538.72		2806.49		2701.97
538.67		2681.9		2701.95
538.62		2633.92		2701.94
538.57		2544.48		2701.92
538.52		2766.36		2701.9
538.47		2828.19		2701.88
538.42		2609.39		2701.86
538.37		2818.43		2701.85
538.32		2947.02		2701.84
538.27		2710.72		2701.83
538.22		2677.9		2701.81
538.17		2535.82		2701.79
538.12		2757.33		2701.77
538.07		2676.16		2701.74
538.02		2769.11		2701.71
537.97		3021.96		2701.68
537.92		2766.42		2701.65
537.87		2873.65		2701.61
537.82		2928.09		2701.56
537.77		3001.31		2701.51
537.72		2925.91		2701.46
537.67		2865.4		2701.41
537.62		2789.06		2701.36
537.57		2942.08		2701.31
537.52		2782.31		2701.27
537.47		2735.93		2701.22
537.42		2855.89		2701.18
537.37		2852.79		2701.15
537.32		2799.54		2701.12
537.27		2834.07		2701.08
537.22		2677.36		2701.05
537.17		2808.75		2701.02
537.12		2731.38		2700.98
537.07		2770.01		2700.95
537.02		2917.26		2700.91
536.97		2894.99		2700.87
536.92		2765.86		2700.83
536.87		2829.12		2700.77
536.82		2934.86		2700.72
536.77		2919.89		2700.66
536.72		3078.9		2700.59
536.67		3063.43		2700.53
536.62		2959.31		2700.46
536.57		2885.44		2700.38
536.52		3039.16		2700.3
536.47		3007.33		2700.22
536.42		2952.63		2700.13
536.37		3041.67		2700.04
536.32		3015.36		2699.95
536.27		3151.01		2699.85
536.22		3089.56		2699.74
536.17		3249.32		2699.63
536.12		3223.86		2699.51
536.07		3205.28		2699.39
536.02		3258.42		2699.26
535.97		3170.62		2699.12
535.92		3306.46		2698.96
535.87		3251.75		2698.8
535.82		3396.76		2698.63
535.77		3456.02		2698.45
535.72		3677.04		2698.25
535.67		3548.89		2698.04
535.62		3516.11		2697.8
535.57		3638.67		2697.54
535.52		4119.18		2697.26
535.47		4115.84		2696.95
535.42		4025.41		2696.62
535.37		4275.83		2696.25
535.32		4520.14		2695.85
535.27		4523.18		2695.4
535.22		4541.01		2694.91
535.17		5154.03		2694.37
535.12		5381.15		2693.78
535.07		5328.07		2693.14
535.02		5855.55		2692.43
534.97		6150.84		2691.65
534.92		6376.21		2690.79
534.87		6629.01		2689.86
534.82		7342.1		2688.84
534.77		7536.87		2687.72
534.72		8073.79		2686.51
534.67		8267.88		2685.17
534.62		8874.07		2683.7
534.57		9697.69		2682.08
534.52		10104.1		2680.31
534.47		11343.5		2678.37
534.42		12234.7		2676.23
534.37		12894.2		2673.89
534.32		13978		2671.33
534.27		15065.7		2668.53
534.22		16320.5		2665.48
534.17		17318.4		2662.14
534.12		18319.7		2658.53
534.07		19951.9		2654.63
534.02		21265		2650.42
533.97		23079.2		2645.86
533.92		23691.3		2640.97
533.87		25552.5		2635.7
533.82		27265.7		2630.07
533.77		29358.6		2624.04
533.72		30935.8		2617.6
533.67		32959.1		2610.76
533.62		34246.5		2603.53
533.57		36309.9		2595.86
533.52		38476.6		2587.77
533.47		39658.7		2579.26
533.42		41302.2		2570.35
533.37		43243.4		2561.06
533.32		45088.4		2551.36
533.27		46197.7		2541.26
533.22		47282.1		2530.8
533.17		48741.8		2520.01
533.12		51434.3		2508.91
533.07		52413.5		2497.52
533.02		53065		2485.89
532.97		53013.8		2474.08
532.92		54064.4		2462.12
532.87		53945.1		2450.04
532.82		54489.7		2437.91
532.77		53488.6		2425.79
532.72		52697.7		2413.74
532.67		52413.3		2401.79
532.62		51127.7		2390.01
532.57		50814		2378.43
532.52		49303.7		2367.08
532.47		47820.6		2356.03
532.42		45671.8		2345.29
532.37		44544.8		2334.9
532.32		43137.8		2324.88
532.27		40892		2315.28
532.22		39294.3		2306.11
532.17		36412.3		2297.41
532.12		34970.3		2289.19
532.07		32522.8		2281.41
532.02		30288.4		2274.09
531.97		28089.4		2267.23
531.92		26083.8		2260.83
531.87		24933.6		2254.87
531.82		23419.8		2249.32
531.77		22090.7		2244.2
531.72		20159.7		2239.45
531.67		18724.7		2235.08
531.62		17252.6		2231.05
531.57		15878.8		2227.31
531.52		14793.4		2223.88
531.47		13322.1		2220.72
531.42		12669.1		2217.82
531.37		12287.7		2215.16
531.32		11159.1		2212.71
531.27		10677.4		2210.46
531.22		10225.3		2208.37
531.17		9147.65		2206.44
531.12		8890.28		2204.63
531.07		8546.4		2202.94
531.02		8020.92		2201.36
530.97		7965.91		2199.89
530.92		7546.18		2198.52
530.87		7212.05		2197.23
530.82		6764.12		2196.01
530.77		6566.57		2194.85
530.72		6247.82		2193.76
530.67		6135.09		2192.72
530.62		6192.85		2191.74
530.57		5879.54		2190.81
530.52		5644.71		2189.92
530.47		5592.44		2189.07
530.42		5229.86		2188.26
530.37		5327.75		2187.48
530.32		5269.12		2186.73
530.27		4907.3		2186.03
530.22		4828.24		2185.37
530.17		4781.82		2184.73
530.12		4463.55		2184.13
530.07		4303.91		2183.57
530.02		4072.91		2183.04
529.97		4222.65		2182.55
529.92		3998.46		2182.09
529.87		3763.13		2181.66
529.82		3662.42		2181.27
529.77		3598.76		2180.91
529.72		3375.26		2180.57
529.67		3278.58		2180.26
529.62		3138.6		2179.97
529.57		3107.81		2179.71
529.52		3185.03		2179.47
529.47		2980.43		2179.25
529.42		2845.18		2179.05
529.37		2970.76		2178.86
529.32		2907.5		2178.68
529.27		2785.8		2178.52
529.22		2689.04		2178.36
529.17		2768.04		2178.22
529.12		2639.31		2178.09
529.07		2676.09		2177.97
529.02		2594.19		2177.86
528.97		2617.51		2177.77
528.92		2401.4		2177.68
528.87		2403.12		2177.6
528.82		2342.13		2177.53
528.77		2343.74		2177.46
528.72		2414.07		2177.41
528.67		2382.57		2177.36
528.62		2479.43		2177.31
528.57		2293.62		2177.27
528.52		2283.23		2177.23
528.47		2381.82		2177.19
528.42		2262.19		2177.15
528.37		2221.93		2177.12
528.32		2329.17		2177.09
528.27		2383.99		2177.07
528.22		2250.24		2177.04
528.17		2257		2177.02
528.12		2227.57		2177
528.07		2102.26		2176.98
528.02		2199.54		2176.96
527.97		2304.36		2176.94
527.92		2355.79		2176.92
527.87		2296.69		2176.9
527.82		2255.9		2176.89
527.77		2272.35		2176.88
527.72		2281.45		2176.86
527.67		2134.74		2176.85
527.62		2134.76		2176.84
527.57		2191.72		2176.83
527.52		2104.41		2176.82
527.47		2125.18		2176.81
527.42		2234.62		2176.8
527.37		2416.35		2176.8
527.32		2201.75		2176.79
527.27		2369.61		2176.79
527.22		2168.09		2176.78
527.17		2131.21		2176.77
527.12		2072.98		2176.75
527.07		2240.9		2176.74
527.02		2245.71		2176.73
526.97		2193.42		2176.73
526.92		2186.88		0
526.87		2219.07		0
526.82		2173.2		0
526.77		2142.95		0
526.72		2169.61		0
526.67		2203.18		0
526.62		2210.29		0
526.57		2158.62		0
526.52		2230.97		0
526.47		2186.51		0
526.42		2254.03		0
526.37		2217.06		0
526.32		2267.55		0
526.27		2300.97		0
526.22		2229.9		0
526.17		2277.88		0
526.12		2076.33		0
526.07		2166.99		0
526.02		2182.22		0
525.97		2224.38		0
525.92		2236.3		0
525.87		2211.81		0
525.82		2188.54		0
525.77		2213.66		0
525.72		2240.15		0
525.67		2208.91		0
525.62		2112.53		0
525.57		2180.62		0
525.52		2176.3		0
525.47		2203.5		0
525.42		2247.61		0
525.37		2134.36		0
525.32		2189.29		0
525.27		2100.7		0
525.22		2231.9		0
525.17		2176.55		0
525.12		2276.95		0
525.07		2185.57		0
525.02		2199.25		0
524.97		2284.68		0
524.92		2093.51		0
524.87		2102.3		0
524.82		2263.95		0
524.77		2255.56		0
524.72		2137.71		0
524.67		2165.96		0
524.62		2197.05		0
524.57		2095.29		0
524.52		2194.46		0
524.47		2261.34		0
524.42		2204.92		0
524.37		2254.42		0
524.32		2188.46		0
524.27		2235.27		0
524.22		2150.65		0
524.17		2092.61		0
524.12		2244.27		0
524.07		2216.55		0
524.02		2354.82		0
523.97		2285.17		0
523.92		2270.95		0
523.87		2183.53		0
523.82		2004.89		0
523.77		2078.64		0
523.72		2173.21		0
523.67		2138.77		0
523.62		2168.85		0
523.57		2279.14		0
523.52		2326.84		0
523.47		2111.87		0
523.42		2196.91		0
523.37		2024.86		0
523.32		1992.72		0
523.27		2072.76		0
523.22		2032.8		0
523.17		2057.19		0
523.12		2117.99		0
523.07		2157.12		0
523.02		2220.93		0
522.97		2331.21		0
522.92		2344.36		0
522.87		2181.95		0
522.82		2163.19		0
522.77		2246.96		0
522.72		2239.38		0
522.67		2248.05		0
522.62		2246.85		0
522.57		2249.07		0
522.52		2268.87		0
522.47		2178.41		0
522.42		2120.23		0
522.37		2061.87		0
522.32		1973.18		0

## Sheet: N1s Scan
﻿
Axis	Energy	Elements=	481
D:\XPS17\170305-yzk_mp\303SZC-7.DATA\N1s Scan_0.VGD
Binding Energy (E)				Backgnd.
eV		Counts / s		Counts / s
412.32		2086.47		0
412.27		2026.82		0
412.22		2138.89		0
412.17		2181.74		0
412.12		2079.8		0
412.07		2122.24		0
412.02		2081.93		0
411.97		2000.2		0
411.92		2078.68		0
411.87		2123.47		0
411.82		2013.78		0
411.77		1961.02		0
411.72		1981.06		0
411.67		2023.93		0
411.62		2051.56		0
411.57		2030.02		0
411.52		2090.58		0
411.47		2087.09		0
411.42		2043.3		0
411.37		1990.14		0
411.32		2057.18		0
411.27		2042.16		0
411.22		2068.8		0
411.17		2077.22		0
411.12		2024.07		0
411.07		2178.86		0
411.02		2118.74		0
410.97		2154.88		0
410.92		2152.88		0
410.87		2020.45		0
410.82		2079.59		0
410.77		2035.24		0
410.72		2073.42		0
410.67		2027.21		0
410.62		1979.66		0
410.57		1972.72		0
410.52		1960.01		0
410.47		2022.44		0
410.42		2056.56		0
410.37		2026.85		0
410.32		2164.76		0
410.27		2084.88		0
410.22		2085.15		0
410.17		2126.72		0
410.12		2097.44		0
410.07		2163.65		0
410.02		2080.27		0
409.97		1992.18		0
409.92		2050.54		0
409.87		2030.89		0
409.82		2090.24		0
409.77		2044.35		0
409.72		2056		0
409.67		1981.55		0
409.62		1997.29		0
409.57		2064.15		0
409.52		2159.15		0
409.47		2127.56		0
409.42		2144.46		0
409.37		2062.57		0
409.32		2098.75		0
409.27		2136.42		0
409.22		2010.53		0
409.17		2010.29		0
409.12		2088.73		0
409.07		2117.94		0
409.02		2144.76		0
408.97		2119.34		2055.77
408.92		2047.42		2055.77
408.87		1987.63		2055.76
408.82		2056.02		2055.76
408.77		2039.95		2055.75
408.72		1990.88		2055.74
408.67		2080.07		2055.74
408.62		2064.22		2055.73
408.57		2063.99		2055.72
408.52		2070.91		2055.71
408.47		2104.85		2055.69
408.42		2084.15		2055.68
408.37		2046.43		2055.67
408.32		2096		2055.66
408.27		2079.4		2055.64
408.22		1979.55		2055.62
408.17		1994.7		2055.6
408.12		2068.15		2055.6
408.07		2083.3		2055.59
408.02		2139.5		2055.57
407.97		2091.95		2055.57
407.92		1942.96		2055.56
407.87		2099.72		2055.54
407.82		2094.9		2055.52
407.77		2067.45		2055.5
407.72		2040.38		2055.47
407.67		2066.13		2055.44
407.62		2038.72		2055.41
407.57		2119.08		2055.36
407.52		2151.57		2055.32
407.47		2123.77		2055.28
407.42		2095.91		2055.23
407.37		2086.43		2055.18
407.32		2082.81		2055.14
407.27		2074.14		2055.1
407.22		2117.92		2055.07
407.17		2055.54		2055.04
407.12		2025.95		2055.02
407.07		1989.96		2054.99
407.02		2009		2054.96
406.97		2129.95		2054.93
406.92		2111.67		2054.89
406.87		2111.69		2054.85
406.82		2077.82		2054.81
406.77		2174.9		2054.77
406.72		2143.57		2054.71
406.67		2095.92		2054.67
406.62		1991.27		2054.64
406.57		2142.69		2054.6
406.52		2052.31		2054.57
406.47		1915.95		2054.53
406.42		2027.42		2054.51
406.37		2124.45		2054.5
406.32		2138.94		2054.49
406.27		2070.48		2054.47
406.22		2032.69		2054.46
406.17		2023.21		2054.44
406.12		2127.48		2054.41
406.07		2055.89		2054.37
406.02		2063.81		2054.33
405.97		2145.82		2054.28
405.92		2042.24		2054.22
405.87		2080.43		2054.15
405.82		2120.97		2054.07
405.77		2238.02		2054.01
405.72		2191.87		2053.94
405.67		2128.12		2053.88
405.62		2016.8		2053.81
405.57		2089.24		2053.73
405.52		2010.8		2053.65
405.47		2125.56		2053.58
405.42		2137.87		2053.52
405.37		2145.24		2053.47
405.32		2064.95		2053.42
405.27		2050.8		2053.37
405.22		2120.7		2053.3
405.17		2066.61		2053.23
405.12		2166.69		2053.16
405.07		2108.92		2053.09
405.02		2146.43		2053.02
404.97		2083.44		2052.95
404.92		2096.74		2052.89
404.87		2137.27		2052.82
404.82		2125.26		2052.76
404.77		2060.86		2052.71
404.72		2026.51		2052.65
404.67		2078.95		2052.62
404.62		2049.74		2052.58
404.57		2122.32		2052.54
404.52		2107.66		2052.51
404.47		1975.04		2052.48
404.42		2113.43		2052.45
404.37		2044.89		2052.4
404.32		2059.88		2052.34
404.27		2166.34		2052.28
404.22		2116.26		2052.22
404.17		2095.59		2052.16
404.12		2199.81		2052.09
404.07		2154.95		2052.03
404.02		2051.64		2051.96
403.97		2083.51		2051.88
403.92		2075.59		2051.82
403.87		2035.78		2051.76
403.82		2105.82		2051.7
403.77		2163.25		2051.65
403.72		2030.33		2051.59
403.67		2081.29		2051.54
403.62		2068.18		2051.48
403.57		2166.23		2051.42
403.52		2117.22		2051.35
403.47		2120.47		2051.26
403.42		2085.36		2051.19
403.37		2069.13		2051.11
403.32		2183.29		2051.03
403.27		2215.73		2050.93
403.22		2083.25		2050.84
403.17		2077.65		2050.77
403.12		2080.1		2050.71
403.07		2175.79		2050.63
403.02		2125.43		2050.54
402.97		1982.55		2050.45
402.92		2017.29		2050.36
402.87		2173.32		2050.25
402.82		2248.56		2050.14
402.77		2155.67		2050.03
402.72		2231.45		2049.91
402.67		2258.58		2049.77
402.62		2070.2		2049.61
402.57		2126.27		2049.42
402.52		2269.79		2049.23
402.47		2272.09		2049.04
402.42		2188.78		2048.84
402.37		2248.04		2048.63
402.32		2262.08		2048.4
402.27		2172.28		2048.15
402.22		2324.04		2047.9
402.17		2316.49		2047.66
402.12		2364.23		2047.42
402.07		2326.99		2047.17
402.02		2127.15		2046.91
401.97		2179.65		2046.64
401.92		2246.48		2046.37
401.87		2313.94		2046.11
401.82		2288.04		2045.84
401.77		2356.73		2045.59
401.72		2192.03		2045.34
401.67		2263.02		2045.08
401.62		2285.14		2044.8
401.57		2289.61		2044.51
401.52		2271.92		2044.2
401.47		2265.85		2043.88
401.42		2334.49		2043.54
401.37		2373.95		2043.17
401.32		2414.07		2042.76
401.27		2528.17		2042.33
401.22		2463.41		2041.87
401.17		2479.11		2041.37
401.12		2564.43		2040.84
401.07		2566.72		2040.25
401.02		2569.28		2039.63
400.97		2627.42		2038.96
400.92		2632.87		2038.26
400.87		2752.51		2037.5
400.82		2785.5		2036.69
400.77		2809.39		2035.84
400.72		2890.26		2034.94
400.67		2977.03		2033.98
400.62		2943.69		2032.99
400.57		2993.39		2031.93
400.52		3052.23		2030.81
400.47		3024.93		2029.66
400.42		3056.31		2028.47
400.37		3197.47		2027.23
400.32		3290.61		2025.95
400.27		3117.34		2024.64
400.22		3237.44		2023.3
400.17		3309.06		2021.9
400.12		3285.61		2020.48
400.07		3268.92		2019.02
400.02		3349.34		2017.56
399.97		3475.64		2016.07
399.92		3353.4		2014.55
399.87		3298.08		2012.99
399.82		3266.37		2011.39
399.77		3458.93		2009.78
399.72		3551.71		2008.16
399.67		3521.22		2006.54
399.62		3660.23		2004.93
399.57		3376.08		2003.33
399.52		3353.65		2001.73
399.47		3315.63		2000.13
399.42		3361.41		1998.54
399.37		3298.14		1996.99
399.32		3207.67		1995.47
399.27		3306.37		1994
399.22		3349.13		1992.56
399.17		3157.09		1991.16
399.12		3183.33		1989.78
399.07		3199.24		1988.43
399.02		2964.3		1987.11
398.97		3067.64		1985.82
398.92		3094.67		1984.55
398.87		3032.49		1983.34
398.82		2968.59		1982.18
398.77		2999.91		1981.06
398.72		2971.53		1980
398.67		2815.08		1978.98
398.62		2729.31		1978.01
398.57		2748.59		1977.1
398.52		2543.92		1976.24
398.47		2604.71		1975.42
398.42		2598.87		1974.65
398.37		2512.84		1973.94
398.32		2580.61		1973.26
398.27		2473.87		1972.62
398.22		2544.91		1972.02
398.17		2392.33		1971.44
398.12		2511.38		1970.89
398.07		2401.69		1970.36
398.02		2310.2		1969.86
397.97		2280.71		1969.39
397.92		2403.04		1968.95
397.87		2328.56		1968.54
397.82		2275.61		1968.14
397.77		2267.88		1967.77
397.72		2214.84		1967.43
397.67		2218.16		1967.11
397.62		2277.76		1966.8
397.57		2189.6		1966.52
397.52		2151.37		1966.25
397.47		2131.28		1966.01
397.42		2177.44		1965.79
397.37		2128.52		1965.59
397.32		2135.81		1965.41
397.27		2098.78		1965.26
397.22		1986.41		1965.11
397.17		2075.46		1964.97
397.12		2011.79		1964.86
397.07		2003.26		1964.76
397.02		2146.37		1964.67
396.97		1990.06		1964.58
396.92		1960.3		1964.5
396.87		2047.81		1964.41
396.82		2040.81		1964.33
396.77		2133.22		1964.25
396.72		1986.24		1964.19
396.67		2017.2		1964.15
396.62		2054.63		1964.1
396.57		1958.66		1964.05
396.52		1909.02		1964.01
396.47		1923.69		1963.97
396.42		1980.09		1963.94
396.37		2054.93		1963.91
396.32		1951.37		1963.87
396.27		2041.42		1963.85
396.22		1985.36		1963.81
396.17		2016.74		1963.76
396.12		2071.06		1963.71
396.07		1955.68		1963.67
396.02		2107.27		1963.64
395.97		2001.08		1963.63
395.92		1903.37		1963.62
395.87		1912.4		1963.6
395.82		1890.68		1963.59
395.77		1875.56		1964.99
395.72		1973.49		1966.38
395.67		2014.39		1967.78
395.62		2003.83		1972.24
395.57		1961.77		1976.7
395.52		2064.75		1981.16
395.47		2062.35		1985.61
395.42		1982.98		1990.07
395.37		1959.87		1994.53
395.32		2042.42		1998.99
395.27		1952.72		2003.45
395.22		2052.86		2007.91
395.17		2035.12		2012.37
395.12		1959.66		2016.83
395.07		2069.26		2021.29
395.02		2084.85		2025.75
394.97		2056.06		2044.86
394.92		2008.17		0
394.87		2142.86		0
394.82		2067.43		0
394.77		2074.45		0
394.72		1942.69		0
394.67		1961.99		0
394.62		1946.59		0
394.57		1931.85		0
394.52		1979.25		0
394.47		1978.01		0
394.42		1954.77		0
394.37		2015.38		0
394.32		2010.86		0
394.27		1966.65		0
394.22		2113.13		0
394.17		2014.13		0
394.12		1994.73		0
394.07		1966.25		0
394.02		2009.54		0
393.97		1993.09		0
393.92		2090.94		0
393.87		2014.79		0
393.82		1859.81		0
393.77		2030.18		0
393.72		1924.34		0
393.67		1894.55		0
393.62		2040.54		0
393.57		1912.78		0
393.52		1873.53		0
393.47		1951.24		0
393.42		2129.26		0
393.37		2077.05		0
393.32		1922.03		0
393.27		1972.16		0
393.22		2027.1		0
393.17		1920.43		0
393.12		1936.1		0
393.07		1908.8		0
393.02		1945.14		0
392.97		1989.43		0
392.92		1992.07		0
392.87		1892.84		0
392.82		1881.71		0
392.77		1991.14		0
392.72		2054.62		0
392.67		2091.04		0
392.62		1980.61		0
392.57		2079.12		0
392.52		2049.32		0
392.47		1957.56		0
392.42		1944.63		0
392.37		1924.82		0
392.32		2044.4		0
392.27		2065.23		0
392.22		1992.82		0
392.17		1934.16		0
392.12		1975.75		0
392.07		1897.48		0
392.02		1923.12		0
391.97		1970.02		0
391.92		1990.24		0
391.87		2034.39		0
391.82		2019.09		0
391.77		2045.2		0
391.72		2028.67		0
391.67		1952.16		0
391.62		1887.34		0
391.57		1906.21		0
391.52		1911.3		0
391.47		1974.37		0
391.42		2021.74		0
391.37		2010.43		0
391.32		2017.07		0
391.27		2089.21		0
391.22		2003.35		0
391.17		1917.16		0
391.12		1951.4		0
391.07		1996.23		0
391.02		2067.92		0
390.97		1961.55		0
390.92		2005.44		0
390.87		1986.17		0
390.82		2023.7		0
390.77		2026.1		0
390.72		2066.75		0
390.67		2100.01		0
390.62		2126.3		0
390.57		2021.66		0
390.52		2071.49		0
390.47		2030.33		0
390.42		1969.99		0
390.37		1992.97		0
390.32		2112.84		0
390.27		2009.94		0
390.22		2019		0
390.17		1991.43		0
390.12		1965.1		0
390.07		1943.88		0
390.02		1859.54		0
389.97		1886.7		0
389.92		2069.92		0
389.87		2058.2		0
389.82		1967.97		0
389.77		1907.57		0
389.72		2077.72		0
389.67		2101.93		0
389.62		2020.35		0
389.57		2001.61		0
389.52		1945.55		0
389.47		2030.4		0
389.42		1990.35		0
389.37		2015.06		0
389.32		1926.55		0
389.27		1993.59		0
389.22		2018.19		0
389.17		1986.47		0
389.12		1980.61		0
389.07		1987.62		0
389.02		1958.09		0
388.97		2099.06		0
388.92		2053.64		0
388.87		1973.4		0
388.82		2051.39		0
388.77		1980.53		0
388.72		2000.94		0
388.67		1948.82		0
388.62		1986.2		0
388.57		1931.26		0
388.52		2046.09		0
388.47		2083.55		0
388.42		1971.66		0
388.37		1929.49		0
388.32		1993.25		0

## Sheet: C1s Scan
﻿
Axis	Energy	Elements=	821
D:\XPS17\170305-yzk_mp\303SZC-7.DATA\C1s Scan_0.VGD
Binding Energy (E)				Backgnd.
eV		Counts / s		Counts / s
300.32		1824.09		0
300.27		1843.22		0
300.22		1905.05		0
300.17		1925.29		0
300.12		1956.23		0
300.07		1738.06		0
300.02		1704.83		0
299.97		1802.18		0
299.92		1853.03		0
299.87		1901.35		0
299.82		1817.69		0
299.77		1737.3		0
299.72		1736.17		0
299.67		1773.02		0
299.62		2027.79		0
299.57		1991.31		0
299.52		2042.22		0
299.47		1843.17		0
299.42		1888.37		0
299.37		1804.22		0
299.32		1759.95		0
299.27		1880.32		0
299.22		1847.61		0
299.17		1762.68		0
299.12		1811.98		0
299.07		1896.7		0
299.02		1880.36		0
298.97		1919.16		0
298.92		1983.28		0
298.87		1958.91		0
298.82		1877.86		0
298.77		1858.27		0
298.72		1828.82		0
298.67		1840.56		0
298.62		1831.04		0
298.57		1748.5		0
298.52		1740.16		0
298.47		1863.53		0
298.42		1822.2		0
298.37		1827.66		0
298.32		1750.5		0
298.27		1706.1		0
298.22		1685.02		0
298.17		1726.56		0
298.12		1696.09		0
298.07		1581.41		0
298.02		1707.23		0
297.97		1800.99		0
297.92		1800.88		0
297.87		1703.52		0
297.82		1858.58		0
297.77		1759.39		0
297.72		1738.52		0
297.67		1900.1		0
297.62		1750.5		0
297.57		1775.11		0
297.52		1699.97		0
297.47		1753.26		0
297.42		1871.8		0
297.37		1797.99		0
297.32		1791.64		0
297.27		1768.75		0
297.22		1771.82		0
297.17		1824.72		0
297.12		1758.59		0
297.07		1730.86		0
297.02		1774.13		0
296.97		1692.92		1809.44
296.92		1692.57		1803.81
296.87		1979.85		1794.79
296.82		1924.17		1786.27
296.77		1829.9		1778.09
296.72		1924.3		1770.1
296.67		1941.74		1762.69
296.62		1757.56		1752.87
296.57		1745.61		1739.4
296.52		1736.64		1729.35
296.47		1695.32		1723.12
296.42		1773.21		1717.63
296.37		1837.05		1712.44
296.32		1613.87		1711.47
296.27		1566.55		1711.43
296.22		1717.5		1711.22
296.17		1850.69		1710.74
296.12		1606.78		1710.21
296.07		1682.96		1709.65
296.02		1806.69		1709.32
295.97		1836.79		1708.58
295.92		1711.05		1707.28
295.87		1778.54		1705.92
295.82		1738.62		1704.45
295.77		1767.72		1702.59
295.72		1776.73		1700.32
295.67		1724.63		1698.16
295.62		1882.9		1696.4
295.57		1735.7		1694.59
295.52		1827.45		1692.93
295.47		1739.78		1691.54
295.42		1661.86		1690.26
295.37		1710.66		1689.2
295.32		1702.19		1688.04
295.27		1615.82		1687.06
295.22		1710.99		1685.83
295.17		1682.13		1685.06
295.12		1748.63		1684.17
295.07		1803.27		1683.37
295.02		1823.21		1682.53
294.97		1634.5		1681.86
294.92		1779.67		1681.04
294.87		1618.21		1680.35
294.82		1719.51		1679.7
294.77		1626.49		1679.11
294.72		1668.42		1678.77
294.67		1650.8		1678.76
294.62		1659.93		1678.72
294.57		1721.03		1678.69
294.52		1697.81		1678.63
294.47		1696.14		1678.59
294.42		1628.32		1678.54
294.37		1783.77		1678.49
294.32		1755.33		1678.44
294.27		1654.52		1678.38
294.22		1640.32		1678.31
294.17		1662.99		1678.24
294.12		1692.74		1678.16
294.07		1766.49		1678.07
294.02		1749.21		1677.99
293.97		1719.51		1677.93
293.92		1736.84		1677.86
293.87		1770.88		1677.8
293.82		1677.16		1677.74
293.77		1620.84		1677.68
293.72		1630.43		1677.63
293.67		1630.35		1677.58
293.62		1676.95		1677.53
293.57		1693.73		1677.47
293.52		1639.83		1677.42
293.47		1729.16		1677.35
293.42		1774.71		1677.26
293.37		1773.26		1677.17
293.32		1743.66		1677.07
293.27		1768.18		1676.96
293.22		1783.59		1676.85
293.17		1701.05		1676.74
293.12		1720.68		1676.63
293.07		1656.9		1676.52
293.02		1749.28		1676.43
292.97		1714.57		1676.36
292.92		1649.87		1676.27
292.87		1713.16		1676.18
292.82		1692.65		1676.09
292.77		1587.08		1675.99
292.72		1848.78		1675.87
292.67		1809.28		1675.74
292.62		1740.09		1675.59
292.57		1772.57		1675.42
292.52		1863.37		1675.23
292.47		1811.14		1675.02
292.42		1854.6		1674.8
292.37		1828.37		1674.58
292.32		1924.41		1674.36
292.27		1790.32		1674.13
292.22		1713.11		1673.89
292.17		1772.91		1673.64
292.12		1900.63		1673.41
292.07		1788.45		1673.18
292.02		1854.14		1672.96
291.97		1887.69		1672.74
291.92		1745.75		1672.54
291.87		1744.75		1672.32
291.82		1832.24		1672.11
291.77		1835.84		1671.88
291.72		1734.46		1671.65
291.67		1728.85		1671.4
291.62		1835.36		1671.16
291.57		1954.87		1670.91
291.52		1854.43		1670.63
291.47		1936.75		1670.32
291.42		1850.31		1670.01
291.37		1873.22		1669.69
291.32		1967.62		1669.35
291.27		1995.53		1668.99
291.22		1926.12		1668.66
291.17		1800.53		1668.35
291.12		1911.64		1668.04
291.07		1909.22		1667.72
291.02		1747.55		1667.38
290.97		1758.92		1667.05
290.92		1842.36		1666.73
290.87		1983.33		1666.41
290.82		1980.25		1666.09
290.77		1882.88		1665.77
290.72		1934.19		1665.44
290.67		1888.69		1665.1
290.62		1873.66		1664.76
290.57		1841.72		1664.41
290.52		1991.68		1664.08
290.47		1829.05		1663.76
290.42		1766.58		1663.44
290.37		1915.96		1663.14
290.32		1875.14		1662.83
290.27		1838.21		1662.52
290.22		1832.95		1662.19
290.17		1806.7		1661.88
290.12		1939.6		1661.54
290.07		1969.92		1661.15
290.02		1911.87		1660.75
289.97		1839.52		1660.36
289.92		2082.79		1659.95
289.87		2121.19		1659.52
289.82		2070.02		1659.05
289.77		1785.58		1658.57
289.72		1964.55		1658.09
289.67		2039.09		1657.57
289.62		2099.94		1657.01
289.57		2018.37		1656.46
289.52		2036.95		1655.9
289.47		2171.84		1655.33
289.42		2159.14		1654.68
289.37		2064.29		1653.99
289.32		2151.4		1653.27
289.27		2169.71		1652.53
289.22		2368.82		1651.77
289.17		2370.86		1650.98
289.12		2295.04		1650.17
289.07		2256.89		1649.34
289.02		2168.24		1648.45
288.97		2329.55		1647.51
288.92		2274.72		1646.55
288.87		2330.01		1645.58
288.82		2591.09		1644.59
288.77		2472.64		1643.58
288.72		2448.82		1642.53
288.67		2414.75		1641.45
288.62		2434.58		1640.33
288.57		2574.75		1639.16
288.52		2510.63		1637.94
288.47		2476.31		1636.7
288.42		2586.19		1635.42
288.37		2720.07		1634.08
288.32		2711.45		1632.69
288.27		2799.24		1631.24
288.22		2797.52		1629.77
288.17		2867.68		1628.25
288.12		2877.68		1626.69
288.07		2885.43		1625.11
288.02		2841.19		1623.51
287.97		2814.11		1621.89
287.92		2854.19		1620.24
287.87		2722.92		1618.58
287.82		2791.11		1616.9
287.77		2964.88		1615.23
287.72		2983.01		1613.53
287.67		2940.33		1611.79
287.62		2923.75		1610.03
287.57		2886.65		1608.25
287.52		3049.76		1606.43
287.47		3114.76		1604.54
287.42		3068.48		1602.61
287.37		2908.73		1600.66
287.32		3133.77		1598.68
287.27		3331.65		1596.65
287.22		3247.81		1594.54
287.17		3143.12		1592.36
287.12		3199.22		1590.14
287.07		3339.74		1587.85
287.02		3530.93		1585.5
286.97		3569.49		1583.1
286.92		3490.56		1580.65
286.87		3586.44		1578.1
286.82		3482.39		1575.49
286.77		3419.23		1572.79
286.72		3846.26		1570.02
286.67		3939.42		1567.2
286.62		3750.75		1564.3
286.57		3840.89		1561.32
286.52		3967.42		1558.24
286.47		3944.25		1555.02
286.42		4155.51		1551.66
286.37		4166.99		1548.19
286.32		4430.51		1544.64
286.27		4605.77		1540.97
286.22		4577.1		1537.18
286.17		4682.62		1533.29
286.12		4629		1529.26
286.07		4813.96		1525.12
286.02		4736.81		1520.86
285.97		4777.66		1516.48
285.92		5087.81		1512.01
285.87		5036.01		1507.42
285.82		5199.88		1502.73
285.77		5387.84		1497.92
285.72		5304.87		1493
285.67		5524.14		1487.95
285.62		5571.57		1482.79
285.57		5491.86		1477.51
285.52		5747.96		1472.11
285.47		5785.39		1466.61
285.42		5697.58		1461.03
285.37		6016.93		1455.35
285.32		6001.61		1449.62
285.27		5970.64		1443.83
285.22		5998.37		1437.93
285.17		6114.53		1431.96
285.12		5933.51		1425.94
285.07		6016.43		1419.85
285.02		6348.55		1413.74
284.97		6281.61		1407.57
284.92		6149.86		1401.32
284.87		6194.19		1395.02
284.82		6121.32		1388.71
284.77		6502.7		1382.36
284.72		6545.86		1375.98
284.67		6395.02		1369.62
284.62		6147.8		1363.29
284.57		6186.6		1356.95
284.52		6224.56		1350.64
284.47		6070.09		1344.34
284.42		6044.02		1338.08
284.37		6072.11		1331.88
284.32		5917.97		1325.74
284.27		6001.59		1319.67
284.22		6110.94		1313.69
284.17		5879.27		1307.82
284.12		5925.67		1302.06
284.07		5483.04		1296.42
284.02		5278.76		1290.95
283.97		5278.85		1285.62
283.92		5135.22		1280.46
283.87		4891.11		1275.5
283.82		4594.29		1270.7
283.77		4748.9		1266.11
283.72		4455.34		1261.73
283.67		4382.95		1257.54
283.62		4447.08		1253.55
283.57		4061.56		1249.77
283.52		3722.48		1246.2
283.47		3594.39		1242.82
283.42		3573.94		1239.65
283.37		3269.49		1236.72
283.32		3143.12		1234
283.27		2899.51		1231.53
283.22		2893.56		1229.26
283.17		2478.88		1227.18
283.12		2464.37		1225.28
283.07		2418.1		1223.57
283.02		2267.96		1222.01
282.97		2098.68		1220.62
282.92		2076.68		1219.38
282.87		1958.44		1218.28
282.82		1928.66		1217.28
282.77		1737.57		1216.39
282.72		1632.35		1215.6
282.67		1636.37		1214.89
282.62		1594.06		1214.24
282.57		1575.28		1213.65
282.52		1605.55		1213.12
282.47		1513.59		1212.66
282.42		1582.48		1212.23
282.37		1565.37		1211.82
282.32		1450.13		1211.45
282.27		1396.9		1211.1
282.22		1412.7		1210.78
282.17		1431.71		1210.48
282.12		1368.86		1210.2
282.07		1330.91		1209.95
282.02		1410.14		1209.72
281.97		1372.56		1209.51
281.92		1342.74		1209.3
281.87		1402.57		1209.11
281.82		1289.15		1208.93
281.77		1354.72		1208.78
281.72		1330.26		1208.62
281.67		1288.22		1208.48
281.62		1271.51		1208.36
281.57		1248.04		1208.26
281.52		1303.4		1208.18
281.47		1288.92		1208.12
281.42		1201.08		1208.06
281.37		1118.38		1208
281.32		1241.79		1207.93
281.27		1202.39		1207.85
281.22		1257.55		1207.78
281.17		1388.83		1207.69
281.12		1343.82		1207.61
281.07		1355.19		1207.52
281.02		1228.2		1207.42
280.97		1344.47		1207.32
280.92		1303.94		1207.22
280.87		1265.1		1207.12
280.82		1195.88		1207.03
280.77		1216.11		1206.94
280.72		1265.44		1206.87
280.67		1211.68		1206.78
280.62		1313.74		1206.71
280.57		1308.83		1206.63
280.52		1236.86		1206.56
280.47		1317.14		1206.48
280.42		1283.57		1206.39
280.37		1279.54		1206.3
280.32		1238.23		1206.23
280.27		1307.23		1206.17
280.22		1261.29		1206.12
280.17		1260.32		1206.08
280.12		1096.28		1206.05
280.07		1174.23		1206.03
280.02		1221.87		1206.01
279.97		1118.11		1205.97
279.92		1264.96		1205.95
279.87		1248.33		1205.92
279.82		1250.37		1205.89
279.77		1347.57		1205.83
279.72		1245.32		1205.77
279.67		1264.91		1205.69
279.62		1327.75		1205.61
279.57		1257.53		1205.52
279.52		1261.21		1205.45
279.47		1312.65		1205.38
279.42		1201.81		1205.31
279.37		1259.77		1205.24
279.32		1163.42		1205.17
279.27		1210.22		1205.11
279.22		1284.4		1205.06
279.17		1303.74		1205.01
279.12		1292.25		1204.97
279.07		1231.49		1204.92
279.02		1148.87		1204.86
278.97		1227.98		1204.79
278.92		1269.46		1204.71
278.87		1313.29		1204.64
278.82		1310.46		1204.58
278.77		1258.49		1204.51
278.72		1260.07		1204.45
278.67		1243.73		1204.38
278.62		1236.76		1204.31
278.57		1336.27		1204.23
278.52		1162.39		1204.18
278.47		1172.69		1204.13
278.42		1328.19		1204.07
278.37		1257.08		1204
278.32		1145.43		1203.93
278.27		1255.5		1203.85
278.22		1325.58		1203.79
278.17		1348.41		1203.72
278.12		1295.84		1203.64
278.07		1281.4		1203.58
278.02		1183.84		1203.52
277.97		1236.86		1203.46
277.92		1248.61		1203.4
277.87		1208.45		1203.35
277.82		1160.95		1203.3
277.77		1232.68		1203.27
277.72		1189.82		1203.24
277.67		1320.13		1203.21
277.62		1270.59		1203.18
277.57		1177.28		1203.16
277.52		1247.62		1203.13
277.47		1200.46		1203.08
277.42		1231.27		1203.04
277.37		1191.82		1202.98
277.32		1279.82		1202.91
277.27		1244.61		1202.84
277.22		1279.94		1202.77
277.17		1302.13		1202.72
277.12		1372.27		1202.66
277.07		1276.85		1202.62
277.02		1186.23		1202.58
276.97		1145.06		1202.56
276.92		1181.82		1202.54
276.87		1149.05		1202.52
276.82		1088.51		1202.49
276.77		1173.5		1202.48
276.72		1241.3		1202.48
276.67		1337.95		1203.05
276.62		1265.46		1203.63
276.57		1292.13		1204.2
276.52		1197.22		1204.78
276.47		1155.28		1205.35
276.42		1241.47		1205.93
276.37		1379.75		1206.5
276.32		1212.77		1207.08
276.27		1198.41		1207.65
276.22		1387.37		1208.23
276.17		1204.11		1208.8
276.12		1366.55		1209.38
276.07		1214.95		1209.95
276.02		1181.84		1210.53
275.97		1192.35		1211.1
275.92		1241.23		1211.68
275.87		1319.27		1212.25
275.82		1305.52		1212.83
275.77		1220.87		1213.4
275.72		1074.43		1213.98
275.67		1202.58		1214.55
275.62		1228.75		1215.13
275.57		1184.48		1215.7
275.52		1215.61		1216.28
275.47		1231.26		1217.15
275.42		1287.31		1218.03
275.37		1293.12		1218.91
275.32		1200.23		1219.79
275.27		1240.41		1220.66
275.22		1231.87		1221.54
275.17		1340.08		1222.42
275.12		1181.83		1223.3
275.07		1227.67		1224.17
275.02		1400.49		1225.05
274.97		1301.58		1225.93
274.92		1276.79		1226.81
274.87		1227.81		1227.68
274.82		1293.22		1228.56
274.77		1329.18		1229.44
274.72		1286.58		1230.32
274.67		1328.91		1231.19
274.62		1268.67		1232.07
274.57		1285.1		1232.95
274.52		1242.71		1233.83
274.47		1335		1234.7
274.42		1295.1		1235.58
274.37		1298.55		1236.46
274.32		1268.62		1237.34
274.27		1229.5		1238.21
274.22		1329.02		1239.09
274.17		1337.95		1239.97
274.12		1171.01		1240.85
274.07		1257.54		1241.72
274.02		1206.4		1242.6
273.97		1278.2		1243.48
273.92		1347.31		1244.36
273.87		1356.68		1245.23
273.82		1285.64		1246.11
273.77		1277.92		1246.99
273.72		1295.01		1247.87
273.67		1328.14		1248.74
273.62		1367.02		1249.62
273.57		1373.43		1250.5
273.52		1252.83		1251.38
273.47		1208.36		1252.25
273.42		1212.36		1253.13
273.37		1182.79		0
273.32		1192.99		0
273.27		1185.7		0
273.22		1194.63		0
273.17		1286.19		0
273.12		1253.71		0
273.07		1197.15		0
273.02		1185.18		0
272.97		1207.46		0
272.92		1223.13		0
272.87		1225.82		0
272.82		1106.56		0
272.77		1214.36		0
272.72		1248.9		0
272.67		1283.17		0
272.62		1242.68		0
272.57		1294.28		0
272.52		1311.23		0
272.47		1258.04		0
272.42		1297.34		0
272.37		1345.72		0
272.32		1268.65		0
272.27		1290.59		0
272.22		1284.68		0
272.17		1223.7		0
272.12		1267.71		0
272.07		1300.13		0
272.02		1318.85		0
271.97		1200.25		0
271.92		1240.06		0
271.87		1316.65		0
271.82		1290.87		0
271.77		1382.77		0
271.72		1240.43		0
271.67		1282.77		0
271.62		1338.36		0
271.57		1304.12		0
271.52		1199.65		0
271.47		1286.01		0
271.42		1330.25		0
271.37		1316		0
271.32		1205.32		0
271.27		1236.17		0
271.22		1373.29		0
271.17		1302.11		0
271.12		1299.12		0
271.07		1370.6		0
271.02		1285.48		0
270.97		1197.26		0
270.92		1224.57		0
270.87		1203.37		0
270.82		1315.66		0
270.77		1311.88		0
270.72		1280.35		0
270.67		1293.02		0
270.62		1299.83		0
270.57		1219.59		0
270.52		1217.55		0
270.47		1356.1		0
270.42		1320.56		0
270.37		1321.75		0
270.32		1215.36		0
270.27		1195.58		0
270.22		1190.62		0
270.17		1352.91		0
270.12		1238.34		0
270.07		1268.27		0
270.02		1151.85		0
269.97		1299.37		0
269.92		1349.39		0
269.87		1267.43		0
269.82		1298.36		0
269.77		1202.4		0
269.72		1275.64		0
269.67		1246.71		0
269.62		1202.08		0
269.57		1096.88		0
269.52		1287		0
269.47		1404.93		0
269.42		1273.3		0
269.37		1223.41		0
269.32		1259		0
269.27		1307.18		0
269.22		1264.29		0
269.17		1132.56		0
269.12		1206.73		0
269.07		1305.24		0
269.02		1237.27		0
268.97		1248.21		0
268.92		1202.17		0
268.87		1123.49		0
268.82		1218.46		0
268.77		1269.04		0
268.72		1181.49		0
268.67		1197.51		0
268.62		1169.62		0
268.57		1180.37		0
268.52		1157.22		0
268.47		1197.31		0
268.42		1370.37		0
268.37		1268.34		0
268.32		1269.44		0
268.27		1250		0
268.22		1242.78		0
268.17		1235.69		0
268.12		1161.99		0
268.07		1237.72		0
268.02		1241.28		0
267.97		1154.66		0
267.92		1250.87		0
267.87		1215.47		0
267.82		1298.87		0
267.77		1309.44		0
267.72		1340.44		0
267.67		1196.91		0
267.62		1390.8		0
267.57		1351.66		0
267.52		1285.64		0
267.47		1273.32		0
267.42		1290.43		0
267.37		1169.03		0
267.32		1166.63		0
267.27		1221.9		0
267.22		1294.77		0
267.17		1242.86		0
267.12		1364.91		0
267.07		1319.14		0
267.02		1265.63		0
266.97		1291.55		0
266.92		1194.67		0
266.87		1274.52		0
266.82		1239.73		0
266.77		1150.76		0
266.72		1339.04		0
266.67		1297.54		0
266.62		1216.36		0
266.57		1227.03		0
266.52		1230.73		0
266.47		1300.25		0
266.42		1297.34		0
266.37		1193.79		0
266.32		1371.97		0
266.27		1364.04		0
266.22		1257.84		0
266.17		1255.83		0
266.12		1253.52		0
266.07		1319.86		0
266.02		1288.57		0
265.97		1287.81		0
265.92		1325.63		0
265.87		1379.02		0
265.82		1359.47		0
265.77		1285.97		0
265.72		1158.29		0
265.67		1200.7		0
265.62		1213.32		0
265.57		1220.61		0
265.52		1278.83		0
265.47		1236.82		0
265.42		1303.12		0
265.37		1303.48		0
265.32		1335.91		0
265.27		1317.67		0
265.22		1321.37		0
265.17		1185.92		0
265.12		1286.72		0
265.07		1288.93		0
265.02		1240.85		0
264.97		1160.72		0
264.92		1333.89		0
264.87		1280.9		0
264.82		1248.54		0
264.77		1261.99		0
264.72		1284.41		0
264.67		1296.21		0
264.62		1231.78		0
264.57		1172.51		0
264.52		1214.83		0
264.47		1418.58		0
264.42		1246.08		0
264.37		1278.11		0
264.32		1278		0
264.27		1308.36		0
264.22		1365.82		0
264.17		1266.17		0
264.12		1327.91		0
264.07		1288.49		0
264.02		1278.01		0
263.97		1310.12		0
263.92		1253.17		0
263.87		1280.44		0
263.82		1256.07		0
263.77		1124.13		0
263.72		1300.16		0
263.67		1369.13		0
263.62		1321.37		0
263.57		1303.79		0
263.52		1229.19		0
263.47		1236.43		0
263.42		1229.45		0
263.37		1276.43		0
263.32		1228.5		0
263.27		1221.58		0
263.22		1205.9		0
263.17		1214.7		0
263.12		1172.51		0
263.07		1244.99		0
263.02		1295.62		0
262.97		1199.39		0
262.92		1268.93		0
262.87		1451.1		0
262.82		1319.22		0
262.77		1190.61		0
262.72		1244.07		0
262.67		1306.23		0
262.62		1285.7		0
262.57		1357.54		0
262.52		1288.8		0
262.47		1310.17		0
262.42		1235.21		0
262.37		1276.25		0
262.32		1301.26		0
262.27		1341.83		0
262.22		1272.46		0
262.17		1233.04		0
262.12		1302.33		0
262.07		1326.92		0
262.02		1278.25		0
261.97		1233.46		0
261.92		1189.35		0
261.87		1163.78		0
261.82		1254.35		0
261.77		1219.99		0
261.72		1271.73		0
261.67		1327.33		0
261.62		1214.15		0
261.57		1211.74		0
261.52		1303.24		0
261.47		1267.5		0
261.42		1335.27		0
261.37		1236.59		0
261.32		1198.19		0
261.27		1347.92		0
261.22		1197.9		0
261.17		1280.43		0
261.12		1156.87		0
261.07		1299.53		0
261.02		1317.71		0
260.97		1205.15		0
260.92		1194.35		0
260.87		1295.4		0
260.82		1226.63		0
260.77		1275.28		0
260.72		1296.7		0
260.67		1236.31		0
260.62		1236.18		0
260.57		1164.64		0
260.52		1264.27		0
260.47		1275.98		0
260.42		1283.38		0
260.37		1260.59		0
260.32		1145.49		0
260.27		1203		0
260.22		1251.58		0
260.17		1250.81		0
260.12		1285.36		0
260.07		1283.85		0
260.02		1284.21		0
259.97		1271.52		0
259.92		1298.09		0
259.87		1279.08		0
259.82		1246.49		0
259.77		1334.79		0
259.72		1344.3		0
259.67		1224.26		0
259.62		1181.88		0
259.57		1303.36		0
259.52		1307.8		0
259.47		1256.01		0
259.42		1301.2		0
259.37		1347.53		0
259.32		1329.08		0

## Sheet: Si2p Scan
﻿
Axis	Energy	Elements=	301
D:\XPS17\170305-yzk_mp\303SZC-7.DATA\Si2p Scan_0.VGD
Binding Energy (E)				Backgnd.
eV		Counts / s		Counts / s
110.32		418.567		0
110.27		347.289		0
110.22		377.781		0
110.17		423.269		0
110.12		359.034		0
110.07		346.819		0
110.02		354.552		0
109.97		387.495		0
109.92		412.355		0
109.87		397.999		0
109.82		345.748		0
109.77		285.894		0
109.72		389.156		0
109.67		311.525		0
109.62		307.763		0
109.57		376.681		0
109.52		344.538		0
109.47		358.743		0
109.42		309.694		0
109.37		379.612		0
109.32		351.361		0
109.27		378.822		0
109.22		350.89		0
109.17		339.876		0
109.12		330.302		0
109.07		344.918		0
109.02		328.131		0
108.97		338.285		368.075
108.92		374.44		365.998
108.87		410.294		363.93
108.82		421.048		361.349
108.77		411.625		358.684
108.72		399.01		355.766
108.67		376.551		352.777
108.62		424.16		349.876
108.57		380.652		347.075
108.52		398.299		344.478
108.47		372.249		342.448
108.42		294.918		340.581
108.37		330.992		339.148
108.32		353.581		338.159
108.27		317.467		337.819
108.22		368.677		337.55
108.17		321.238		337.55
108.12		301.651		337.55
108.07		325.68		337.55
108.02		367.677		337.549
107.97		358.924		337.549
107.92		375.26		337.548
107.87		305.142		337.547
107.82		380.872		337.546
107.77		355.602		337.544
107.72		347.629		337.543
107.67		371.969		337.541
107.62		336.194		337.54
107.57		338.695		337.538
107.52		367.587		337.536
107.47		377.471		337.535
107.42		344.068		337.533
107.37		341.206		337.531
107.32		356.062		337.529
107.27		366.807		337.527
107.22		377.181		337.524
107.17		390.116		337.521
107.12		361.535		337.517
107.07		376.581		337.512
107.02		399.03		337.507
106.97		424.59		337.5
106.92		423.91		337.493
106.87		474.19		337.485
106.82		483.313		337.477
106.77		450.55		337.468
106.72		495.788		337.459
106.67		453.131		337.45
106.62		441.677		337.441
106.57		397.849		337.432
106.52		392.507		337.422
106.47		431.493		337.413
106.42		422.989		337.404
106.37		461.525		337.395
106.32		500.26		337.385
106.27		428.431		337.375
106.22		466.777		337.364
106.17		494.138		337.351
106.12		465.316		337.336
106.07		535.544		337.319
106.02		579.152		337.3
105.97		658.804		337.278
105.92		602.571		337.254
105.87		708.483		337.227
105.82		754.712		337.198
105.77		820.048		337.165
105.72		784.934		337.128
105.67		733.453		337.088
105.62		879.642		337.043
105.57		933.964		336.994
105.52		1017.87		336.939
105.47		1060.36		336.88
105.42		1230.68		336.815
105.37		1221.29		336.743
105.32		1339.65		336.662
105.27		1406.87		336.572
105.22		1600.26		336.471
105.17		1658.33		336.361
105.12		1905.02		336.238
105.07		2055.59		336.102
105.02		2249.07		335.952
104.97		2361.37		335.787
104.92		2695.77		335.605
104.87		2879.33		335.408
104.82		3181.87		335.193
104.77		3242.85		334.962
104.72		3498.97		334.714
104.67		3739.9		334.446
104.62		3835.16		334.158
104.57		4042.69		333.851
104.52		4366.8		333.522
104.47		4728.44		333.171
104.42		5054.73		332.796
104.37		5212.87		332.401
104.32		5572.09		331.984
104.27		6236.17		331.543
104.22		6265.25		331.078
104.17		6161.62		330.59
104.12		6527.92		330.082
104.07		6993.1		329.551
104.02		7230.15		329
103.97		7208.7		328.429
103.92		7541.73		327.844
103.87		7876.65		327.244
103.82		7965.19		326.628
103.77		8009.49		326
103.72		8236.71		325.361
103.67		8062.15		324.716
103.62		8302.81		324.067
103.57		8176.13		323.416
103.52		8242.9		322.768
103.47		8128.65		322.125
103.42		7767.84		321.487
103.37		7625.35		320.859
103.32		7578.83		320.24
103.27		7389.08		319.636
103.22		7179.83		319.045
103.17		7078.94		318.472
103.12		6763.52		317.916
103.07		6485.7		317.379
103.02		6323.41		316.86
102.97		5999.59		316.364
102.92		5726.72		315.892
102.87		5504.46		315.444
102.82		5083.96		315.023
102.77		4649.88		314.629
102.72		4302.62		314.262
102.67		3965.76		313.921
102.62		3615.77		313.605
102.57		3188.91		313.314
102.52		3036.91		313.049
102.47		2880.2		312.81
102.42		2749.65		312.592
102.37		2387.28		312.397
102.32		2122.94		312.221
102.27		1828.54		312.064
102.22		1730.61		311.923
102.17		1446.93		311.798
102.12		1314.18		311.687
102.07		1219.18		311.589
102.02		1130.87		311.503
101.97		1026.96		311.428
101.92		931.663		311.361
101.87		1029.55		311.304
101.82		868.898		311.253
101.77		749.9		311.208
101.72		616.257		311.168
101.67		588.075		311.133
101.62		562.705		311.102
101.57		586.515		311.075
101.52		518.167		311.053
101.47		518.627		311.033
101.42		499.24		311.015
101.37		426.361		310.999
101.32		431.813		310.985
101.27		514.736		310.972
101.22		431.303		310.96
101.17		418.637		310.95
101.12		410.894		310.941
101.07		389.056		310.934
101.02		359.124		310.926
100.97		380.322		310.92
100.92		283.113		310.915
100.87		344.138		310.911
100.82		398.649		310.908
100.77		332.783		310.905
100.72		360.804		310.902
100.67		256.663		310.9
100.62		299.35		310.898
100.57		375.57		310.896
100.52		357.013		310.894
100.47		345.438		310.892
100.42		304.992		310.89
100.37		337.155		310.888
100.32		365.986		310.886
100.27		341.657		310.884
100.22		289.856		310.882
100.17		345.378		310.88
100.12		319.598		310.877
100.07		355.652		310.875
100.02		350.34		310.873
99.97		337.075		310.871
99.92		359.694		310.87
99.87		311.755		310.868
99.82		308.914		310.867
99.77		334.344		310.865
99.72		298.259		310.862
99.67		324.71		310.861
99.62		330.812		310.859
99.57		368.597		310.858
99.52		370.478		310.857
99.47		299.7		310.855
99.42		313.585		310.854
99.37		300.23		310.852
99.32		330.532		310.849
99.27		346.679		310.847
99.22		336.295		310.844
99.17		347.749		310.842
99.12		393.958		310.839
99.07		381.453		310.837
99.02		337.215		310.835
98.97		322.349		310.833
98.92		336.715		310.832
98.87		269.478		310.83
98.82		276.731		310.829
98.77		294.298		310.829
98.72		314.236		310.933
98.67		343.297		311.037
98.62		307.293		311.141
98.57		272.339		311.245
98.52		345.168		311.349
98.47		362.925		311.453
98.42		409.504		311.557
98.37		343.828		311.661
98.32		342.687		311.765
98.27		313.125		311.869
98.22		319.618		311.973
98.17		293.828		312.077
98.12		292.487		312.181
98.07		290.406		312.285
98.02		353.411		312.389
97.97		365.066		312.493
97.92		290.466		312.597
97.87		277.591		312.701
97.82		350.64		313.768
97.77		347.169		314.835
97.72		307.943		315.902
97.67		291.547		316.97
97.62		272.979		318.149
97.57		304.892		319.329
97.52		377.661		320.509
97.47		299.8		323.234
97.42		365.976		325.959
97.37		330.872		328.683
97.32		332.953		331.408
97.27		293.808		334.133
97.22		396.248		336.857
97.17		377.481		339.582
97.12		325.22		342.307
97.07		392.817		345.032
97.02		425.11		347.756
96.97		320.718		350.481
96.92		323.589		0
96.87		332.483		0
96.82		334.184		0
96.77		305.832		0
96.72		321.609		0
96.67		300.22		0
96.62		309.634		0
96.57		366.317		0
96.52		385.914		0
96.47		296.709		0
96.42		325.52		0
96.37		336.775		0
96.32		331.853		0
96.27		292.697		0
96.22		328.531		0
96.17		272.839		0
96.12		338.926		0
96.07		349.55		0
96.02		358.914		0
95.97		350.05		0
95.92		328.701		0
95.87		347.719		0
95.82		354.912		0
95.77		381.683		0
95.72		336.234		0
95.67		341.116		0
95.62		332.373		0
95.57		328.261		0
95.52		366.597		0
95.47		322.279		0
95.42		307.333		0
95.37		365.386		0
95.32		390.236		0

## Sheet: Survey
﻿
Axis	Energy	Elements=	1361
D:\XPS17\170305-yzk_mp\303SZC-7.DATA\Survey.VGD
Binding Energy (E)				Backgnd.
eV		Counts / s		Counts / s
1349.97		58754.1		0
1348.97		58167.6		0
1347.97		57710.3		0
1346.97		57724.9		0
1345.97		56653		0
1344.97		55935.3		0
1343.97		56088		0
1342.97		56441		0
1341.97		56092.6		0
1340.97		56556.2		0
1339.97		56131.4		0
1338.97		55264.6		0
1337.97		55657.9		0
1336.97		54903.6		0
1335.97		55343.1		0
1334.97		55058.6		0
1333.97		55247.1		0
1332.97		54683.4		0
1331.97		54029.6		0
1330.97		54358.5		0
1329.97		53138.2		0
1328.97		53938.5		0
1327.97		54221.8		0
1326.97		54831.7		0
1325.97		54213		0
1324.97		53385		0
1323.97		53646.7		0
1322.97		52619.9		0
1321.97		52481.7		0
1320.97		52894.1		0
1319.97		53024.2		0
1318.97		52336.8		0
1317.97		52399.6		0
1316.97		52203.5		0
1315.97		52305.7		0
1314.97		51029.5		0
1313.97		51734.3		0
1312.97		52295.3		0
1311.97		51151.9		0
1310.97		52103.7		0
1309.97		51524.7		0
1308.97		51876.2		0
1307.97		51000.4		0
1306.97		50729.4		0
1305.97		50685.8		0
1304.97		50783.1		0
1303.97		50568.5		0
1302.97		50918.7		0
1301.97		50270		0
1300.97		50057.1		0
1299.97		50083		0
1298.97		49863		0
1297.97		49688.4		0
1296.97		49855.8		0
1295.97		48856.7		0
1294.97		49171.7		0
1293.97		49024		0
1292.97		49018.4		0
1291.97		49485.9		0
1290.97		49157.1		0
1289.97		50264		0
1288.97		49537.6		0
1287.97		49446.8		0
1286.97		49477.2		0
1285.97		49632.2		0
1284.97		49698.2		0
1283.97		49375.6		0
1282.97		48999		0
1281.97		49598		0
1280.97		49375.9		0
1279.97		48740.1		0
1278.97		48883.2		0
1277.97		48320.4		0
1276.97		49465.4		0
1275.97		48598.5		0
1274.97		50044.4		0
1273.97		49534.3		0
1272.97		48724.4		0
1271.97		48823.5		0
1270.97		49249.4		0
1269.97		48179.9		0
1268.97		48600.1		0
1267.97		49107.2		0
1266.97		49325		0
1265.97		48983		0
1264.97		48481.8		0
1263.97		48521.9		0
1262.97		48281.6		0
1261.97		49429.9		0
1260.97		49124.1		0
1259.97		48853.9		0
1258.97		49304.2		0
1257.97		48948.3		0
1256.97		48401.5		0
1255.97		48489.7		0
1254.97		47796.9		0
1253.97		49057.2		0
1252.97		47936.1		0
1251.97		49125.2		0
1250.97		49184.2		0
1249.97		48913.3		0
1248.97		47896.2		0
1247.97		48749.4		0
1246.97		48881.3		0
1245.97		48312.9		0
1244.97		48947.7		0
1243.97		49272.2		0
1242.97		47800.3		0
1241.97		49046		0
1240.97		48584.5		0
1239.97		49548.2		0
1238.97		48340.6		0
1237.97		48003.6		0
1236.97		48582.6		0
1235.97		48889.4		0
1234.97		48966.7		0
1233.97		48289.3		0
1232.97		49002.1		0
1231.97		48968.7		0
1230.97		48956		0
1229.97		49331.8		0
1228.97		49270.6		0
1227.97		49289.5		0
1226.97		48804.4		0
1225.97		49260.8		0
1224.97		48954		0
1223.97		48778.9		0
1222.97		49479.1		0
1221.97		48962.9		0
1220.97		48818.3		0
1219.97		48416.6		0
1218.97		48123.7		0
1217.97		48158.6		0
1216.97		47641.6		0
1215.97		47712.2		0
1214.97		46952.6		0
1213.97		46686.5		0
1212.97		46223.6		0
1211.97		45971.2		0
1210.97		44869		0
1209.97		45606.6		0
1208.97		44940.7		0
1207.97		44930.7		0
1206.97		44807.1		0
1205.97		44508.6		0
1204.97		44585.9		0
1203.97		44162.6		0
1202.97		45344.1		0
1201.97		44525.4		0
1200.97		44445.1		0
1199.97		44296.7		0
1198.97		43947.8		0
1197.97		44897.2		0
1196.97		43867.5		0
1195.97		44383.5		0
1194.97		44327.2		0
1193.97		45160.3		0
1192.97		43081.3		0
1191.97		44392		0
1190.97		44539		0
1189.97		44438.6		0
1188.97		44359.4		0
1187.97		44174.2		0
1186.97		43907.5		0
1185.97		44048.2		0
1184.97		44390.7		0
1183.97		44263.9		0
1182.97		44508.1		0
1181.97		44072.7		0
1180.97		43820		0
1179.97		44029.2		0
1178.97		45393.9		0
1177.97		44643.4		0
1176.97		44766.5		0
1175.97		44739.8		0
1174.97		44959.1		0
1173.97		44926.2		0
1172.97		45150.9		0
1171.97		45262.4		0
1170.97		43791.2		0
1169.97		44668.6		0
1168.97		44226.2		0
1167.97		44332.3		0
1166.97		44972.3		0
1165.97		45246.7		0
1164.97		45175.9		0
1163.97		45243.8		0
1162.97		44768.7		0
1161.97		44378.1		0
1160.97		44800.5		0
1159.97		45847		0
1158.97		44592.9		0
1157.97		45505.6		0
1156.97		44949.5		0
1155.97		44918.1		0
1154.97		46005.3		0
1153.97		45081.6		0
1152.97		45046.9		0
1151.97		44940.8		0
1150.97		45045.4		0
1149.97		45614.6		0
1148.97		45829.7		0
1147.97		45166.8		0
1146.97		45000.5		0
1145.97		45123.2		0
1144.97		45301.6		0
1143.97		44795.4		0
1142.97		45032.7		0
1141.97		45847.7		0
1140.97		45538.2		0
1139.97		45656.7		0
1138.97		44790.5		0
1137.97		44835.8		0
1136.97		45217		0
1135.97		46064.2		0
1134.97		46181.9		0
1133.97		46212.2		0
1132.97		45493		0
1131.97		46381.9		0
1130.97		45689.1		0
1129.97		45909.6		0
1128.97		46198.8		0
1127.97		46191.9		0
1126.97		45860.8		0
1125.97		45904.7		0
1124.97		46140.4		0
1123.97		45907.2		0
1122.97		46646.3		0
1121.97		46349.4		0
1120.97		46823.2		0
1119.97		46221		0
1118.97		46241.3		0
1117.97		45898.7		0
1116.97		46164.6		0
1115.97		46326.8		0
1114.97		46737.6		0
1113.97		46674.2		0
1112.97		46208.5		0
1111.97		47147.9		0
1110.97		47561.5		0
1109.97		46821		0
1108.97		46565.9		0
1107.97		46633.7		0
1106.97		47252.4		0
1105.97		47467.9		0
1104.97		46674.1		0
1103.97		46952.2		0
1102.97		47370.6		0
1101.97		47162.4		0
1100.97		47248.2		0
1099.97		46587.7		0
1098.97		46694.2		0
1097.97		46908.5		0
1096.97		47084.7		0
1095.97		46629.4		0
1094.97		46296.1		0
1093.97		46935.9		0
1092.97		46670.3		0
1091.97		46332.1		0
1090.97		46486.4		0
1089.97		46724.9		0
1088.97		47301.2		0
1087.97		46201.8		0
1086.97		46625.9		0
1085.97		47213.2		0
1084.97		46153.2		0
1083.97		46842		0
1082.97		46135		0
1081.97		45631.2		0
1080.97		47037.1		0
1079.97		48011.3		0
1078.97		47509.5		0
1077.97		47289.1		0
1076.97		47107.1		0
1075.97		46647.1		0
1074.97		46456.2		0
1073.97		47001		0
1072.97		47376		0
1071.97		48487.9		0
1070.97		47839.8		0
1069.97		47967		0
1068.97		47810.2		0
1067.97		48057.2		0
1066.97		47240.1		0
1065.97		47777		0
1064.97		48118.8		0
1063.97		47931.4		0
1062.97		48771.2		0
1061.97		48097.4		0
1060.97		48174.2		0
1059.97		48211		0
1058.97		48100.1		0
1057.97		48110.3		0
1056.97		48758.5		0
1055.97		48940.7		0
1054.97		48070.9		0
1053.97		48811.3		0
1052.97		48496.6		0
1051.97		49153		0
1050.97		48952.5		0
1049.97		48349.8		0
1048.97		48703		0
1047.97		49157		0
1046.97		49923		0
1045.97		50801.3		0
1044.97		51440.9		0
1043.97		50965.1		0
1042.97		50534.7		0
1041.97		49803.3		0
1040.97		49513		0
1039.97		49245.6		0
1038.97		48987.4		0
1037.97		49333.5		0
1036.97		50409.8		0
1035.97		49244.8		0
1034.97		49268.3		0
1033.97		50273		0
1032.97		49623.8		0
1031.97		49694.5		0
1030.97		49830.9		0
1029.97		50559.5		0
1028.97		50182.8		0
1027.97		51148.9		0
1026.97		51064		0
1025.97		51311.5		0
1024.97		51830.8		0
1023.97		51963.8		0
1022.97		53372.2		0
1021.97		55388.9		0
1020.97		54016		0
1019.97		54111.5		0
1018.97		53936		0
1017.97		54512.9		0
1016.97		52834.8		0
1015.97		52500.2		0
1014.97		52213.1		0
1013.97		52277		0
1012.97		51605.8		0
1011.97		51563.6		0
1010.97		51888.7		0
1009.97		52252.5		0
1008.97		53172.8		0
1007.97		53609.9		0
1006.97		54013.7		0
1005.97		55437.1		0
1004.97		56389		0
1003.97		57930		0
1002.97		59069.6		0
1001.97		59874.6		0
1000.97		59077.4		0
999.97		58899.1		0
998.97		55702.2		0
997.97		55195.6		0
996.97		53941.7		0
995.97		52656.5		0
994.97		51521.6		0
993.97		51182.1		0
992.97		50316.8		0
991.97		49469.7		0
990.97		49991.4		0
989.97		49594.4		0
988.97		49889.7		0
987.97		50245.8		0
986.97		51014.1		0
985.97		53902.5		0
984.97		57564.6		0
983.97		60532.1		0
982.97		63844.5		0
981.97		67297.9		0
980.97		72807.5		0
979.97		73554.6		0
978.97		69792.7		0
977.97		63227.8		0
976.97		57065.5		0
975.97		53536.2		0
974.97		50058.6		0
973.97		47246		0
972.97		44002.6		0
971.97		41705.7		0
970.97		39272.1		0
969.97		37612.8		0
968.97		35264.7		0
967.97		33800		0
966.97		32037		0
965.97		31118.7		0
964.97		30081.4		0
963.97		29781.3		0
962.97		29378.9		0
961.97		29405.8		0
960.97		29279.3		0
959.97		29388		0
958.97		29428.4		0
957.97		28763.5		0
956.97		28669		0
955.97		28973.9		0
954.97		28771.3		0
953.97		28604.1		0
952.97		28301.4		0
951.97		29123.4		0
950.97		28494.1		0
949.97		28624.1		0
948.97		28424.4		0
947.97		27885.6		0
946.97		28619.3		0
945.97		28975.2		0
944.97		28587.8		0
943.97		28273.3		0
942.97		28808.4		0
941.97		29041.6		0
940.97		29119.3		0
939.97		29432.1		0
938.97		29135.6		0
937.97		29206.5		0
936.97		28454.5		0
935.97		28450.9		0
934.97		29035.4		0
933.97		29076.3		0
932.97		28536.9		0
931.97		28844.8		0
930.97		28976.2		0
929.97		29096.6		0
928.97		29146.5		0
927.97		29347.1		0
926.97		28625.5		0
925.97		29091		0
924.97		29359.9		0
923.97		29021.1		0
922.97		29795.3		0
921.97		28983.3		0
920.97		29205.6		0
919.97		29517.3		0
918.97		29557.3		0
917.97		28290.3		0
916.97		29700.5		0
915.97		29548.9		0
914.97		29115.6		0
913.97		29440.8		0
912.97		29861.7		0
911.97		29448.3		0
910.97		28870.4		0
909.97		29688.3		0
908.97		29733.4		0
907.97		29705.3		0
906.97		29510.1		0
905.97		29546.5		0
904.97		29338.3		0
903.97		29288.7		0
902.97		29900.3		0
901.97		29884.8		0
900.97		29761.1		0
899.97		29673.7		0
898.97		30070.2		0
897.97		29328		0
896.97		29487.9		0
895.97		29540.6		0
894.97		29713.9		0
893.97		29338		0
892.97		29433.9		0
891.97		29670.5		0
890.97		29453.3		0
889.97		29564.1		0
888.97		29931.4		0
887.97		29790.8		0
886.97		29980.3		0
885.97		29512.2		0
884.97		29762.3		0
883.97		29726.1		0
882.97		29997.5		0
881.97		29744.2		0
880.97		29904.4		0
879.97		30062.7		0
878.97		29654.7		0
877.97		30423.8		0
876.97		30085.2		0
875.97		30046.6		0
874.97		29865.5		0
873.97		29872.6		0
872.97		29601.1		0
871.97		29974.5		0
870.97		30148.3		0
869.97		30030.8		0
868.97		29754.4		0
867.97		30455		0
866.97		29908.8		0
865.97		30874.8		0
864.97		30489.8		0
863.97		30721		0
862.97		30239.5		0
861.97		30653.6		0
860.97		30708.1		0
859.97		30048.5		0
858.97		30855.5		0
857.97		30593.7		0
856.97		30727.6		0
855.97		30797.3		0
854.97		30189.2		0
853.97		30515.3		0
852.97		30293		0
851.97		30101.4		0
850.97		30845.6		0
849.97		30053.3		0
848.97		30226.6		0
847.97		30178.1		0
846.97		30576.4		0
845.97		30141		0
844.97		30279.6		0
843.97		30339.1		0
842.97		30450.4		0
841.97		30480.1		0
840.97		30717.3		0
839.97		30460.1		0
838.97		30464.2		0
837.97		30997.7		0
836.97		30860.6		0
835.97		30320.6		0
834.97		30858.2		0
833.97		31358.3		0
832.97		30609		0
831.97		31011		0
830.97		30686.4		0
829.97		30996.6		0
828.97		31432.6		0
827.97		31355.4		0
826.97		31421		0
825.97		31227.2		0
824.97		31284		0
823.97		30633.8		0
822.97		30781.1		0
821.97		30899.2		0
820.97		31326.7		0
819.97		31411.3		0
818.97		31164.5		0
817.97		31110.3		0
816.97		31707.6		0
815.97		31354.5		0
814.97		31612.6		0
813.97		31104.1		0
812.97		31536.1		0
811.97		31507.8		0
810.97		31598.9		0
809.97		30933.9		0
808.97		31017.6		0
807.97		31187.1		0
806.97		31949		0
805.97		31860.4		0
804.97		31788.2		0
803.97		31479.2		0
802.97		31462.5		0
801.97		31321.5		0
800.97		31331.1		0
799.97		31735.8		0
798.97		31601.3		0
797.97		32222.1		0
796.97		31476.4		0
795.97		32182.5		0
794.97		31144.1		0
793.97		31510.1		0
792.97		32359.6		0
791.97		31902		0
790.97		32063.2		0
789.97		32190.6		0
788.97		31731.1		0
787.97		31226.1		0
786.97		31898.4		0
785.97		32088.2		0
784.97		31583.9		0
783.97		31455.6		0
782.97		31756.1		0
781.97		32050.9		0
780.97		32114.4		0
779.97		33009.1		0
778.97		31684.2		0
777.97		32479.1		0
776.97		32505		0
775.97		31722.4		0
774.97		32002.9		0
773.97		32269.3		0
772.97		32058.3		0
771.97		32368.9		0
770.97		32325.9		0
769.97		33022		0
768.97		32225.2		0
767.97		32245.4		0
766.97		32092.7		0
765.97		32222.7		0
764.97		32978.3		0
763.97		32490.8		0
762.97		32134.7		0
761.97		32556.4		0
760.97		32803.9		0
759.97		32733.1		0
758.97		32950.2		0
757.97		32719.9		0
756.97		32698.4		0
755.97		32497.3		0
754.97		33119.1		0
753.97		33181		0
752.97		33464		0
751.97		33207.4		0
750.97		32767.4		0
749.97		32749.7		0
748.97		33045.7		0
747.97		32450.1		0
746.97		32622.1		0
745.97		32967.9		0
744.97		32888.2		0
743.97		33163.5		0
742.97		32280.8		0
741.97		33470.8		0
740.97		33519.1		0
739.97		32873.8		0
738.97		32701.7		0
737.97		33113.9		0
736.97		32244.8		0
735.97		32499		0
734.97		33054		0
733.97		33581		0
732.97		33598.7		0
731.97		33340.6		0
730.97		33653.9		0
729.97		32886.3		0
728.97		33243.3		0
727.97		33597.2		0
726.97		33306		0
725.97		33243.4		0
724.97		33134.5		0
723.97		33177.8		0
722.97		33606.3		0
721.97		32754.2		0
720.97		33922.4		0
719.97		34148.5		0
718.97		34597.5		0
717.97		34389.5		0
716.97		34291.4		0
715.97		34065		0
714.97		33705.3		0
713.97		33751.4		0
712.97		33664		0
711.97		33656.4		0
710.97		34278		0
709.97		32991.6		0
708.97		33684.2		0
707.97		33555.9		0
706.97		33880.9		0
705.97		34886		0
704.97		33863.3		0
703.97		34543.1		0
702.97		34554.7		0
701.97		33895.5		0
700.97		33963		0
699.97		34256.3		0
698.97		34185.9		0
697.97		34633		0
696.97		34028.3		0
695.97		34611.8		0
694.97		34522.8		0
693.97		34570.8		0
692.97		34449.6		0
691.97		34198		0
690.97		34133.1		0
689.97		34550.7		0
688.97		35325.4		0
687.97		35008.5		0
686.97		34994.5		0
685.97		34865.7		0
684.97		34386.8		0
683.97		33964.4		0
682.97		34679.1		0
681.97		34669.1		0
680.97		34537.5		0
679.97		35049.3		0
678.97		34177.8		0
677.97		34902.5		0
676.97		35075.7		0
675.97		35261.5		0
674.97		35227.9		0
673.97		35283.9		0
672.97		35087.1		0
671.97		34834.7		0
670.97		34525.7		0
669.97		35074		0
668.97		35009.5		0
667.97		35697.8		0
666.97		34955.1		0
665.97		35104.8		0
664.97		35388.6		0
663.97		35686.2		0
662.97		35975		0
661.97		35257.4		0
660.97		35369.8		0
659.97		35463.9		0
658.97		35692.8		0
657.97		35259.4		0
656.97		35575.2		0
655.97		35731.4		0
654.97		36800.3		0
653.97		35678.8		0
652.97		35719.9		0
651.97		35411.9		0
650.97		35368.8		0
649.97		35677		0
648.97		35591.9		0
647.97		36191.2		0
646.97		35732.6		0
645.97		35406.3		0
644.97		35398		0
643.97		36097		0
642.97		35618.6		0
641.97		35948		0
640.97		36803		0
639.97		36357.4		0
638.97		36112.1		0
637.97		36338.4		0
636.97		36881.8		0
635.97		36774.8		0
634.97		36320.5		0
633.97		36303.4		0
632.97		36357.5		0
631.97		36625		0
630.97		36401.9		0
629.97		36529.4		0
628.97		36459.5		0
627.97		36305.7		0
626.97		36245.8		0
625.97		36543.4		0
624.97		36619.7		0
623.97		36914.4		0
622.97		36793.6		0
621.97		36958		0
620.97		36593		0
619.97		37180.1		0
618.97		36339.4		0
617.97		36763.2		0
616.97		36989.2		0
615.97		37128.1		0
614.97		37332.2		0
613.97		36885.5		0
612.97		37487.5		0
611.97		37182.3		0
610.97		37668.7		0
609.97		37474		0
608.97		37028.7		0
607.97		37557.2		0
606.97		38049.1		0
605.97		38054.4		0
604.97		37793.1		0
603.97		37974.1		0
602.97		37803.6		0
601.97		38345.7		0
600.97		38212.4		0
599.97		38076.3		0
598.97		37441.4		0
597.97		37513.5		0
596.97		37716.1		0
595.97		37832.3		0
594.97		38360.9		0
593.97		38214		0
592.97		38657.1		0
591.97		38000.4		0
590.97		38616.7		0
589.97		38362.7		0
588.97		38272.3		0
587.97		37762.8		0
586.97		38320.4		0
585.97		38660.8		0
584.97		39102.6		0
583.97		39594.9		0
582.97		39442.7		0
581.97		39260.5		0
580.97		39408.1		0
579.97		38794.7		0
578.97		38769.5		0
577.97		39305		0
576.97		38889.6		0
575.97		39479.4		0
574.97		39324.9		0
573.97		38970.9		0
572.97		38793.6		0
571.97		38480.9		0
570.97		38093.7		0
569.97		37619.2		0
568.97		37832.7		0
567.97		36804.9		0
566.97		36502.8		0
565.97		35995.1		0
564.97		37365.4		0
563.97		37817		0
562.97		38094		0
561.97		39783.9		0
560.97		40847.5		0
559.97		41888.5		0
558.97		42961.5		0
557.97		43911.3		0
556.97		44246.9		0
555.97		45211.7		0
554.97		45915.4		0
553.97		44891.2		0
552.97		43003.6		0
551.97		40070.7		0
550.97		37500		0
549.97		35694.1		0
548.97		34333.7		0
547.97		33862.9		0
546.97		32950.8		0
545.97		30911.6		0
544.97		28821.1		0
543.97		26757.6		0
542.97		23277.6		0
541.97		19565.9		0
540.97		17730.1		0
539.97		17081.7		0
538.97		16703.9		16703.9
537.97		17085.9		16702.7
536.97		18322.7		16699.3
535.97		22056.2		16689.2
534.97		40455.6		16659.1
533.97		108965		16529.8
532.97		211873		16031.8
531.97		212068		14978.2
530.97		110716		13918.3
529.97		44037.7		13397.9
528.97		22259.8		13233.1
527.97		15887.2		13184.6
526.97		13993.6		13170
525.97		13443.1		13165.6
524.97		13461.4		13164.1
523.97		13162.5		13162.5
522.97		12465.1		0
521.97		13026.5		0
520.97		12836.4		0
519.97		12621.6		0
518.97		12812.2		0
517.97		12894.2		0
516.97		12358		0
515.97		12222.1		0
514.97		12262.5		0
513.97		12804.4		0
512.97		12355.4		0
511.97		12294.7		0
510.97		12886.8		0
509.97		12302.3		0
508.97		12948.3		0
507.97		12516.7		0
506.97		12715.3		0
505.97		12516.5		0
504.97		12320.1		0
503.97		12817.3		0
502.97		12650.9		0
501.97		12948.4		0
500.97		12831		0
499.97		13425.9		0
498.97		13505		0
497.97		13338.5		0
496.97		13562.7		0
495.97		13302.9		0
494.97		13045.3		0
493.97		12630.5		0
492.97		12589		0
491.97		12406.4		0
490.97		12541.3		0
489.97		12854.8		0
488.97		12829.8		0
487.97		12632.4		0
486.97		12306.3		0
485.97		12222.5		0
484.97		12363.1		0
483.97		12220.4		0
482.97		12622		0
481.97		12585.6		0
480.97		12325.5		0
479.97		12314		0
478.97		11903.2		0
477.97		11899		0
476.97		12234.1		0
475.97		13168.9		0
474.97		12488.5		0
473.97		12461.4		0
472.97		12524.7		0
471.97		12566		0
470.97		12641.9		0
469.97		12674.5		0
468.97		12691.8		0
467.97		12260.2		0
466.97		12405.7		0
465.97		12471.5		0
464.97		12013.7		0
463.97		12588.5		0
462.97		12019.8		0
461.97		12483.4		0
460.97		11968.2		0
459.97		12314.1		0
458.97		12542.7		0
457.97		12369.4		0
456.97		12593.3		0
455.97		12525.4		0
454.97		12552.4		0
453.97		12401.5		0
452.97		12658		0
451.97		12299.3		0
450.97		12383.7		0
449.97		12085.3		0
448.97		12227.8		0
447.97		12186.3		0
446.97		12516.6		0
445.97		12720		0
444.97		12105.9		0
443.97		12502.7		0
442.97		12712.4		0
441.97		12866.6		0
440.97		12500.2		0
439.97		12041.1		0
438.97		12541		0
437.97		12943.2		0
436.97		12803.1		0
435.97		12645.9		0
434.97		12716		0
433.97		12600.9		0
432.97		12892.7		0
431.97		12908.8		0
430.97		12791.5		0
429.97		12600.4		0
428.97		12785		0
427.97		12791.8		0
426.97		13006.2		0
425.97		12582.5		0
424.97		12343.9		0
423.97		12626.4		0
422.97		12744.4		0
421.97		12824.6		0
420.97		12278.9		0
419.97		12536.6		0
418.97		12712.5		0
417.97		13195.6		0
416.97		12541.3		0
415.97		13064.1		0
414.97		12515.7		0
413.97		12518.9		0
412.97		12683.4		0
411.97		12545.4		0
410.97		12231.9		0
409.97		12191.6		0
408.97		12193.6		12193.6
407.97		12802.6		12192.6
406.97		12919.9		12177.2
405.97		12762.8		12158.6
404.97		12393.9		12143.3
403.97		12317.9		12136.3
402.97		12853.8		12130.9
401.97		13359.8		12112.6
400.97		15235.9		12081.9
399.97		17853.9		12006
398.97		18136.6		11866.5
397.97		15954.2		11717.3
396.97		13581.3		11616.5
395.97		12271.1		11569.8
394.97		11910.8		11553
393.97		12112.3		11544.5
392.97		12319.2		11531
391.97		11512.3		11512.3
390.97		11867.3		11867.3
389.97		12157.7		0
388.97		12213.5		0
387.97		12395.9		0
386.97		12225.5		0
385.97		12114.4		0
384.97		12228.7		0
383.97		12195.7		0
382.97		12251.9		0
381.97		12057.7		0
380.97		12308.5		0
379.97		12299.6		0
378.97		12162.6		0
377.97		11924.2		0
376.97		12295.6		0
375.97		12009.9		0
374.97		12181.9		0
373.97		12056.6		0
372.97		12022.8		0
371.97		12135.3		0
370.97		12343.9		0
369.97		12342.7		0
368.97		12140.6		0
367.97		12589.3		0
366.97		12374.2		0
365.97		12470.5		0
364.97		12526.4		0
363.97		12858.2		0
362.97		12070.4		0
361.97		12336.4		0
360.97		12442.4		0
359.97		12156.1		0
358.97		12459.4		0
357.97		12425		0
356.97		12645.2		0
355.97		12596.2		0
354.97		12844.2		0
353.97		12443.6		0
352.97		12796.7		0
351.97		12386.1		0
350.97		12452.3		0
349.97		12650.5		0
348.97		12771.6		0
347.97		12823.1		0
346.97		12768		0
345.97		12983.7		0
344.97		13144.8		0
343.97		12842.5		0
342.97		12953.9		0
341.97		12741.2		0
340.97		12559.5		0
339.97		12424.1		0
338.97		12850.4		0
337.97		13040.7		0
336.97		12841.6		0
335.97		12816.4		0
334.97		12929.7		0
333.97		12840.1		0
332.97		13210.1		0
331.97		12642.2		0
330.97		12934.4		0
329.97		12781.3		0
328.97		12874.3		0
327.97		13442.5		0
326.97		13120.5		0
325.97		13122.1		0
324.97		13159.5		0
323.97		12880		0
322.97		12696.6		0
321.97		13069.4		0
320.97		13151.5		0
319.97		13232.7		0
318.97		13251		0
317.97		13460.7		0
316.97		12974.2		0
315.97		13113.9		0
314.97		13589		0
313.97		13288.3		0
312.97		13436.4		0
311.97		13498.8		0
310.97		13056.9		0
309.97		13448		0
308.97		13168.2		0
307.97		12867.7		0
306.97		13445.5		0
305.97		13337.9		0
304.97		12937.2		0
303.97		12471.6		0
302.97		11883.6		0
301.97		11856.6		0
300.97		11840.1		0
299.97		11680.8		0
298.97		11171.5		0
297.97		11283.3		0
296.97		10772		0
295.97		10491		0
294.97		10567.1		0
293.97		10116.3		10116.3
292.97		10863.4		10112.8
291.97		11009.2		10091.7
290.97		11421.6		10066.5
289.97		12270.6		10031
288.97		13837.5		9974.79
287.97		16184.1		9880.9
286.97		20302.5		9730.45
285.97		26894.6		9481.22
284.97		34161.2		9073.86
283.97		32644.8		8489.47
282.97		20790.1		7927.85
281.97		11573.5		7629.01
280.97		8245.75		7537.39
279.97		7810.09		7520.92
278.97		7692.73		7514.2
277.97		7510.06		7510.06
276.97		7508.43		0
275.97		7735.03		0
274.97		7794.76		0
273.97		7715.11		0
272.97		7575.98		0
271.97		7712.77		0
270.97		7514.44		0
269.97		7631.12		0
268.97		7166.91		0
267.97		7272		0
266.97		7556.34		0
265.97		7528.09		0
264.97		7754.74		0
263.97		7601.14		0
262.97		7442.6		0
261.97		7809.96		0
260.97		7577.42		0
259.97		7711.81		0
258.97		8009.88		0
257.97		7688.96		0
256.97		7508.25		0
255.97		7542.6		0
254.97		7510.02		0
253.97		7487.61		0
252.97		7968.72		0
251.97		7724.98		0
250.97		7586.63		0
249.97		7929.37		0
248.97		7659.27		0
247.97		7749.07		0
246.97		7825.03		0
245.97		7844.15		0
244.97		7860.16		0
243.97		7596.92		0
242.97		7735.34		0
241.97		7917.84		0
240.97		7988.52		0
239.97		7969.7		0
238.97		7897.47		0
237.97		7875.38		0
236.97		8169.04		0
235.97		8056.46		0
234.97		8306.97		0
233.97		7936.03		0
232.97		7910.84		0
231.97		7555.49		0
230.97		8058.01		0
229.97		7917.89		0
228.97		7969.64		0
227.97		7886.89		0
226.97		8209.8		0
225.97		8076.06		0
224.97		8153.26		0
223.97		7964.01		0
222.97		7955.46		0
221.97		7774.74		0
220.97		7843.84		0
219.97		7878.64		0
218.97		8080.68		0
217.97		8157.93		0
216.97		8233.18		0
215.97		8291.79		0
214.97		8037.97		0
213.97		7876.92		0
212.97		8285.97		0
211.97		8155.16		0
210.97		8182.28		0
209.97		7928.07		0
208.97		8452.17		0
207.97		8360.97		0
206.97		8477.45		0
205.97		8554.48		0
204.97		8101.48		0
203.97		8387.23		0
202.97		8512.35		0
201.97		8511.88		0
200.97		8616.58		0
199.97		8578.58		0
198.97		8777.55		0
197.97		9003.33		0
196.97		8523.15		0
195.97		8599.35		0
194.97		8298.41		0
193.97		8679.49		0
192.97		8600.17		0
191.97		8505.49		0
190.97		8802.21		0
189.97		8498.78		0
188.97		8924.92		0
187.97		8909.7		0
186.97		8532.09		0
185.97		8486.92		0
184.97		8516.35		0
183.97		8620.19		0
182.97		8618.24		0
181.97		8775.47		0
180.97		9044.11		0
179.97		9141.98		0
178.97		9269.3		0
177.97		9229.06		0
176.97		10101.7		0
175.97		10185.6		0
174.97		9839.07		0
173.97		9766.04		0
172.97		9264.48		0
171.97		9236.59		0
170.97		8765.41		0
169.97		8892.99		0
168.97		8586.31		0
167.97		8445.05		0
166.97		7995.05		0
165.97		7371.24		0
164.97		6838.3		0
163.97		6665.53		0
162.97		6116.35		0
161.97		6012.25		0
160.97		6184.02		0
159.97		6227.07		0
158.97		6465.38		0
157.97		7706.62		0
156.97		10269.2		0
155.97		18458.9		0
154.97		30045.8		0
153.97		33495.8		0
152.97		24856.7		0
151.97		14534.7		0
150.97		9562.38		0
149.97		7587.82		0
148.97		6703.88		0
147.97		6150.73		0
146.97		6055.17		0
145.97		5820.13		0
144.97		5914.12		0
143.97		5762.43		0
142.97		5578.55		0
141.97		5697.17		0
140.97		5653.24		0
139.97		5564.54		0
138.97		5448.81		0
137.97		5492.15		0
136.97		5281.45		0
135.97		5449.02		0
134.97		5373.6		0
133.97		5319.6		0
132.97		5250.22		0
131.97		5204.36		0
130.97		5400.06		0
129.97		5543.02		0
128.97		5678.11		0
127.97		6085.12		0
126.97		6483.65		0
125.97		6346.32		0
124.97		6282.27		0
123.97		6265.96		0
122.97		6196.32		0
121.97		5900.79		0
120.97		5796.25		0
119.97		5464.57		0
118.97		5020.4		0
117.97		5157.09		0
116.97		4802.83		0
115.97		4531.64		0
114.97		4025.4		0
113.97		3405.39		0
112.97		3113.48		0
111.97		2532.03		0
110.97		2275.97		2275.97
109.97		2323.66		2275.91
108.97		2406.81		2275.71
107.97		2362.98		2275.27
106.97		2695.5		2274.95
105.97		4628.74		2273.66
104.97		12701.4		2266.69
103.97		30220		2236.01
102.97		36301.6		2153.86
101.97		19518.2		2053.65
100.97		6428.42		2002.39
99.97		2785.43		1989.41
98.97		2306.98		1987.07
97.97		2016.02		1986.13
96.97		1986.04		1986.04
95.97		2118.03		0
94.97		2059.66		0
93.97		2271.41		0
92.97		2180.8		0
91.97		2061.95		0
90.97		2313.8		0
89.97		2232.68		0
88.97		2459.79		0
87.97		2403.97		0
86.97		2258.71		0
85.97		2174.5		0
84.97		1948		0
83.97		2025.17		0
82.97		2113.33		0
81.97		2014.11		0
80.97		1999.83		0
79.97		2098		0
78.97		2062.78		0
77.97		2056.6		0
76.97		1957.55		0
75.97		2043.91		0
74.97		2067.28		0
73.97		2105.53		0
72.97		2078.27		0
71.97		2206.95		0
70.97		2067.85		0
69.97		2084.03		0
68.97		2119.71		0
67.97		2220.09		0
66.97		1975.18		0
65.97		1959.5		0
64.97		2146.4		0
63.97		2122.47		0
62.97		2214.03		0
61.97		2074.92		0
60.97		1962.04		0
59.97		2035.35		0
58.97		2132.34		0
57.97		2270.82		0
56.97		2157.38		0
55.97		2271.96		0
54.97		2209.82		0
53.97		2234.75		0
52.97		2232.47		0
51.97		2441.53		0
50.97		2356.13		0
49.97		2416.27		0
48.97		2455.05		0
47.97		2531.29		0
46.97		2366.58		0
45.97		2012.15		0
44.97		2120.46		0
43.97		2274.16		0
42.97		2007.83		0
41.97		2087.94		0
40.97		2053.05		0
39.97		2061.35		0
38.97		2147.96		0
37.97		1807.6		0
36.97		1778.83		0
35.97		1669.85		0
34.97		1643.69		0
33.97		1685.26		0
32.97		1820.47		0
31.97		1985.27		0
30.97		2053.61		0
29.97		2420.8		0
28.97		2906.5		0
27.97		4064.76		0
26.97		5606.23		0
25.97		7207.38		0
24.97		7511.75		0
23.97		5581.79		0
22.97		2946.25		0
21.97		1525.27		0
20.97		1124.32		0
19.97		969.932		0
18.97		888.044		0
17.97		877.373		0
16.97		939.154		0
15.97		1411.75		0
14.97		1856.45		0
13.97		2180.7		0
12.97		2067.04		0
11.97		1912.34		0
10.97		1900.85		0
9.97		1842.38		0
8.97		1824.17		0
7.97		1874.58		0
6.97		1869.79		0
5.97		1312.61		0
4.97		660.511		0
3.97		315.217		0
2.97		195.47		0
1.97		81.6482		0
0.97		39.3539		0
-0.03		5.20052		0
-1.03		18.3768		0
-2.03		6.47065		0
-3.03		0		0
-4.03		3.67037		0
-5.03		5.89059		0
-6.03		9.56096		0
-7.03		6.55066		0
-8.03		8.0008		0
-9.03		1.33013		0
-10.03		0		0

## Sheet: Peak Table
Peak Table :
	Name	Start BE	Peak BE	End BE	Height CPS	FWHM eV	Area (P) CPS.eV	Area (N) TPP-2M	Atomic %	Peak Type	Q	SF ALTHERMO1	TXFN	Backgnd	PP Height CPS	PP Hgt (N)	PP At. %	Title	File Name
	Si2p	108.95	103.61	96.95	7821.23	1.822	15876.9	0.2122	21.131	Standard	1	0.9	1045.92	Smart	8046.15	0.0215	23.635	Si2p Scan	D:\XPS17\170305-yzk_mp\303SZC-7.DATA\Si2p Scan_0.VGD
	C1s	296.95	284.791	273.42	4924.46	2.907	18219.6	0.23	22.905	Standard	1	1	1110.88	Smart	5428.27	0.0137	15.062	C1s Scan	D:\XPS17\170305-yzk_mp\303SZC-7.DATA\C1s Scan_0.VGD
	N1s	408.95	399.706	394.95	1421.72	2.206	3980.91	0.0311	3.096	Standard	1	1.676	1157.19	Smart	1676.15	0.0052	5.754	N1s Scan	D:\XPS17\170305-yzk_mp\303SZC-7.DATA\N1s Scan_0.VGD
	O1s	540.95	532.844	526.95	51236.4	1.828	109219	0.5211	51.895	Standard	1	2.881	1216.95	Smart	52416.7	0.05	54.967	O1s Scan	D:\XPS17\170305-yzk_mp\303SZC-7.DATA\O1s Scan_0.VGD
	Cl2p ?	205.95	201.986	192.95	148.466	0	573.402	0.0026	0.257	Standard	1	2.741	1080.07	Smart	209.944	0.0003	0.311	Cl2p Scan	D:\XPS17\170305-yzk_mp\303SZC-7.DATA\Cl2p Scan_0.VGD
	Zn2p	1057.49	1021.83	1012.55	1308.61	1.619	12396.1	0.0072	0.716	Standard	1	31.861	1526.16	Smart	2128.79	0.0002	0.271	Zn2p Scan	D:\XPS17\170305-yzk_mp\303SZC-7.DATA\Zn2p Scan_0.VGD

## Sheet: Titles
15:37:56 Thursday, March 09, 2017
D:\XPS17\170305-yzk_mp\303SZC-7.xls
303SZC-7
Data Files :	Title	File Name	Comment
	Zn2p Scan	D:\XPS17\170305-yzk_mp\303SZC-7.DATA\Zn2p Scan_0.VGD
	ZnLM2 Scan	D:\XPS17\170305-yzk_mp\303SZC-7.DATA\ZnLM2 Scan_0.VGD
	Cl2p Scan	D:\XPS17\170305-yzk_mp\303SZC-7.DATA\Cl2p Scan_0.VGD
	Si2s Scan	D:\XPS17\170305-yzk_mp\303SZC-7.DATA\Si2s Scan_0.VGD
	O1s Scan	D:\XPS17\170305-yzk_mp\303SZC-7.DATA\O1s Scan_0.VGD
	N1s Scan	D:\XPS17\170305-yzk_mp\303SZC-7.DATA\N1s Scan_0.VGD
	C1s Scan	D:\XPS17\170305-yzk_mp\303SZC-7.DATA\C1s Scan_0.VGD
	Si2p Scan	D:\XPS17\170305-yzk_mp\303SZC-7.DATA\Si2p Scan_0.VGD
	Zn2p Scan	D:\XPS17\170305-yzk_mp\303SZC-7.DATA\Zn2p Scan.VGD
	ZnLM2 Scan	D:\XPS17\170305-yzk_mp\303SZC-7.DATA\ZnLM2 Scan.VGD
	Cl2p Scan	D:\XPS17\170305-yzk_mp\303SZC-7.DATA\Cl2p Scan.VGD
	Si2s Scan	D:\XPS17\170305-yzk_mp\303SZC-7.DATA\Si2s Scan.VGD
	O1s Scan	D:\XPS17\170305-yzk_mp\303SZC-7.DATA\O1s Scan.VGD
	N1s Scan	D:\XPS17\170305-yzk_mp\303SZC-7.DATA\N1s Scan.VGD
	C1s Scan	D:\XPS17\170305-yzk_mp\303SZC-7.DATA\C1s Scan.VGD
	Si2p Scan	D:\XPS17\170305-yzk_mp\303SZC-7.DATA\Si2p Scan.VGD
	Survey	D:\XPS17\170305-yzk_mp\303SZC-7.DATA\Survey.VGD
