# Supplementary material for: Highly efficient triazolone/metal ion/polydopamine/MCM-41 sustained release system with pH sensitivity for pesticide delivery
Source: R Soc Open Sci. 2018 Jul 11;5(7):180658. doi: 10.1098/rsos.180658 (PMC6083694; doi:10.1098/rsos.180658)
Supplement: BET raw data [file rsos180658supp1.zip › XPS raw material/303SZC-(Zn-PDA-MCM-41).xls]

## Sheet: Zn2p Scan
﻿
Axis	Energy	Elements=	1041
D:\XPS17\170305-yzk_mp\303SZC-6.DATA\Zn2p Scan_0.VGD
Binding Energy (E)				Backgnd.
eV		Counts / s		Counts / s
1062.32		8854.3		0
1062.27		8898.45		0
1062.22		8974.93		0
1062.17		8887.61		0
1062.12		8760.27		0
1062.07		8825.88		0
1062.02		8953.21		0
1061.97		8873.46		0
1061.92		8886.83		0
1061.87		9125.59		0
1061.82		9151.48		0
1061.77		9047.86		0
1061.72		8776.3		0
1061.67		8917.29		0
1061.62		8895.35		0
1061.57		8937.39		0
1061.52		8899.21		0
1061.47		9040.38		0
1061.42		9151.97		0
1061.37		9181.88		0
1061.32		8912.43		0
1061.27		9097.79		0
1061.22		9273.39		0
1061.17		8869.33		0
1061.12		9074.26		0
1061.07		8901.05		0
1061.02		9039.53		0
1060.97		9020.55		0
1060.92		9071.71		0
1060.87		8890.3		0
1060.82		8982.91		0
1060.77		8906.63		0
1060.72		8589.92		0
1060.67		8879.46		0
1060.62		8887.07		0
1060.57		8888.06		0
1060.52		9090.27		0
1060.47		9067.99		0
1060.42		9180.29		0
1060.37		8923.3		0
1060.32		8981.66		0
1060.27		8913.95		0
1060.22		8849.28		0
1060.17		9099.7		0
1060.12		8987.13		0
1060.07		8989.26		0
1060.02		8853.25		0
1059.97		8745.02		0
1059.92		8928.14		0
1059.87		8901.35		0
1059.82		8817.44		0
1059.77		8834.54		0
1059.72		9191.45		0
1059.67		9020.21		0
1059.62		8730.9		0
1059.57		8824.82		0
1059.52		9018.8		0
1059.47		9127.34		0
1059.42		9039.38		0
1059.37		8838.84		0
1059.32		8934.24		0
1059.27		9071.7		0
1059.22		8894.31		0
1059.17		8926.15		0
1059.12		9051.88		0
1059.07		9215.57		0
1059.02		8894.4		0
1058.97		8841.15		0
1058.92		8838.21		0
1058.87		9207.09		0
1058.82		9034.77		0
1058.77		8722.71		0
1058.72		8844.57		0
1058.67		8763.83		0
1058.62		8847.74		0
1058.57		8893.74		0
1058.52		9211.99		0
1058.47		9103.46		0
1058.42		8813.91		0
1058.37		8764.31		0
1058.32		8822.73		0
1058.27		8974.91		0
1058.22		8913.11		0
1058.17		9188.92		0
1058.12		9006.58		0
1058.07		9103.46		0
1058.02		9240.39		0
1057.97		9133.47		0
1057.92		9030.71		0
1057.87		9172.35		0
1057.82		9283.72		0
1057.77		9095.75		0
1057.72		8578.08		0
1057.67		8864.29		0
1057.62		8915.85		0
1057.57		9094.36		0
1057.52		9033.42		0
1057.47		9095.6		0
1057.42		8831.32		0
1057.37		8906.49		0
1057.32		9258.67		0
1057.27		9049.79		0
1057.22		8727.79		0
1057.17		9158.24		0
1057.12		8992.97		8945.38
1057.07		8890.09		8945.29
1057.02		8732.22		8945.19
1056.97		8921.74		8944.93
1056.92		8933.04		8944.57
1056.87		8828.08		8944.16
1056.82		8895.95		8943.36
1056.77		9065.51		8942.23
1056.72		9028.47		8940.5
1056.67		9006.09		8926.19
1056.62		9011.21		8915.4
1056.57		8991.62		8908.66
1056.52		8884.17		8900.55
1056.47		8908.71		8897.12
1056.42		8733.67		8891.06
1056.37		8769.79		8886.63
1056.32		8774.1		8883.79
1056.27		8750.14		8877.65
1056.22		9058.4		8870.47
1056.17		8943.46		8870.46
1056.12		8936.47		8870.42
1056.07		9023.31		8870.17
1056.02		8950.4		8869.88
1055.97		8726.68		8869.63
1055.92		8953.17		8869.17
1055.87		9126.53		8868.73
1055.82		8832.57		8868.23
1055.77		8705.52		8867.71
1055.72		9138.56		8867.24
1055.67		8995.13		8866.7
1055.62		9071.63		8865.94
1055.57		8958.37		8865.12
1055.52		8910.7		8864.35
1055.47		9090.61		8863.62
1055.42		9123.44		8862.9
1055.37		9050.78		8862.29
1055.32		9023.73		8861.52
1055.27		8758.25		8860.7
1055.22		8675.8		8859.88
1055.17		8924.1		8859.05
1055.12		9281.59		8858.18
1055.07		9159.45		8857.44
1055.02		8956.55		8856.61
1054.97		8923.55		8855.88
1054.92		9144.64		8854.99
1054.87		8880.74		8853.99
1054.82		9206.45		8852.81
1054.77		8813.96		8851.73
1054.72		9065.05		8850.72
1054.67		8870.93		8849.57
1054.62		9240.43		8848.43
1054.57		9069.84		8847.37
1054.52		9035.03		8846.34
1054.47		9207.38		8845.71
1054.42		8872.79		8845.15
1054.37		8999.05		8844.75
1054.32		8816.91		8844.34
1054.27		8475.38		8843.95
1054.22		8655.54		8843.58
1054.17		8779.2		8843.29
1054.12		8892.9		8843.17
1054.07		9194.57		8843.08
1054.02		9030.81		8843.05
1053.97		8887.45		8842.91
1053.92		8872.99		8842.56
1053.87		8846.94		8842.05
1053.82		8861.01		8841.5
1053.77		9028.96		8841.11
1053.72		8867		8841.02
1053.67		8932.94		8840.94
1053.62		8854.79		8840.91
1053.57		8588.62		8841.14
1053.52		8636.81		8841.36
1053.47		9031.64		8841.59
1053.42		8771.95		8841.81
1053.37		8829.39		8842.04
1053.32		9256.49		8842.27
1053.27		9312.18		8842.49
1053.22		9034.08		8842.72
1053.17		8672.8		8842.94
1053.12		8863.48		8843.17
1053.07		9167.93		8843.39
1053.02		9083.53		8843.62
1052.97		8635.1		8843.84
1052.92		8731.93		8844.07
1052.87		8991.43		8844.29
1052.82		8855.97		8844.52
1052.77		8977.2		8844.74
1052.72		8872.88		8844.97
1052.67		9444.24		8845.19
1052.62		9120.29		8845.42
1052.57		9008.38		8845.64
1052.52		9061.83		8845.87
1052.47		8997.89		8846.09
1052.42		9033.88		8846.32
1052.37		9015.61		8846.54
1052.32		8800.81		8846.77
1052.27		8991.46		8846.99
1052.22		8878.46		8847.22
1052.17		8786.28		8847.44
1052.12		8651.04		8847.67
1052.07		9036.18		8847.89
1052.02		9024.36		8848.34
1051.97		8840.12		8848.8
1051.92		8518.79		8849.25
1051.87		8820.5		8849.7
1051.82		8978.82		8850.15
1051.77		8966.79		8850.6
1051.72		9076.71		8851.05
1051.67		9032.08		8851.51
1051.62		8795.35		8851.96
1051.57		9175.94		8852.41
1051.52		9279.62		8852.86
1051.47		8964.46		8853.31
1051.42		8954.71		8853.76
1051.37		8838.09		8854.22
1051.32		8841.99		8854.67
1051.27		9150.51		8855.12
1051.22		8747.76		8855.57
1051.17		9257.25		8856.02
1051.12		9070.92		8856.47
1051.07		9027.85		8856.92
1051.02		8959.61		8857.38
1050.97		8861.73		8857.83
1050.92		8904.69		8858.28
1050.87		9020.76		8858.73
1050.82		9206.74		8859.18
1050.77		9139.23		8859.63
1050.72		9166.4		8860.09
1050.67		9480.22		8860.54
1050.62		9117.58		8860.99
1050.57		9027.77		8861.44
1050.52		9120.55		8861.89
1050.47		8975.52		8862.34
1050.42		9457.63		8862.8
1050.37		8834.44		8863.25
1050.32		9259.85		8863.7
1050.27		9249.9		8864.15
1050.22		8873.91		8864.6
1050.17		8979.63		8865.05
1050.12		9109.51		8865.51
1050.07		9294.27		8865.96
1050.02		9109.49		8866.41
1049.97		9102.65		8866.86
1049.92		9187.42		8867.31
1049.87		9228.27		8867.76
1049.82		9288.09		8868.22
1049.77		9188.72		8868.67
1049.72		9122.37		8869.12
1049.67		8833.79		8869.57
1049.62		8870.37		8870.02
1049.57		8829.2		8870.47
1049.52		9093.34		8870.92
1049.47		8892.43		8871.38
1049.42		8749.36		8871.83
1049.37		9255.85		8872.28
1049.32		9573.71		8872.73
1049.27		9074.36		8873.18
1049.22		9082.16		8873.63
1049.17		9382.94		8874.09
1049.12		9246.14		8874.54
1049.07		9064.25		8874.99
1049.02		9400.34		8875.44
1048.97		9342.17		8875.89
1048.92		9184.9		8876.34
1048.87		8549.97		8876.8
1048.82		8882.28		8877.25
1048.77		9017.59		8877.7
1048.72		9217.69		8878.15
1048.67		9402.15		8878.6
1048.62		9404.63		8879.05
1048.57		9290.6		8879.51
1048.52		9032.34		8879.96
1048.47		9149.03		8880.41
1048.42		9068.98		8880.86
1048.37		9021.36		8881.31
1048.32		9021.99		8881.76
1048.27		9208.46		8882.21
1048.22		8849.27		8882.67
1048.17		9055.24		8883.12
1048.12		9002.29		8883.57
1048.07		9106.03		8884.02
1048.02		9200.72		8884.47
1047.97		9046.62		8884.92
1047.92		8914.47		8885.38
1047.87		8867.08		8885.83
1047.82		8975.59		8886.28
1047.77		9154.88		8886.73
1047.72		9038.8		8887.18
1047.67		8967.37		8887.63
1047.62		9179.56		8888.09
1047.57		9320.29		8888.54
1047.52		9161.38		8888.99
1047.47		9200.98		8889.44
1047.42		9044.33		8889.89
1047.37		9056.45		8890.34
1047.32		9165.8		8890.8
1047.27		9127.9		8891.25
1047.22		8964.75		8891.7
1047.17		9199.4		8892.15
1047.12		9129.69		8892.6
1047.07		9147.7		8893.05
1047.02		9221		8893.5
1046.97		9230.06		8893.96
1046.92		8957.14		8894.41
1046.87		8906.8		8894.86
1046.82		9041.25		8895.31
1046.77		9057.96		8895.76
1046.72		9276.01		8896.21
1046.67		9186		8896.67
1046.62		9333.58		8897.12
1046.57		9490.53		8897.57
1046.52		9236.14		8898.02
1046.47		9294.92		8898.47
1046.42		9276.21		8898.92
1046.37		9017.17		8899.38
1046.32		8982.89		8899.83
1046.27		9225.34		8900.28
1046.22		9369.96		8900.73
1046.17		9281.3		8901.18
1046.12		9323.72		8901.63
1046.07		9277.74		8902.09
1046.02		9562.18		8902.54
1045.97		9482.89		8902.99
1045.92		9361.66		8903.44
1045.87		9366.5		8903.89
1045.82		9422.62		8904.34
1045.77		9438.72		8904.8
1045.72		9701.37		8905.25
1045.67		9427.27		8905.7
1045.62		9532.22		8906.15
1045.57		9626.93		8906.6
1045.52		9448.93		8907.05
1045.47		9286.28		8907.5
1045.42		9447.04		8907.96
1045.37		9431.9		8908.41
1045.32		9514.61		8908.86
1045.27		9392.06		8909.31
1045.22		9705.18		8909.76
1045.17		9700.44		8910.21
1045.12		9601.41		8910.67
1045.07		9152.67		8911.12
1045.02		9387.33		8911.57
1044.97		9619.34		8912.02
1044.92		9237.75		8912.47
1044.87		9369.95		8912.92
1044.82		9715.96		8913.38
1044.77		9353.13		8913.83
1044.72		9460.43		8914.28
1044.67		9306.69		8914.73
1044.62		9305.54		8915.18
1044.57		9489.02		8915.63
1044.52		9250.78		8916.09
1044.47		9465.64		8916.54
1044.42		9623.01		8916.99
1044.37		9620.75		8917.44
1044.32		9483.72		8917.89
1044.27		9477.88		8918.34
1044.22		9371.37		8918.79
1044.17		9227.72		8919.25
1044.12		9360.97		8919.7
1044.07		9395.14		8920.15
1044.02		9414.86		8920.6
1043.97		9070.58		8921.05
1043.92		9210.17		8921.5
1043.87		9517.04		8921.96
1043.82		9452.54		8922.41
1043.77		9157		8922.86
1043.72		9327.65		8923.31
1043.67		9286.24		8923.76
1043.62		9162.78		8924.21
1043.57		9486.11		8924.67
1043.52		9366.93		8925.12
1043.47		9330.09		8925.57
1043.42		8963.43		8926.02
1043.37		9277.09		8926.47
1043.32		9383.78		8926.92
1043.27		9313.22		8927.38
1043.22		9114.44		8927.83
1043.17		9218.13		8928.28
1043.12		9226.9		8928.73
1043.07		8911.21		8929.18
1043.02		9201.38		8929.63
1042.97		9069.53		8930.08
1042.92		9266.63		8930.54
1042.87		9203.61		8930.99
1042.82		9092.66		8931.44
1042.77		9044.63		8931.89
1042.72		9148.46		8932.34
1042.67		8888.67		8932.79
1042.62		8900.63		8933.25
1042.57		9324.57		8933.7
1042.52		9242.43		8934.15
1042.47		8865.71		8934.6
1042.42		9037.41		8935.05
1042.37		8871.92		8935.5
1042.32		9080.27		8935.96
1042.27		9289.37		8936.41
1042.22		9294.2		8936.86
1042.17		9245.33		8937.31
1042.12		9163.03		8937.76
1042.07		9143.11		8938.21
1042.02		9329.35		8938.67
1041.97		9525.39		8939.12
1041.92		9304.03		8939.57
1041.87		9312.43		8940.02
1041.82		9299.27		8940.47
1041.77		9285.98		8940.92
1041.72		9230.46		8941.38
1041.67		9371.13		8941.83
1041.62		9139.08		8942.28
1041.57		9205.33		8942.73
1041.52		8806.53		8943.18
1041.47		9201.48		8943.63
1041.42		9267.12		8944.08
1041.37		9182.27		8944.54
1041.32		9383.17		8944.99
1041.27		9292.68		8945.44
1041.22		9065.49		8945.89
1041.17		9118.04		8946.34
1041.12		8979.68		8946.79
1041.07		8781.74		8947.25
1041.02		9093.28		8947.7
1040.97		9149.61		8948.15
1040.92		9063.01		8948.6
1040.87		9174.54		8949.05
1040.82		9151.87		8949.5
1040.77		9248.01		8949.96
1040.72		8926.64		8950.41
1040.67		9061.41		8950.86
1040.62		9083.95		8951.31
1040.57		9166.96		8951.76
1040.52		9233.27		8952.21
1040.47		9574.26		8952.67
1040.42		9152.49		8953.12
1040.37		9373.81		8953.57
1040.32		9364.59		8954.02
1040.27		9546.47		8954.47
1040.22		9318.02		8954.92
1040.17		9116.92		8955.37
1040.12		9059.58		8955.83
1040.07		9164.69		8956.28
1040.02		9415		8956.73
1039.97		9190.85		8957.18
1039.92		9143.05		8957.63
1039.87		9360.07		8958.08
1039.82		9450.21		8958.54
1039.77		9461.2		8958.99
1039.72		9183.59		8959.44
1039.67		8981.12		8959.89
1039.62		9272.37		8960.34
1039.57		9110.22		8960.79
1039.52		9649.94		8961.25
1039.47		9278.93		8961.7
1039.42		8863.7		8962.15
1039.37		8949.26		8962.6
1039.32		9147.62		8963.05
1039.27		9368.8		8963.5
1039.22		9357.46		8963.96
1039.17		9295.95		8964.41
1039.12		8980.11		8964.86
1039.07		9095.9		8965.31
1039.02		8908.34		8965.76
1038.97		9165.56		8966.21
1038.92		9263.3		8966.66
1038.87		9233.67		8967.12
1038.82		9014.22		8967.57
1038.77		9079.85		8968.02
1038.72		9218.71		8968.47
1038.67		9287.13		8968.92
1038.62		9574.46		8969.37
1038.57		9469.2		8969.83
1038.52		9022.61		8970.28
1038.47		9004.64		8970.73
1038.42		9134.8		8971.18
1038.37		9145.94		8971.63
1038.32		9181.02		8972.08
1038.27		9244.43		8972.54
1038.22		9116.92		8972.99
1038.17		9215.35		8973.44
1038.12		9364.44		8973.89
1038.07		9129.33		8974.34
1038.02		8828.5		8974.79
1037.97		8993.39		8975.25
1037.92		9391.77		8975.7
1037.87		9307.81		8976.15
1037.82		9253.32		8976.6
1037.77		9043.45		8977.05
1037.72		9040.43		8977.5
1037.67		9172.95		8977.96
1037.62		9191		8978.41
1037.57		9208.62		8978.86
1037.52		9296.43		8979.31
1037.47		8974.31		8979.76
1037.42		9075.99		8980.21
1037.37		9046.6		8980.66
1037.32		9245.81		8981.12
1037.27		8928.72		8981.57
1037.22		9187.18		8982.02
1037.17		9353.43		8982.47
1037.12		9447.57		8982.92
1037.07		9038.77		8983.37
1037.02		9261.92		8983.83
1036.97		9332.96		8984.28
1036.92		9179.44		8984.73
1036.87		9126.73		8985.18
1036.82		9262.93		8985.63
1036.77		9072.6		8986.08
1036.72		9052.3		8986.54
1036.67		9423.69		8986.99
1036.62		9052.4		8987.44
1036.57		8942.3		8987.89
1036.52		9277.65		8988.34
1036.47		9131.68		8988.79
1036.42		9106.97		8989.25
1036.37		8744.42		8989.7
1036.32		8945.08		8990.15
1036.27		9322		8990.6
1036.22		9128.3		8991.05
1036.17		8912.48		8991.5
1036.12		9089.53		8991.95
1036.07		9315.45		8992.41
1036.02		8670.1		8992.86
1035.97		8945.77		8993.31
1035.92		9012.08		8993.76
1035.87		9030.11		8994.21
1035.82		9271.44		8994.66
1035.77		9328.4		8995.12
1035.72		9098.85		8995.57
1035.67		9011.43		8996.02
1035.62		9306.19		8996.47
1035.57		9122.69		8996.92
1035.52		9060.71		8997.37
1035.47		9239.15		8997.83
1035.42		9094.48		8998.28
1035.37		9225.34		8998.73
1035.32		9054.85		8999.18
1035.27		8893.46		8999.63
1035.22		9178.01		9000.08
1035.17		9297.67		9000.54
1035.12		9109.39		9000.99
1035.07		9057.17		9001.44
1035.02		9293.85		9001.89
1034.97		9291.92		9002.34
1034.92		9577.16		9002.79
1034.87		9178.91		9003.24
1034.82		9184.03		9003.7
1034.77		9263.11		9004.15
1034.72		9275.38		9004.6
1034.67		9213.16		9005.05
1034.62		9400.52		9005.5
1034.57		9211.58		9005.95
1034.52		9015.92		9006.41
1034.47		8926.42		9006.86
1034.42		9030.48		9007.31
1034.37		9248.8		9007.76
1034.32		9306.32		9008.21
1034.27		9113.9		9008.66
1034.22		8952.97		9009.12
1034.17		9055.24		9009.57
1034.12		9422.64		9010.02
1034.07		9568.85		9010.47
1034.02		9195.07		9010.92
1033.97		8835.93		9011.37
1033.92		8953.62		9011.83
1033.87		9021.02		9012.28
1033.82		9309.95		9012.73
1033.77		9380.08		9013.18
1033.72		9452.96		9013.63
1033.67		9025.38		9014.08
1033.62		9442.72		9014.54
1033.57		9155.26		9014.99
1033.52		9185.98		9015.44
1033.47		9114.07		9015.89
1033.42		9535.84		9016.34
1033.37		9375.16		9016.79
1033.32		9281.51		9017.24
1033.27		9196.18		9017.7
1033.22		9273.63		9018.15
1033.17		9225.01		9018.6
1033.12		9299.11		9019.05
1033.07		9385.15		9019.5
1033.02		9263.57		9019.95
1032.97		9288.18		9020.41
1032.92		8969.62		9020.86
1032.87		8938.77		9021.31
1032.82		8906.23		9021.76
1032.77		9295.84		9022.21
1032.72		8878.62		9022.66
1032.67		8912.03		9023.12
1032.62		9092.78		9023.89
1032.57		9242.07		9024.66
1032.52		9164.18		9025.43
1032.47		8903.98		9026.2
1032.42		8950.16		9026.97
1032.37		9227		9027.74
1032.32		9124.91		9028.52
1032.27		9232.23		9029.29
1032.22		9233.09		9030.06
1032.17		9341.46		9030.83
1032.12		9386.41		9031.6
1032.07		9294.29		9032.37
1032.02		9198.1		9033.15
1031.97		9280.24		9033.92
1031.92		9456.22		9034.69
1031.87		9345.44		9035.46
1031.82		9467.05		9036.23
1031.77		9144.37		9037
1031.72		9172.09		9037.77
1031.67		9172.86		9038.55
1031.62		9202.09		9039.32
1031.57		9124.02		9040.09
1031.52		9175.01		9040.86
1031.47		9251.08		9041.63
1031.42		9232.76		9042.4
1031.37		9336.51		9043.18
1031.32		9055.2		9043.95
1031.27		9061.36		9044.72
1031.22		9255.53		9045.49
1031.17		9388.75		9046.26
1031.12		9065.13		9047.03
1031.07		9432.13		9047.8
1031.02		9430.02		9048.58
1030.97		9342.83		9049.35
1030.92		9258.6		9050.12
1030.87		9105.97		9050.89
1030.82		9070.1		9051.66
1030.77		9255.73		9052.43
1030.72		9201.85		9053.2
1030.67		9365.46		9053.98
1030.62		9331.03		9054.75
1030.57		9271.99		9055.52
1030.52		8961.83		9056.29
1030.47		9174.42		9057.06
1030.42		9163.56		9057.83
1030.37		9141.62		9058.61
1030.32		9369.17		9059.38
1030.27		9423.47		9060.15
1030.22		9381.97		9060.92
1030.17		9449.48		9061.69
1030.12		9174.54		9062.46
1030.07		9268.14		9063.23
1030.02		9377.63		9064.01
1029.97		9500.23		9064.78
1029.92		9002.86		9065.55
1029.87		9191.68		9066.32
1029.82		9699.52		9067.09
1029.77		9485.26		9067.86
1029.72		9133.86		9068.64
1029.67		9244.57		9069.41
1029.62		9291.47		9070.18
1029.57		9410.61		9070.95
1029.52		9261.92		9071.72
1029.47		9412.77		9072.49
1029.42		9466.99		9073.26
1029.37		9476.51		9074.04
1029.32		9452.83		9074.81
1029.27		8973.45		9075.58
1029.22		9298.36		9076.35
1029.17		9210.52		9077.12
1029.12		9126.11		9077.89
1029.07		9372.36		9078.66
1029.02		9297.5		9079.44
1028.97		9177.57		9080.21
1028.92		9296.81		9080.98
1028.87		9385.67		9081.75
1028.82		9418.05		9082.52
1028.77		9201.58		9083.29
1028.72		9273.95		9084.07
1028.67		9382.8		9084.84
1028.62		9394.31		9085.61
1028.57		9375.22		9086.38
1028.52		9159.43		9087.15
1028.47		9095.97		9087.92
1028.42		9318.84		9088.69
1028.37		9171.09		9089.47
1028.32		9379.1		9090.24
1028.27		9548.21		9091.01
1028.22		9227.37		9091.78
1028.17		9215.65		9092.55
1028.12		9283.13		9093.32
1028.07		9378.66		9094.1
1028.02		9387.05		9094.87
1027.97		9105.89		9095.64
1027.92		9057.84		9096.41
1027.87		9273.72		9097.18
1027.82		9156.88		9097.95
1027.77		9152.64		9098.72
1027.72		9470.7		9099.5
1027.67		9434.82		9100.27
1027.62		9585.99		9101.04
1027.57		9425.33		9101.81
1027.52		8963.82		9102.58
1027.47		9304.3		9103.35
1027.42		9306.36		9104.12
1027.37		9354.62		9104.9
1027.32		9199.51		9105.67
1027.27		9382.31		9106.44
1027.22		9274.2		9107.21
1027.17		9244.03		9107.98
1027.12		9524.76		9108.75
1027.07		9466.78		9109.53
1027.02		9009.38		9110.3
1026.97		9071.98		9111.07
1026.92		9013.85		9111.84
1026.87		9073.08		9112.61
1026.82		9518.42		9113.38
1026.77		10112.7		9114.15
1026.72		9577.95		9114.93
1026.67		9402.66		9115.7
1026.62		9317.54		9116.47
1026.57		9388.63		9117.24
1026.52		9544.94		9118.01
1026.47		9358.88		9118.78
1026.42		9269.27		9119.56
1026.37		9256.63		9120.33
1026.32		9444.08		9121.1
1026.27		9709.68		9121.87
1026.22		9355.3		9122.64
1026.17		9121.88		9123.41
1026.12		9395.84		9124.18
1026.07		9376.47		9124.96
1026.02		9227.85		9125.73
1025.97		9387.33		9126.5
1025.92		9101.95		9127.27
1025.87		9249.76		9128.04
1025.82		9763.87		9128.81
1025.77		9671.08		9129.59
1025.72		9500.35		9130.36
1025.67		9651.23		9131.13
1025.62		9430.62		9131.9
1025.57		9591.25		9132.67
1025.52		9486.23		9133.44
1025.47		9337.58		9134.21
1025.42		9372.75		9134.99
1025.37		9324.13		9135.76
1025.32		9641.02		9136.53
1025.27		9208.49		9137.3
1025.22		9498.33		9138.07
1025.17		9546.36		9138.84
1025.12		9472.17		9139.61
1025.07		9386.62		9140.39
1025.02		9519.66		9141.16
1024.97		9465.53		9141.93
1024.92		9563.83		9142.7
1024.87		9438.37		9143.47
1024.82		9138.97		9144.24
1024.77		9657.04		9145.02
1024.72		9844.92		9145.79
1024.67		9918.13		9146.56
1024.62		9627.68		9147.33
1024.57		9554.5		9148.1
1024.52		9662.23		9148.87
1024.47		9679.43		9149.64
1024.42		9477.32		9150.42
1024.37		9549.49		9151.19
1024.32		9690.03		9151.96
1024.27		9195.16		9152.73
1024.22		9235.9		9153.5
1024.17		9681.96		9154.27
1024.12		9477.1		9155.05
1024.07		9627.68		9155.82
1024.02		9638.91		9156.59
1023.97		9392.27		9157.36
1023.92		9640.48		9158.13
1023.87		9676.55		9158.9
1023.82		9869.76		9159.67
1023.77		9814.64		9160.45
1023.72		9749.69		9161.22
1023.67		9693.9		9161.99
1023.62		9815.87		9162.76
1023.57		9549.1		9163.53
1023.52		9299.47		9164.3
1023.47		9712.38		9165.07
1023.42		9753.19		9165.85
1023.37		9516.64		9166.62
1023.32		9705.54		9167.39
1023.27		9770.59		9168.16
1023.22		9800.2		9168.93
1023.17		9800.12		9169.7
1023.12		9963.32		9170.48
1023.07		9819.21		9171.25
1023.02		9933.43		9172.02
1022.97		10049.6		9172.79
1022.92		10076.2		9173.56
1022.87		10140.4		9174.33
1022.82		9783.04		9175.1
1022.77		9613.25		9175.88
1022.72		10047.4		9176.65
1022.67		9872.15		9177.42
1022.62		9893.37		9178.19
1022.57		10012.8		9178.96
1022.52		9983.68		9179.73
1022.47		9745.2		9180.51
1022.42		9687.58		9181.28
1022.37		10063.7		9182.05
1022.32		10160.6		9182.82
1022.27		10511.7		9183.59
1022.22		10276.8		9184.36
1022.17		9976.92		9185.13
1022.12		10063.5		9185.91
1022.07		10199.8		9186.68
1022.02		10429.5		9187.45
1021.97		10347.6		9188.22
1021.92		10268.2		9188.99
1021.87		10448		9189.76
1021.82		10413		9190.53
1021.77		10312.8		9191.31
1021.72		10067.2		9192.08
1021.67		10096.5		9192.85
1021.62		10104.1		9193.62
1021.57		10158.9		9194.39
1021.52		9942.84		9195.16
1021.47		10262.8		9195.94
1021.42		10261		9196.71
1021.37		9989		9197.48
1021.32		10296.6		9198.25
1021.27		10302.1		9199.02
1021.22		10277.9		9199.79
1021.17		10340.7		9200.56
1021.12		10120.3		9201.34
1021.07		9965.01		9202.11
1021.02		10356.5		9202.88
1020.97		10339.1		9203.65
1020.92		10184.2		9204.42
1020.87		9891.89		9205.19
1020.82		10106.4		9205.97
1020.77		10131		9206.74
1020.72		10107.5		9207.51
1020.67		9671.65		9208.28
1020.62		9620.3		9209.05
1020.57		9907.51		9209.82
1020.52		9977.63		9210.59
1020.47		9840.16		9211.37
1020.42		9781.87		9212.14
1020.37		9911.72		9212.91
1020.32		9852.56		9213.68
1020.27		9967.25		9214.45
1020.22		9962.07		9215.22
1020.17		9721.37		9216
1020.12		9604.33		9216.77
1020.07		9621.53		9217.54
1020.02		9717.55		9218.31
1019.97		9474.55		9219.08
1019.92		9645.56		9219.85
1019.87		9580.14		9220.62
1019.82		9552.71		9221.4
1019.77		9882.5		9222.17
1019.72		9882.88		9222.94
1019.67		9600.28		9223.71
1019.62		9792.38		9224.48
1019.57		9656.41		9225.25
1019.52		9335.05		9226.02
1019.47		9587.87		9226.8
1019.42		9849.81		9227.57
1019.37		9687.37		9228.34
1019.32		10205.2		9229.11
1019.27		10087.5		9229.88
1019.22		9798.42		9230.65
1019.17		9816.08		9231.43
1019.12		9885.22		9232.2
1019.07		9853.73		9232.97
1019.02		9686.77		9233.74
1018.97		9994.36		9234.51
1018.92		10198.6		9235.28
1018.87		9523.06		9236.05
1018.82		9575.14		9236.83
1018.77		9942.31		9237.6
1018.72		9797.92		9238.37
1018.67		9664.88		9239.14
1018.62		9829.25		9239.91
1018.57		9795.7		9240.68
1018.52		9991.49		9241.46
1018.47		10434.4		9242.23
1018.42		10217.3		9243
1018.37		9780.42		9243.77
1018.32		9829.95		9244.54
1018.27		9811.39		9245.31
1018.22		10031.8		9246.08
1018.17		9955.1		9246.86
1018.12		10186.9		9247.63
1018.07		9961.63		9248.4
1018.02		10047.6		9249.17
1017.97		10186.2		9249.94
1017.92		9961.83		9250.71
1017.87		9581.99		9251.48
1017.82		9702.68		9252.26
1017.77		9743.39		9253.03
1017.72		10022.1		9253.8
1017.67		9941.38		9254.57
1017.62		9585.75		9255.34
1017.57		9450.5		9256.11
1017.52		10053.1		9256.89
1017.47		10359.4		9257.66
1017.42		10152.9		9258.43
1017.37		10015.4		9259.2
1017.32		9572.3		9259.97
1017.27		9467.39		9260.74
1017.22		9656.35		9261.51
1017.17		10111.8		9262.29
1017.12		9792.38		9263.06
1017.07		9786.15		9263.83
1017.02		9848.42		9264.6
1016.97		9925.73		9265.37
1016.92		9767.87		9266.14
1016.87		9973.03		9266.92
1016.82		9660.08		9267.69
1016.77		9642.93		9268.46
1016.72		9869.24		9269.23
1016.67		9679.98		9270
1016.62		9700.57		9270.77
1016.57		9946.23		9271.54
1016.52		9827.1		9272.32
1016.47		9727.46		9273.09
1016.42		9884.35		9273.86
1016.37		9701.87		9274.63
1016.32		9662.04		9275.4
1016.27		9719.33		9276.17
1016.22		9318.65		9276.94
1016.17		9237.88		9277.72
1016.12		9391.45		9278.49
1016.07		9556.89		9279.26
1016.02		9747.81		9280.03
1015.97		9608.48		9280.8
1015.92		9838.58		9281.57
1015.87		9359.44		9282.35
1015.82		9201.11		9283.12
1015.77		9713.15		9283.89
1015.72		9789.94		9284.66
1015.67		9569.53		9285.43
1015.62		9567.58		9286.2
1015.57		9607.93		9286.97
1015.52		9474.86		9287.75
1015.47		9772.22		9288.52
1015.42		9639.39		9289.29
1015.37		9842.52		9290.06
1015.32		9686.6		9290.83
1015.27		9305.95		9291.6
1015.22		9261.89		9292.38
1015.17		9380.84		9293.15
1015.12		9330.11		9293.92
1015.07		9331.95		9294.69
1015.02		9625.92		9295.46
1014.97		9691.71		9296.23
1014.92		9839.52		9297
1014.87		9620.62		9297.78
1014.82		9517.71		9298.55
1014.77		9420.71		9299.32
1014.72		9435.8		9300.09
1014.67		9519.66		9300.86
1014.62		9585.87		9301.63
1014.57		9496.28		9302.41
1014.52		9328.53		9303.18
1014.47		9345.74		9303.95
1014.42		9623.25		9304.72
1014.37		9559.28		9305.49
1014.32		9355.51		9306.26
1014.27		9241.35		9307.03
1014.22		9223.17		9307.81
1014.17		9243.31		9308.58
1014.12		9124.16		9309.35
1014.07		9512.65		9310.12
1014.02		9769.4		9310.89
1013.97		9426.69		9311.66
1013.92		9366.02		9312.43
1013.87		9515.82		9313.21
1013.82		9399.27		9313.98
1013.77		9759.38		9314.75
1013.72		9523.88		9315.52
1013.67		9404.69		9316.29
1013.62		9387.97		9317.06
1013.57		9335.17		9317.84
1013.52		9465.38		9318.61
1013.47		9116		9319.38
1013.42		9429.14		9320.15
1013.37		9465.43		9320.92
1013.32		9766.75		9321.69
1013.27		9151.63		9322.46
1013.22		9250.21		9323.24
1013.17		9515.94		9324.01
1013.12		9667.94		9324.78
1013.07		9652.43		9325.55
1013.02		9455.03		9326.32
1012.97		9595.08		9327.09
1012.92		9436.95		9327.87
1012.87		9300.69		9328.64
1012.82		9519.89		9329.41
1012.77		9372.4		9330.18
1012.72		9311.99		9330.95
1012.67		9380.13		9331.72
1012.62		9336.61		9332.49
1012.57		9392.1		9333.27
1012.52		9331.83		9334.04
1012.47		9515.84		9334.81
1012.42		9408.09		9335.58
1012.37		9254.57		9336.35
1012.32		9180.68		9337.12
1012.27		9229.72		9337.89
1012.22		9225.7		9338.67
1012.17		9310.62		0
1012.12		9184.53		0
1012.07		9492.63		0
1012.02		9343.73		0
1011.97		9579.21		0
1011.92		9733.25		0
1011.87		9423.81		0
1011.82		9721.73		0
1011.77		9667.01		0
1011.72		9313.62		0
1011.67		9404.03		0
1011.62		9358.83		0
1011.57		9292.9		0
1011.52		9538.32		0
1011.47		9437.51		0
1011.42		9280.98		0
1011.37		9493.95		0
1011.32		9745.83		0
1011.27		9320.35		0
1011.22		9343.68		0
1011.17		9477.05		0
1011.12		9528.91		0
1011.07		9418.68		0
1011.02		9474.32		0
1010.97		9447.99		0
1010.92		9279.87		0
1010.87		9452.09		0
1010.82		9283.16		0
1010.77		9470.23		0
1010.72		9441.48		0
1010.67		9257.38		0
1010.62		9581.72		0
1010.57		9447.37		0
1010.52		9418.91		0
1010.47		9628.78		0
1010.42		9624.96		0
1010.37		9422.33		0
1010.32		9434.51		0

## Sheet: O1s Scan
﻿
Axis	Energy	Elements=	461
D:\XPS17\170305-yzk_mp\303SZC-6.DATA\O1s Scan_0.VGD
Binding Energy (E)				Backgnd.
eV		Counts / s		Counts / s
545.32		4816.46		0
545.27		4517.15		0
545.22		4573		0
545.17		4594.56		0
545.12		4679.8		0
545.07		4703.14		0
545.02		4908.15		0
544.97		4927.5		0
544.92		4709.6		0
544.87		4811.58		0
544.82		4552.88		0
544.77		4386.14		0
544.72		4707.03		0
544.67		4591.98		0
544.62		4533.5		0
544.57		4528.41		0
544.52		4440.77		0
544.47		4484.81		0
544.42		4562.09		0
544.37		4385.97		0
544.32		4414.92		0
544.27		4141.91		0
544.22		4141.52		0
544.17		4263.58		0
544.12		4289.11		0
544.07		4521.77		0
544.02		4355.67		0
543.97		4161.66		0
543.92		4215.75		0
543.87		4251.06		0
543.82		4171.4		0
543.77		4004.2		0
543.72		4111.24		0
543.67		4019.57		0
543.62		4095.15		0
543.57		4053.93		0
543.52		3948.25		0
543.47		3856.96		0
543.42		3850.94		0
543.37		3836.26		0
543.32		3845.44		0
543.27		3846.31		0
543.22		3619.73		0
543.17		3637.23		0
543.12		3651.81		0
543.07		3551.15		0
543.02		3592.81		0
542.97		3625.43		0
542.92		3408.33		0
542.87		3688.23		0
542.82		3563.13		0
542.77		3449.33		0
542.72		3447.89		0
542.67		3400.75		0
542.62		3443.95		0
542.57		3309.83		0
542.52		3405.59		0
542.47		3338.69		0
542.42		3254.54		0
542.37		3289.94		0
542.32		3225.38		0
542.27		3094.12		0
542.22		3130.63		0
542.17		3301.56		0
542.12		3099.5		0
542.07		3235.45		0
542.02		3075.78		0
541.97		2918.09		0
541.92		2955.38		0
541.87		3057.48		0
541.82		3131.31		0
541.77		3210.37		0
541.72		2850.23		0
541.67		2846.41		0
541.62		2827.05		0
541.57		2957.08		0
541.52		3118.67		0
541.47		3067.99		0
541.42		2804.11		0
541.37		2965.95		0
541.32		2761.16		0
541.27		2820.19		0
541.22		2905.31		0
541.17		2990.48		0
541.12		2922.02		0
541.07		2732.23		0
541.02		2643.9		0
540.97		2772.49		0
540.92		2829.8		0
540.87		2645.19		0
540.82		2617.38		0
540.77		2669.17		0
540.72		2824.52		0
540.67		2795.08		0
540.62		2838.32		2735.16
540.57		2794.03		2719.79
540.52		2633.7		2714.14
540.47		2569.69		2714.13
540.42		2824.19		2714.11
540.37		2875.5		2714.09
540.32		2556.45		2714.08
540.27		2621.22		2714.06
540.22		2849.88		2714.04
540.17		2818.53		2714.02
540.12		2845.41		2714
540.07		2768.32		2713.98
540.02		2682.15		2713.96
539.97		2836.61		2713.94
539.92		2730.87		2713.92
539.87		2614.55		2713.9
539.82		2702.08		2713.88
539.77		2756.21		2713.86
539.72		2716.24		2713.85
539.67		2809.07		2713.83
539.62		2729.52		2713.82
539.57		2806.77		2713.8
539.52		2641.09		2713.78
539.47		2697.24		2713.76
539.42		2773.42		2713.73
539.37		2827.67		2713.7
539.32		2864.67		2713.67
539.27		2816.11		2713.63
539.22		2800.82		2713.6
539.17		2886.88		2713.56
539.12		2900.96		2713.52
539.07		2770.95		2713.49
539.02		2896.72		2713.46
538.97		2782.66		2713.44
538.92		2555.65		2713.42
538.87		2578.6		2713.39
538.82		2683.9		2713.37
538.77		2748.94		2713.35
538.72		2734.14		2713.33
538.67		2868.55		2713.31
538.62		2845.31		2713.29
538.57		2763.85		2713.27
538.52		2862.09		2713.24
538.47		2735.76		2713.22
538.42		2745.78		2713.19
538.37		2742.87		2713.16
538.32		2684.68		2713.14
538.27		2730.99		2713.11
538.22		2833.29		2713.08
538.17		2718.52		2713.05
538.12		2767.54		2713.02
538.07		2966.53		2712.98
538.02		2838.41		2712.94
537.97		2812.44		2712.9
537.92		2844.41		2712.86
537.87		2940.46		2712.81
537.82		2843.76		2712.76
537.77		2772.19		2712.71
537.72		2879.83		2712.66
537.67		2972.08		2712.61
537.62		2803.41		2712.57
537.57		2801.31		2712.52
537.52		2939.63		2712.49
537.47		2695.26		2712.45
537.42		2700.12		2712.42
537.37		2865.72		2712.39
537.32		2665.53		2712.36
537.27		2732.39		2712.33
537.22		2740.34		2712.29
537.17		2662.62		2712.25
537.12		2847.27		2712.2
537.07		2987.01		2712.14
537.02		3064.69		2712.08
536.97		3063.21		2712.01
536.92		3089.46		2711.92
536.87		3070.24		2711.84
536.82		3008.37		2711.74
536.77		3259.49		2711.64
536.72		2882		2711.54
536.67		2886.28		2711.44
536.62		3163.12		2711.34
536.57		3090.1		2711.25
536.52		2850.2		2711.16
536.47		3087.26		2711.07
536.42		3040.03		2710.98
536.37		2890.98		2710.89
536.32		2855.72		2710.78
536.27		3055.49		2710.68
536.22		3100.07		2710.57
536.17		3251.85		2710.44
536.12		3242.54		2710.32
536.07		3235.5		2710.18
536.02		3280.1		2710.04
535.97		3310.4		2709.88
535.92		3268.06		2709.71
535.87		3311.36		2709.53
535.82		3401.54		2709.34
535.77		3355.32		2709.14
535.72		3503.37		2708.93
535.67		3581.41		2708.71
535.62		3598.49		2708.46
535.57		3608.73		2708.19
535.52		3735.19		2707.9
535.47		3944.19		2707.58
535.42		4042.22		2707.21
535.37		4210.06		2706.82
535.32		4369.81		2706.38
535.27		4586.26		2705.9
535.22		4922.04		2705.37
535.17		4983.48		2704.78
535.12		5170.53		2704.14
535.07		5402.27		2703.44
535.02		5726.22		2702.67
534.97		5840.08		2701.83
534.92		6156.51		2700.91
534.87		6713.44		2699.92
534.82		6894.71		2698.83
534.77		7168.84		2697.63
534.72		7743.18		2696.31
534.67		8153.57		2694.85
534.62		8809.2		2693.25
534.57		9675.63		2691.48
534.52		10396.5		2689.53
534.47		11207.6		2687.4
534.42		11795.6		2685.07
534.37		12964		2682.53
534.32		13830.5		2679.75
534.27		14444.2		2676.72
534.22		15437.4		2673.41
534.17		16117		2669.83
534.12		18223.4		2665.95
534.07		18883.8		2661.76
534.02		20716.4		2657.24
533.97		21858.5		2652.37
533.92		23124.5		2647.12
533.87		24635.2		2641.47
533.82		26523.4		2635.4
533.77		27949.8		2628.93
533.72		29903.6		2622.01
533.67		31794.3		2614.67
533.62		33030.4		2606.86
533.57		34786.6		2598.58
533.52		36848.9		2589.82
533.47		38288.3		2580.6
533.42		40579.6		2570.93
533.37		42732.7		2560.81
533.32		43796.6		2550.25
533.27		45278.1		2539.24
533.22		46447.5		2527.83
533.17		48016.8		2516.04
533.12		49829.3		2503.9
533.07		51030.9		2491.47
533.02		51260.8		2478.77
532.97		52019.8		2465.85
532.92		52615.6		2452.76
532.87		52663.8		2439.52
532.82		53357.2		2426.19
532.77		52410.9		2412.86
532.72		52383.5		2399.56
532.67		52493		2386.35
532.62		51328.3		2373.28
532.57		49946.6		2360.43
532.52		49463.9		2347.83
532.47		47657.4		2335.53
532.42		45846		2323.56
532.37		43850.9		2311.96
532.32		42275.7		2300.79
532.27		40584.4		2290.09
532.22		39273.7		2279.87
532.17		36902.1		2270.14
532.12		34638.7		2260.92
532.07		32243.1		2252.22
532.02		30311		2244.02
531.97		28928.9		2236.33
531.92		26839.5		2229.13
531.87		24825		2222.44
531.82		22929.4		2216.22
531.77		21660.3		2210.46
531.72		20357.1		2205.12
531.67		18349.9		2200.18
531.62		17292.1		2195.63
531.57		15970.3		2191.44
531.52		15214		2187.58
531.47		13822.7		2184.03
531.42		13000.8		2180.76
531.37		12003.2		2177.77
531.32		11138.8		2175.01
531.27		10476.6		2172.46
531.22		9781.54		2170.1
531.17		9205.97		2167.92
531.12		8946.54		2165.9
531.07		8706.97		2164.02
531.02		8111.47		2162.26
530.97		7623.93		2160.61
530.92		7410.37		2159.05
530.87		7252.99		2157.57
530.82		6945.29		2156.17
530.77		6894.42		2154.84
530.72		6645.15		2153.59
530.67		6440.14		2152.41
530.62		5999.02		2151.27
530.57		5847.59		2150.19
530.52		5646.15		2149.16
530.47		5438.06		2148.19
530.42		5524.3		2147.28
530.37		5320.25		2146.42
530.32		4910.04		2145.6
530.27		4533.75		2144.83
530.22		4745.31		2144.1
530.17		4448.89		2143.4
530.12		4412.47		2142.75
530.07		4338.05		2142.13
530.02		4242.67		2141.56
529.97		4036.59		2141.01
529.92		3864.92		2140.5
529.87		3796.81		2140.02
529.82		3801.93		2139.58
529.77		3562.83		2139.18
529.72		3296.1		2138.81
529.67		3194.4		2138.47
529.62		3016.24		2138.16
529.57		2970.32		2137.87
529.52		2925.21		2137.61
529.47		2952.36		2137.37
529.42		2782.48		2137.15
529.37		2839.68		2136.94
529.32		2925.63		2136.74
529.27		2874.23		2136.56
529.22		2847.37		2136.39
529.17		2714.08		2136.23
529.12		2565.85		2136.09
529.07		2538.9		2135.95
529.02		2521.59		2135.82
528.97		2401.99		2135.71
528.92		2412.98		2135.61
528.87		2538.77		2135.52
528.82		2384.73		2135.44
528.77		2354.18		2135.36
528.72		2335.36		2135.29
528.67		2334.25		2135.23
528.62		2386.98		2135.17
528.57		2321.15		2135.12
528.52		2338.84		2135.06
528.47		2224.07		2135.02
528.42		2327.88		2134.97
528.37		2237.94		2134.93
528.32		2299.75		2134.89
528.27		2268.21		2134.85
528.22		2178.83		2134.81
528.17		2310.14		2134.77
528.12		2268.85		2134.74
528.07		2338.11		2134.71
528.02		2344.37		2134.68
527.97		2182.49		2134.65
527.92		2133.21		2134.63
527.87		2214.83		2134.6
527.82		2104.03		2134.58
527.77		2239.75		2134.55
527.72		2182.75		2134.53
527.67		2215.18		2134.52
527.62		2309.05		2134.51
527.57		2205.71		2134.49
527.52		2115.29		2134.49
527.47		2165.65		2134.48
527.42		2043.11		2134.47
527.37		2192.62		2134.46
527.32		2056.16		2134.45
527.27		2112.24		2134.45
527.22		2226.3		2137.72
527.17		2240.81		2140.98
527.12		2163.91		2144.25
527.07		1976.59		2147.51
527.02		2186.28		2150.78
526.97		2215.71		2154.05
526.92		2163.31		2157.31
526.87		2317.13		2160.58
526.82		2158.4		2163.85
526.77		2259.21		2167.11
526.72		2098.94		2170.38
526.67		2200.03		2173.64
526.62		2215.48		2176.91
526.57		2106.3		0
526.52		2068.82		0
526.47		2145.48		0
526.42		2167.85		0
526.37		2208.37		0
526.32		2148.44		0
526.27		2010.87		0
526.22		2140.08		0
526.17		2088.75		0
526.12		2075.22		0
526.07		2109.5		0
526.02		2116.4		0
525.97		2114.32		0
525.92		2130.67		0
525.87		2175.87		0
525.82		2121.34		0
525.77		2065		0
525.72		2040.25		0
525.67		1941.04		0
525.62		2025.02		0
525.57		2103.19		0
525.52		2093.38		0
525.47		2095.91		0
525.42		2026.02		0
525.37		2146.28		0
525.32		2236.24		0
525.27		2224.1		0
525.22		1981.94		0
525.17		2120.26		0
525.12		2041.73		0
525.07		2046.99		0
525.02		2120.26		0
524.97		2098.85		0
524.92		2149.7		0
524.87		2140.6		0
524.82		2255.11		0
524.77		2251.94		0
524.72		2224.09		0
524.67		2233.21		0
524.62		2019.57		0
524.57		2220.19		0
524.52		2216.5		0
524.47		2175.98		0
524.42		2123.59		0
524.37		2146.08		0
524.32		2191.43		0
524.27		2007.49		0
524.22		2259.62		0
524.17		2034.66		0
524.12		2079.31		0
524.07		2135.59		0
524.02		2189.41		0
523.97		2158.42		0
523.92		2196.2		0
523.87		1962.21		0
523.82		2114.55		0
523.77		1905.14		0
523.72		1993.39		0
523.67		2012.96		0
523.62		2258.24		0
523.57		2159.69		0
523.52		2114.75		0
523.47		2042.99		0
523.42		1942.84		0
523.37		2148.3		0
523.32		2122.17		0
523.27		1968.68		0
523.22		2068.51		0
523.17		2032.14		0
523.12		2032.66		0
523.07		1975.81		0
523.02		2012.71		0
522.97		2236.9		0
522.92		2135.6		0
522.87		2111.13		0
522.82		2299.56		0
522.77		2163.94		0
522.72		2100.93		0
522.67		2109.99		0
522.62		2191.55		0
522.57		2206.74		0
522.52		2144.9		0
522.47		2088.38		0
522.42		2121.71		0
522.37		2155.02		0
522.32		2078.9		0

## Sheet: N1s Scan
﻿
Axis	Energy	Elements=	481
D:\XPS17\170305-yzk_mp\303SZC-6.DATA\N1s Scan_0.VGD
Binding Energy (E)				Backgnd.
eV		Counts / s		Counts / s
412.32		2008.42		0
412.27		1954.65		0
412.22		2066.15		0
412.17		2084.02		0
412.12		2039.03		0
412.07		2045.05		0
412.02		2087.21		0
411.97		2052.15		0
411.92		1994.2		0
411.87		2018.95		0
411.82		1973.34		0
411.77		2137.57		0
411.72		2051.75		0
411.67		2009.46		0
411.62		2134.4		0
411.57		2026.36		0
411.52		1994.04		0
411.47		2098.22		0
411.42		2057.33		0
411.37		2024.88		0
411.32		2091.08		0
411.27		2046.27		0
411.22		2064.84		0
411.17		2102.38		0
411.12		2055.41		0
411.07		2100.05		0
411.02		2028.38		0
410.97		1980.04		0
410.92		2095.86		0
410.87		2132.28		0
410.82		2056.66		0
410.77		2098.97		0
410.72		2088.88		0
410.67		2003.08		0
410.62		1996.18		0
410.57		2036.84		0
410.52		2094.27		0
410.47		2053.37		0
410.42		2033.91		0
410.37		2016.63		0
410.32		2087.7		0
410.27		2065.12		0
410.22		1982.06		0
410.17		2046.41		0
410.12		2093.71		0
410.07		2120.79		0
410.02		2084.73		0
409.97		2174.91		0
409.92		2166.45		0
409.87		2090.57		0
409.82		1965.07		0
409.77		1968.99		0
409.72		2002.7		0
409.67		2077.54		0
409.62		1967.39		0
409.57		1978.99		0
409.52		2039.51		0
409.47		2012.42		0
409.42		2077.69		0
409.37		2039.24		0
409.32		2043.41		0
409.27		2070.69		0
409.22		2023.03		0
409.17		1984.19		0
409.12		2075.03		0
409.07		1996.97		0
409.02		2025.87		0
408.97		2083.44		0
408.92		2058.68		0
408.87		2110.99		0
408.82		2083.13		0
408.77		2012.17		0
408.72		1994.95		0
408.67		2056.02		0
408.62		2004.2		2039.53
408.57		2056.65		2018.97
408.52		2071.59		2018.91
408.47		2048.08		2018.63
408.42		2039.02		2017.85
408.37		1958.02		2016.6
408.32		1955.26		2015.37
408.27		2043.42		2013.25
408.22		2087.62		2011.04
408.17		2095		2009.22
408.12		2016.3		2007.22
408.07		2142.38		2005.55
408.02		2050.64		2003.88
407.97		1981.62		2001.95
407.92		2060.56		2000.13
407.87		1961.2		1998.38
407.82		1942.54		1997.26
407.77		1980.1		1996.59
407.72		2008.52		1996.59
407.67		2055.89		1996.58
407.62		1970.13		1996.56
407.57		1930.3		1996.54
407.52		2020.99		1996.52
407.47		2060.38		1996.48
407.42		2144.94		1996.45
407.37		2131.28		1996.41
407.32		2017.5		1996.38
407.27		2036.08		1996.34
407.22		2027.86		1996.29
407.17		1962.78		1996.22
407.12		2029.29		1996.16
407.07		2095.3		1996.11
407.02		2103.13		1996.07
406.97		2128.51		1996.03
406.92		2032.41		1995.97
406.87		2009.89		1995.92
406.82		2021.94		1995.86
406.77		2087.8		1995.8
406.72		2116.54		1995.75
406.67		2049.48		1995.69
406.62		2001.57		1995.64
406.57		2038.77		1995.6
406.52		2039.75		1995.55
406.47		2080.21		1995.51
406.42		2093.76		1995.47
406.37		2000.85		1995.44
406.32		1969.98		1995.41
406.27		1989.21		1995.38
406.22		2062.02		1995.35
406.17		1970.26		1995.31
406.12		2009.29		1995.27
406.07		2059.41		1995.24
406.02		2082.74		1995.22
405.97		2123.62		1995.19
405.92		2054.03		1995.16
405.87		1936.47		1995.14
405.82		1954.48		1995.11
405.77		2037.46		1995.07
405.72		1980.4		1995.03
405.67		1964.72		1995
405.62		2101.43		1994.97
405.57		2055.82		1994.95
405.52		2122.1		1994.91
405.47		2058.27		1994.87
405.42		2007.04		1994.82
405.37		1980.15		1994.78
405.32		2077.23		1994.72
405.27		2070.01		1994.67
405.22		2088.46		1994.62
405.17		1972.74		1994.57
405.12		2072.79		1994.52
405.07		2120.87		1994.46
405.02		2033.82		1994.4
404.97		2047.51		1994.34
404.92		2114.66		1994.3
404.87		2050.01		1994.26
404.82		2061.9		1994.22
404.77		1986.44		1994.19
404.72		1930.95		1994.16
404.67		1955.49		1994.13
404.62		2077.28		1994.1
404.57		1990.4		1994.07
404.52		2017.35		1994.03
404.47		2028.19		1993.99
404.42		2096.13		1993.94
404.37		2079.58		1993.89
404.32		2085.57		1993.83
404.27		2183.83		1993.75
404.22		2100.4		1993.66
404.17		1980.05		1993.56
404.12		2070.27		1993.46
404.07		2240.76		1993.36
404.02		2228.19		1993.25
403.97		2147.06		1993.15
403.92		2018.93		1993.06
403.87		2096.21		1992.98
403.82		2098.72		1992.88
403.77		2069.21		1992.78
403.72		1955.46		1992.69
403.67		2077.94		1992.6
403.62		2186.44		1992.52
403.57		2088.04		1992.44
403.52		2179.07		1992.37
403.47		2117.05		1992.29
403.42		2008.35		1992.22
403.37		2014.16		1992.15
403.32		2117.69		1992.07
403.27		2064.43		1991.99
403.22		1919.89		1991.93
403.17		2104.45		1991.86
403.12		2156.26		1991.79
403.07		2057.31		1991.71
403.02		1999.93		1991.63
402.97		2173.04		1991.55
402.92		2176.64		1991.47
402.87		2106.02		1991.38
402.82		2054.3		1991.28
402.77		2121.11		1991.18
402.72		2034.58		1991.07
402.67		2165.25		1990.95
402.62		2136.42		1990.84
402.57		2147.81		1990.73
402.52		2117.36		1990.6
402.47		2200.09		1990.47
402.42		2120.46		1990.33
402.37		2162.63		1990.19
402.32		2217.53		1990.05
402.27		2239.21		1989.91
402.22		2103.66		1989.76
402.17		2121.06		1989.59
402.12		2129.2		1989.43
402.07		2162.75		1989.25
402.02		2251.3		1989.07
401.97		2319		1988.87
401.92		2250.54		1988.66
401.87		2174.9		1988.44
401.82		2322.78		1988.21
401.77		2383.57		1987.96
401.72		2388.64		1987.71
401.67		2302.78		1987.45
401.62		2232.96		1987.18
401.57		2255.01		1986.91
401.52		2316.68		1986.61
401.47		2356.96		1986.3
401.42		2362.61		1985.99
401.37		2414.92		1985.67
401.32		2402.62		1985.33
401.27		2464.67		1984.97
401.22		2462.25		1984.58
401.17		2497.04		1984.16
401.12		2544.2		1983.72
401.07		2535.59		1983.25
401.02		2584.62		1982.74
400.97		2786.68		1982.2
400.92		2634.92		1981.63
400.87		2743.55		1981.01
400.82		2822.75		1980.37
400.77		2869.43		1979.69
400.72		2980.9		1978.98
400.67		2917.1		1978.23
400.62		2935.27		1977.45
400.57		2972.53		1976.63
400.52		2998.66		1975.77
400.47		3082.08		1974.88
400.42		3062.92		1973.95
400.37		3324.38		1973.01
400.32		3208.77		1972.03
400.27		3261.02		1971.02
400.22		3216.72		1969.98
400.17		3357.31		1968.92
400.12		3284.03		1967.83
400.07		3331.68		1966.73
400.02		3328.22		1965.61
399.97		3418.4		1964.48
399.92		3293.2		1963.34
399.87		3324.55		1962.18
399.82		3418.47		1961
399.77		3447.27		1959.82
399.72		3412.93		1958.63
399.67		3476.07		1957.44
399.62		3434.54		1956.26
399.57		3466.51		1955.06
399.52		3331.71		1953.86
399.47		3390.56		1952.67
399.42		3337.66		1951.49
399.37		3410.35		1950.33
399.32		3331.62		1949.18
399.27		3356.18		1948.06
399.22		3214.86		1946.96
399.17		3183.53		1945.88
399.12		3267.2		1944.84
399.07		3156.69		1943.82
399.02		3098.48		1942.84
398.97		3020.12		1941.9
398.92		2919.6		1941.02
398.87		3001.64		1940.17
398.82		2890.86		1939.37
398.77		2760.49		1938.6
398.72		2660.46		1937.87
398.67		2636.75		1937.17
398.62		2651.35		1936.5
398.57		2718.63		1935.87
398.52		2755		1935.28
398.47		2635.49		1934.72
398.42		2529.42		1934.17
398.37		2486.74		1933.65
398.32		2490.72		1933.14
398.27		2418.61		1932.65
398.22		2543.62		1932.19
398.17		2437.88		1931.75
398.12		2332.71		1931.34
398.07		2415.97		1930.95
398.02		2377.46		1930.59
397.97		2415.47		1930.24
397.92		2304.18		1929.91
397.87		2224.78		1929.6
397.82		2157.14		1929.32
397.77		2225.63		1929.07
397.72		2216.8		1928.84
397.67		2181.53		1928.64
397.62		2081.1		1928.46
397.57		2071.9		1928.3
397.52		1992		1928.14
397.47		2016.48		1928
397.42		2122.87		1927.87
397.37		2115.04		1927.74
397.32		2076.81		1927.62
397.27		2017.54		1927.49
397.22		2064.64		1927.36
397.17		2141.17		1927.22
397.12		2191.58		1927.09
397.07		2126.4		1926.97
397.02		2045.92		1926.85
396.97		2062.72		1926.74
396.92		1992.94		1926.64
396.87		2027.22		1926.54
396.82		1992.98		1926.46
396.77		1983.05		1926.39
396.72		1956.12		1926.34
396.67		1958.35		1926.29
396.62		1966.46		1926.26
396.57		1955.16		1926.22
396.52		1991.99		1926.19
396.47		1898.39		1926.17
396.42		1922.76		1926.14
396.37		2013.77		1926.13
396.32		1934.65		1926.12
396.27		1948.3		1926.12
396.22		1953.87		1926.11
396.17		1862.3		1926.72
396.12		1789.01		1927.33
396.07		1970.32		1927.93
396.02		1990.19		1928.54
395.97		1903.69		1929.14
395.92		1948.99		1929.75
395.87		1926.63		1930.36
395.82		2019.19		1930.96
395.77		2007.64		1931.57
395.72		1959.47		1932.17
395.67		1997.82		1932.78
395.62		1927.15		1933.38
395.57		2014.28		1933.99
395.52		1979.11		1934.6
395.47		2024.11		1935.2
395.42		1948.95		1935.81
395.37		2002.87		1936.41
395.32		1997.64		1937.02
395.27		2009.96		1937.63
395.22		1996.76		1938.23
395.17		2022.42		1938.84
395.12		1986.62		1939.44
395.07		1977.61		1940.05
395.02		1956.58		1940.65
394.97		1961.59		1941.26
394.92		2023.98		1941.87
394.87		2005.71		1942.47
394.82		1967.65		1943.08
394.77		1944.56		1943.68
394.72		1947.46		1944.29
394.67		1937.34		1944.9
394.62		1899.39		1945.5
394.57		1893.38		0
394.52		1880.07		0
394.47		2000.17		0
394.42		1962.11		0
394.37		1962.67		0
394.32		1982.31		0
394.27		1934.64		0
394.22		1976.26		0
394.17		1917.11		0
394.12		2005.79		0
394.07		1946.41		0
394.02		1964.38		0
393.97		1993.87		0
393.92		2035.42		0
393.87		1960.91		0
393.82		2005.24		0
393.77		2037.02		0
393.72		1928.18		0
393.67		1865.17		0
393.62		1861.06		0
393.57		1941.83		0
393.52		2039.24		0
393.47		1975.27		0
393.42		1948.92		0
393.37		1956.35		0
393.32		1971.3		0
393.27		2069.16		0
393.22		2072.73		0
393.17		2071.47		0
393.12		2078.88		0
393.07		1964.72		0
393.02		1891.03		0
392.97		1842.18		0
392.92		1905.44		0
392.87		2026.4		0
392.82		1916.83		0
392.77		1956.16		0
392.72		2032.58		0
392.67		1987.8		0
392.62		1905.57		0
392.57		1981.77		0
392.52		1903.18		0
392.47		1921.47		0
392.42		1883.36		0
392.37		1905.8		0
392.32		1907.17		0
392.27		1881.73		0
392.22		1974.33		0
392.17		1991.25		0
392.12		1939.68		0
392.07		1922.94		0
392.02		1948.6		0
391.97		1971.88		0
391.92		2038.33		0
391.87		1790.21		0
391.82		1917.69		0
391.77		2041.36		0
391.72		2105.08		0
391.67		1930.99		0
391.62		1959.92		0
391.57		1946.2		0
391.52		1959.93		0
391.47		1987.86		0
391.42		2019.81		0
391.37		1884.36		0
391.32		1872.43		0
391.27		1868.56		0
391.22		1945.04		0
391.17		1962.21		0
391.12		1992.54		0
391.07		2051.3		0
391.02		2002.06		0
390.97		1975.16		0
390.92		1862.21		0
390.87		2000.85		0
390.82		1947.2		0
390.77		1927.96		0
390.72		2004.28		0
390.67		1966.7		0
390.62		1942.14		0
390.57		1965.6		0
390.52		1997.4		0
390.47		1956.46		0
390.42		1963.15		0
390.37		1908.07		0
390.32		1974.79		0
390.27		2063.65		0
390.22		1944.8		0
390.17		1923.75		0
390.12		1911.14		0
390.07		1999.11		0
390.02		1984.06		0
389.97		1934.85		0
389.92		1979.02		0
389.87		1995.58		0
389.82		1985.1		0
389.77		1986.73		0
389.72		1966.97		0
389.67		2014.81		0
389.62		2055.91		0
389.57		1989.7		0
389.52		2019.06		0
389.47		2068.96		0
389.42		1954.78		0
389.37		1989.4		0
389.32		1974.55		0
389.27		2079.53		0
389.22		1961.41		0
389.17		1997.65		0
389.12		1937.45		0
389.07		1940.43		0
389.02		2126.21		0
388.97		1944.8		0
388.92		1943.88		0
388.87		1911.09		0
388.82		2077.63		0
388.77		2047.69		0
388.72		1956.83		0
388.67		1929.73		0
388.62		1906.78		0
388.57		1973.46		0
388.52		1961.78		0
388.47		1917.22		0
388.42		1871.71		0
388.37		1983.21		0
388.32		2146.7		0

## Sheet: C1s Scan
﻿
Axis	Energy	Elements=	821
D:\XPS17\170305-yzk_mp\303SZC-6.DATA\C1s Scan_0.VGD
Binding Energy (E)				Backgnd.
eV		Counts / s		Counts / s
300.32		1932.43		0
300.27		1931.03		0
300.22		1902.78		0
300.17		1899.62		0
300.12		1897.06		0
300.07		1854.03		0
300.02		1901.43		0
299.97		1753.15		0
299.92		1765.29		0
299.87		1965.34		0
299.82		1856.44		0
299.77		1872.36		0
299.72		1909.34		0
299.67		1902.19		0
299.62		1830		0
299.57		1827.82		0
299.52		1865.19		0
299.47		1994.1		0
299.42		1779.35		0
299.37		1811.49		0
299.32		1845.4		0
299.27		1857.65		0
299.22		1716.23		0
299.17		1622.28		0
299.12		1824.05		0
299.07		1831.12		0
299.02		1829.41		0
298.97		1822.88		0
298.92		1880.62		0
298.87		1816.84		0
298.82		1821.33		0
298.77		1935.12		0
298.72		1831.26		0
298.67		1688.17		0
298.62		1690.88		0
298.57		1655.83		0
298.52		1769.52		0
298.47		1775.67		0
298.42		1645.36		0
298.37		1773.34		0
298.32		1927.21		0
298.27		1910.92		0
298.22		1812.96		0
298.17		1859.96		0
298.12		1769.52		0
298.07		1801.03		0
298.02		1687.98		0
297.97		1940.53		0
297.92		1889.78		0
297.87		1811.48		0
297.82		1823.23		0
297.77		1842.12		0
297.72		1780.39		0
297.67		1703.57		0
297.62		1610.34		0
297.57		1674.29		0
297.52		1776.09		0
297.47		1760.43		0
297.42		1874.26		0
297.37		1738.05		0
297.32		1703.31		0
297.27		1783.19		0
297.22		1654.52		0
297.17		1678.87		0
297.12		1681.13		0
297.07		1852.89		0
297.02		1842.09		0
296.97		1798.32		0
296.92		1890.33		0
296.87		1704.66		0
296.82		1774.97		0
296.77		1791.72		0
296.72		1816.9		0
296.67		1743.31		0
296.62		1803.14		1744.98
296.57		1716.95		1717.33
296.52		1749.98		1717.19
296.47		1779.94		1715.91
296.42		1680.87		1712.88
296.37		1632.32		1708.2
296.32		1658.09		1704.37
296.27		1756.13		1703.24
296.22		1781.81		1702.22
296.17		1776.36		1699.9
296.12		1642.6		1699.31
296.07		1625.89		1699.29
296.02		1699.49		1698.83
295.97		1806.46		1698.2
295.92		1668.3		1697.61
295.87		1644.99		1696.98
295.82		1881.86		1696.36
295.77		1759.46		1695.57
295.72		1727.12		1694.45
295.67		1793.12		1693.34
295.62		1765.34		1692.2
295.57		1738.51		1690.84
295.52		1811.48		1689.14
295.47		1680.61		1687.81
295.42		1810.43		1686.72
295.37		1791.55		1685.69
295.32		1829.82		1684.9
295.27		1642.12		1684.18
295.22		1610.49		1683.32
295.17		1677.15		1682.36
295.12		1641.63		1681.4
295.07		1711.6		1680.53
295.02		1817.3		1679.68
294.97		1859.32		1679.07
294.92		1671.5		1678.39
294.87		1752.05		1677.46
294.82		1765.9		1676.6
294.77		1682.82		1675.55
294.72		1674.21		1674.48
294.67		1748.26		1673.62
294.62		1630.83		1673.16
294.57		1745.52		1672.59
294.52		1711.64		1672.1
294.47		1684.86		1671.8
294.42		1612.21		1671.59
294.37		1731.16		1671.42
294.32		1700.99		1671.38
294.27		1642.16		1671.32
294.22		1635.76		1671.26
294.17		1644.65		1671.2
294.12		1645.8		1671.13
294.07		1737.07		1671.05
294.02		1793.52		1670.98
293.97		1695.99		1670.92
293.92		1771.93		1670.84
293.87		1674.86		1670.78
293.82		1639.53		1670.71
293.77		1647.24		1670.63
293.72		1720.22		1670.56
293.67		1590.14		1670.49
293.62		1652.89		1670.4
293.57		1719.03		1670.32
293.52		1665.73		1670.23
293.47		1847.52		1670.13
293.42		1775.04		1670.01
293.37		1735.1		1669.88
293.32		1707.82		1669.72
293.27		1816.86		1669.54
293.22		1728.84		1669.37
293.17		1778.85		1669.18
293.12		1862.78		1669.01
293.07		1755.5		1668.85
293.02		1666.31		1668.7
292.97		1815.8		1668.54
292.92		1719.91		1668.39
292.87		1647.37		1668.24
292.82		1698.04		1668.09
292.77		1738.1		1667.96
292.72		1781.43		1667.83
292.67		1713.05		1667.71
292.62		1724.32		1667.6
292.57		1739.64		1667.48
292.52		1742.27		1667.35
292.47		1620.62		1667.2
292.42		1739.67		1667.06
292.37		1736.42		1666.92
292.32		1767.11		1666.78
292.27		1818.21		1666.62
292.22		1726.42		1666.44
292.17		1670.27		1666.24
292.12		1803.2		1666
292.07		1834.55		1665.78
292.02		1919.63		1665.56
291.97		1922.54		1665.32
291.92		1821.59		1665.07
291.87		1672.86		1664.81
291.82		1734.15		1664.54
291.77		1866.22		1664.27
291.72		1937.92		1664
291.67		1829.66		1663.73
291.62		1694.43		1663.46
291.57		1797.55		1663.19
291.52		1859.82		1662.88
291.47		1854.69		1662.54
291.42		1935.03		1662.2
291.37		1861.87		1661.87
291.32		2005.88		1661.54
291.27		1875.73		1661.18
291.22		1910.62		1660.79
291.17		1840.52		1660.4
291.12		1864.15		1660.02
291.07		1906.78		1659.63
291.02		1991.06		1659.24
290.97		1880.06		1658.85
290.92		1830.32		1658.46
290.87		1904.82		1658.07
290.82		1925.9		1657.65
290.77		1992.52		1657.23
290.72		1873.81		1656.81
290.67		1884.34		1656.41
290.62		2044.56		1656.01
290.57		1910.65		1655.6
290.52		1893.63		1655.18
290.47		1813.73		1654.76
290.42		1867.3		1654.35
290.37		1856.22		1653.96
290.32		2050.34		1653.56
290.27		1919.67		1653.17
290.22		1869.69		1652.74
290.17		1770.62		1652.28
290.12		1888.88		1651.81
290.07		2021.9		1651.32
290.02		2194.66		1650.8
289.97		2136.62		1650.27
289.92		1875.68		1649.73
289.87		2008		1649.17
289.82		2106.12		1648.59
289.77		2097.79		1647.98
289.72		1996.65		1647.36
289.67		2002.5		1646.74
289.62		1937.67		1646.1
289.57		2094.01		1645.43
289.52		2127.71		1644.75
289.47		2233.28		1644.07
289.42		2186.02		1643.37
289.37		2167.68		1642.64
289.32		2065.63		1641.87
289.27		2138.85		1641.06
289.22		2172.49		1640.24
289.17		2269.3		1639.38
289.12		2262.92		1638.52
289.07		2287.82		1637.64
289.02		2210.1		1636.7
288.97		2323.36		1635.72
288.92		2259.79		1634.69
288.87		2377.46		1633.63
288.82		2588.77		1632.56
288.77		2400.33		1631.49
288.72		2481.22		1630.39
288.67		2430.87		1629.23
288.62		2324.22		1628.04
288.57		2294.53		1626.8
288.52		2463.66		1625.52
288.47		2645.55		1624.22
288.42		2575.66		1622.89
288.37		2656.66		1621.51
288.32		2648.86		1620.09
288.27		2762.31		1618.63
288.22		2624.62		1617.1
288.17		2833.13		1615.51
288.12		2741.79		1613.88
288.07		2562.54		1612.19
288.02		2896.24		1610.48
287.97		2968.7		1608.72
287.92		2862.45		1606.91
287.87		3022.3		1605.05
287.82		2818.38		1603.18
287.77		3075.36		1601.27
287.72		3078.24		1599.29
287.67		2999.86		1597.31
287.62		2926.23		1595.31
287.57		3008.96		1593.26
287.52		3072.37		1591.18
287.47		2919.68		1589.04
287.42		3107.32		1586.87
287.37		3236.92		1584.68
287.32		3238.92		1582.44
287.27		3226.11		1580.12
287.22		3276.13		1577.74
287.17		3277.44		1575.31
287.12		3362.75		1572.82
287.07		3497.84		1570.27
287.02		3457.45		1567.67
286.97		3422.76		1565.02
286.92		3397.19		1562.33
286.87		3580.99		1559.58
286.82		3610.41		1556.73
286.77		3547.03		1553.77
286.72		3510.52		1550.72
286.67		3800.44		1547.59
286.62		3919.16		1544.36
286.57		4290.15		1541.01
286.52		4159.47		1537.55
286.47		4030.89		1533.96
286.42		4171.15		1530.24
286.37		4327.16		1526.37
286.32		4445.45		1522.35
286.27		4603.39		1518.22
286.22		4488.58		1514.02
286.17		4644.08		1509.7
286.12		4919.98		1505.21
286.07		4789.89		1500.59
286.02		4786.18		1495.88
285.97		5109.71		1491.07
285.92		5260.3		1486.13
285.87		5187.99		1481.05
285.82		4952.73		1475.87
285.77		5240.57		1470.6
285.72		5530.27		1465.17
285.67		5513.44		1459.58
285.62		5417.82		1453.86
285.57		5599.26		1448.04
285.52		5986.96		1442.1
285.47		6010.23		1436.01
285.42		6003.68		1429.82
285.37		6015.71		1423.57
285.32		6134.44		1417.22
285.27		5992.36		1410.77
285.22		5998.66		1404.21
285.17		5967.27		1397.6
285.12		6174.75		1390.93
285.07		6207.69		1384.2
285.02		6339.87		1377.43
284.97		6417.23		1370.62
284.92		6321.9		1363.77
284.87		6391.71		1356.89
284.82		6339.18		1349.96
284.77		6319.48		1342.98
284.72		6335.49		1335.97
284.67		6080.95		1328.97
284.62		6325.61		1322
284.57		6481.04		1315.06
284.52		6344.73		1308.15
284.47		6257.87		1301.31
284.42		6077.81		1294.52
284.37		6020.21		1287.77
284.32		6054.19		1281.04
284.27		5774.52		1274.43
284.22		5817.5		1267.97
284.17		5988.78		1261.65
284.12		5812.41		1255.48
284.07		5354.94		1249.46
284.02		5209.47		1243.62
283.97		5179.17		1237.93
283.92		5013.2		1232.42
283.87		4812.23		1227.11
283.82		4645.58		1222.06
283.77		4672.21		1217.25
283.72		4424.13		1212.66
283.67		4122.25		1208.3
283.62		3937.79		1204.19
283.57		3807.83		1200.33
283.52		3608.48		1196.68
283.47		3351.33		1193.27
283.42		3191.42		1190.11
283.37		2996.1		1187.17
283.32		3077.93		1184.47
283.27		2826.74		1181.99
283.22		2603.47		1179.72
283.17		2589.26		1177.63
283.12		2284.41		1175.7
283.07		2186.54		1173.94
283.02		2093.28		1172.35
282.97		2183.13		1170.92
282.92		2072.89		1169.64
282.87		1851.16		1168.47
282.82		1661.27		1167.4
282.77		1735.65		1166.43
282.72		1707.82		1165.56
282.67		1699.61		1164.78
282.62		1760.09		1164.09
282.57		1494.53		1163.47
282.52		1408.2		1162.91
282.47		1348.87		1162.4
282.42		1505.78		1161.93
282.37		1468.82		1161.52
282.32		1407.6		1161.15
282.27		1260.32		1160.84
282.22		1340.58		1160.56
282.17		1336.47		1160.31
282.12		1326.82		1160.05
282.07		1308.99		1159.81
282.02		1219.45		1159.58
281.97		1260.46		1159.36
281.92		1315.16		1159.14
281.87		1397.15		1158.91
281.82		1383.24		1158.68
281.77		1297.08		1158.46
281.72		1342.07		1158.24
281.67		1343.97		1158.02
281.62		1309.27		1157.82
281.57		1319.06		1157.64
281.52		1264.67		1157.48
281.47		1196.04		1157.34
281.42		1149.51		1157.2
281.37		1136.58		1157.09
281.32		1252.8		1157
281.27		1245.09		1156.92
281.22		1200.75		1156.84
281.17		1191.65		1156.77
281.12		1162.75		1156.68
281.07		1228.48		1156.58
281.02		1287.91		1156.47
280.97		1273.38		1156.36
280.92		1275.54		1156.26
280.87		1220.72		1156.15
280.82		1235.87		1156.03
280.77		1260.28		1155.93
280.72		1180.55		1155.83
280.67		1254.38		1155.74
280.62		1216.1		1155.65
280.57		1118.75		1155.58
280.52		1162.33		1155.52
280.47		1230.85		1155.48
280.42		1207.37		1155.44
280.37		1143.09		1155.4
280.32		1164.01		1155.37
280.27		1090.22		1155.32
280.22		1232.02		1155.27
280.17		1205.24		1155.22
280.12		1213.8		1155.15
280.07		1261.7		1155.08
280.02		1184.12		1155
279.97		1205.85		1154.92
279.92		1304.83		1154.81
279.87		1240.32		1154.7
279.82		1238		1154.58
279.77		1188.77		1154.48
279.72		1246		1154.38
279.67		1313.88		1154.26
279.62		1184.35		1154.15
279.57		1135.97		1154.02
279.52		1257.84		1153.9
279.47		1263.93		1153.77
279.42		1225.26		1153.64
279.37		1353.28		1153.51
279.32		1279.13		1153.4
279.27		1221.89		1153.28
279.22		1234.08		1153.14
279.17		1207.23		1153.02
279.12		1211.79		1152.92
279.07		1246.13		1152.8
279.02		1258.51		1152.7
278.97		1107.48		1152.62
278.92		1168.85		1152.55
278.87		1296.24		1152.48
278.82		1231.71		1152.39
278.77		1106.62		1152.28
278.72		1180.07		1152.17
278.67		1220.69		1152.06
278.62		1339.38		1151.92
278.57		1342.52		1151.77
278.52		1265.42		1151.63
278.47		1307.81		1151.51
278.42		1285.2		1151.37
278.37		1273.6		1151.21
278.32		1189.05		1151.05
278.27		1156.47		1150.91
278.22		1208.75		1150.78
278.17		1281.52		1150.64
278.12		1248.99		1150.51
278.07		1210.23		1150.41
278.02		1291.32		1150.31
277.97		1301.21		1150.21
277.92		1166.49		1150.09
277.87		1152.61		1149.95
277.82		1215.76		1149.82
277.77		1224.2		1149.7
277.72		1274.2		1149.59
277.67		1335.47		1149.48
277.62		1260.19		1149.38
277.57		1196.38		1149.28
277.52		1098.33		1149.18
277.47		1292.33		1149.07
277.42		1209.92		1148.96
277.37		1127.43		1148.85
277.32		1215.68		1148.75
277.27		1270.88		1148.65
277.22		1211.82		1148.54
277.17		1232.05		1148.43
277.12		1340.82		1148.31
277.07		1236.56		1148.19
277.02		1205.99		1148.04
276.97		1219.93		1147.89
276.92		1296.39		1147.76
276.87		1223.7		1147.63
276.82		1293.7		1147.5
276.77		1271.18		1147.37
276.72		1142.37		1147.24
276.67		1182.2		1147.1
276.62		1265.12		1146.98
276.57		1272.02		1146.84
276.52		1283.61		1146.7
276.47		1209.5		1146.57
276.42		1179.93		1146.42
276.37		1352.45		1146.26
276.32		1254.31		1146.08
276.27		1268.24		1145.9
276.22		1346.39		1145.73
276.17		1305.52		1145.57
276.12		1282.05		1145.41
276.07		1256.05		1145.25
276.02		1186.83		1145.12
275.97		1219.38		1145.01
275.92		1186.17		1144.91
275.87		1198.93		1144.83
275.82		1097.97		1144.77
275.77		1177.24		1144.72
275.72		1133.7		1144.69
275.67		1131.81		1144.66
275.62		1181.89		1144.64
275.57		1215.95		1144.62
275.52		1150.34		1146.02
275.47		1118.66		1147.42
275.42		1166.27		1148.82
275.37		1122.92		1150.22
275.32		1094.12		1151.61
275.27		1143.28		1153.01
275.22		1223.5		1154.41
275.17		1213.4		1155.81
275.12		1307.76		1157.21
275.07		1398.06		1158.61
275.02		1199.33		1160
274.97		1167.34		1161.4
274.92		1260.47		1162.8
274.87		1241.8		1164.2
274.82		1273.49		1165.6
274.77		1214.57		1166.99
274.72		1147.3		1168.39
274.67		1201.26		1169.79
274.62		1183.8		1171.19
274.57		1202.42		1172.59
274.52		1221.08		1173.98
274.47		1159.83		1175.38
274.42		1165.7		1176.78
274.37		1415.47		1178.18
274.32		1380.4		1179.58
274.27		1281.46		1180.97
274.22		1175.15		1182.37
274.17		1221.77		1183.77
274.12		1170.66		1185.17
274.07		1158.38		1186.57
274.02		1181.27		1187.96
273.97		1152.81		1189.36
273.92		1046.38		1190.76
273.87		1190.09		1192.16
273.82		1229.71		1193.56
273.77		1239.95		1194.96
273.72		1259.23		1196.35
273.67		1204.03		1197.75
273.62		1333.42		1199.15
273.57		1351.19		1200.55
273.52		1240.29		1201.95
273.47		1183.2		1203.34
273.42		1167.9		1204.74
273.37		1220.39		1206.14
273.32		1208.11		1207.54
273.27		1227.31		1208.94
273.22		1137.73		1210.33
273.17		1134.38		1211.73
273.12		1262.38		1213.13
273.07		1314.59		1214.53
273.02		1251.24		0
272.97		1183.37		0
272.92		1213.47		0
272.87		1203.69		0
272.82		1223.54		0
272.77		1202.55		0
272.72		1182.53		0
272.67		1089.6		0
272.62		1196.74		0
272.57		1225.72		0
272.52		1150.73		0
272.47		1265.17		0
272.42		1365.53		0
272.37		1324.89		0
272.32		1284.95		0
272.27		1286.93		0
272.22		1374.12		0
272.17		1225.72		0
272.12		1193.34		0
272.07		1211.67		0
272.02		1205.21		0
271.97		1251.28		0
271.92		1253.98		0
271.87		1260.16		0
271.82		1222.61		0
271.77		1237.77		0
271.72		1264.72		0
271.67		1264.01		0
271.62		1186.81		0
271.57		1176.43		0
271.52		1349.05		0
271.47		1334.87		0
271.42		1257.76		0
271.37		1239.79		0
271.32		1238.6		0
271.27		1122.36		0
271.22		1216.62		0
271.17		1295.28		0
271.12		1310.53		0
271.07		1184.93		0
271.02		1299.19		0
270.97		1331.88		0
270.92		1254.84		0
270.87		1235.33		0
270.82		1184.36		0
270.77		1211.56		0
270.72		1283.82		0
270.67		1228.26		0
270.62		1262.87		0
270.57		1238.92		0
270.52		1399.59		0
270.47		1176.1		0
270.42		1218.8		0
270.37		1224.22		0
270.32		1286.16		0
270.27		1266.97		0
270.22		1256.39		0
270.17		1248.36		0
270.12		1156.17		0
270.07		1103.12		0
270.02		1227.68		0
269.97		1299.28		0
269.92		1246.08		0
269.87		1274.13		0
269.82		1294.32		0
269.77		1214.95		0
269.72		1202.94		0
269.67		1171.71		0
269.62		1155.62		0
269.57		1239.92		0
269.52		1284.61		0
269.47		1133.31		0
269.42		1257.52		0
269.37		1283.82		0
269.32		1217.24		0
269.27		1205.97		0
269.22		1189.89		0
269.17		1307.3		0
269.12		1289.54		0
269.07		1209.89		0
269.02		1180.82		0
268.97		1214.43		0
268.92		1259.17		0
268.87		1268.27		0
268.82		1202.82		0
268.77		1190.96		0
268.72		1190.53		0
268.67		1234.66		0
268.62		1097.97		0
268.57		1246.16		0
268.52		1208.28		0
268.47		1167		0
268.42		1187.89		0
268.37		1139.75		0
268.32		1342.04		0
268.27		1199.25		0
268.22		1128.43		0
268.17		1325.07		0
268.12		1219.6		0
268.07		1306.24		0
268.02		1192.52		0
267.97		1203.34		0
267.92		1228.8		0
267.87		1358.02		0
267.82		1282.34		0
267.77		1216.17		0
267.72		1231.55		0
267.67		1226.61		0
267.62		1355.65		0
267.57		1306.06		0
267.52		1090.92		0
267.47		1223.48		0
267.42		1191.4		0
267.37		1250.92		0
267.32		1276.3		0
267.27		1207.44		0
267.22		1215.83		0
267.17		1159.36		0
267.12		1167.76		0
267.07		1157.2		0
267.02		1250.75		0
266.97		1186.77		0
266.92		1280.02		0
266.87		1253.4		0
266.82		1161.37		0
266.77		1165.66		0
266.72		1229.88		0
266.67		1222.02		0
266.62		1209.92		0
266.57		1233.18		0
266.52		1277.22		0
266.47		1326.79		0
266.42		1183.21		0
266.37		1123.7		0
266.32		1092.88		0
266.27		1229.48		0
266.22		1255.2		0
266.17		1178.15		0
266.12		1255.95		0
266.07		1183.19		0
266.02		1144.21		0
265.97		1191.65		0
265.92		1229.78		0
265.87		1218.66		0
265.82		1306.9		0
265.77		1248.36		0
265.72		1298.24		0
265.67		1219.18		0
265.62		1231.99		0
265.57		1202.31		0
265.52		1239.59		0
265.47		1279.87		0
265.42		1174.57		0
265.37		1222.33		0
265.32		1122.38		0
265.27		1123.38		0
265.22		1099.38		0
265.17		1197.85		0
265.12		1063.71		0
265.07		1079.6		0
265.02		1268.69		0
264.97		1259.6		0
264.92		1193.25		0
264.87		1251.34		0
264.82		1213.34		0
264.77		1228.99		0
264.72		1279.82		0
264.67		1240.09		0
264.62		1237.89		0
264.57		1249.09		0
264.52		1221.74		0
264.47		1203.85		0
264.42		1193.07		0
264.37		1220.78		0
264.32		1366.1		0
264.27		1327.77		0
264.22		1220.5		0
264.17		1222.79		0
264.12		1140.54		0
264.07		1147.89		0
264.02		1096.85		0
263.97		1251.01		0
263.92		1280.59		0
263.87		1309.04		0
263.82		1235.4		0
263.77		1237.24		0
263.72		1247.3		0
263.67		1242.18		0
263.62		1284.92		0
263.57		1113.01		0
263.52		1179.03		0
263.47		1144.43		0
263.42		1132.22		0
263.37		1163.66		0
263.32		1167.89		0
263.27		1169.84		0
263.22		1213.11		0
263.17		1187.63		0
263.12		1143.42		0
263.07		1224.06		0
263.02		1198.5		0
262.97		1288.49		0
262.92		1309.26		0
262.87		1232.73		0
262.82		1205.4		0
262.77		1160.65		0
262.72		1190.9		0
262.67		1169.75		0
262.62		1247.31		0
262.57		1311.88		0
262.52		1141.09		0
262.47		1182.28		0
262.42		1186.74		0
262.37		1184.36		0
262.32		1174.96		0
262.27		1258.72		0
262.22		1157.04		0
262.17		1225.78		0
262.12		1234.64		0
262.07		1220.94		0
262.02		1307.59		0
261.97		1364.52		0
261.92		1418.88		0
261.87		1326.8		0
261.82		1199.83		0
261.77		1192.06		0
261.72		1269.88		0
261.67		1262.13		0
261.62		1220.58		0
261.57		1190.81		0
261.52		1313.67		0
261.47		1211.87		0
261.42		1251.2		0
261.37		1254.73		0
261.32		1227.35		0
261.27		1298.94		0
261.22		1302.69		0
261.17		1155.17		0
261.12		1118.18		0
261.07		1202.97		0
261.02		1178.81		0
260.97		1355.22		0
260.92		1341.9		0
260.87		1382.9		0
260.82		1445.19		0
260.77		1229.06		0
260.72		1205.21		0
260.67		1143.73		0
260.62		1261.02		0
260.57		1310.38		0
260.52		1247.22		0
260.47		1231.31		0
260.42		1319.86		0
260.37		1261.58		0
260.32		1295.71		0
260.27		1263.78		0
260.22		1317.61		0
260.17		1236.82		0
260.12		1077.53		0
260.07		1113.06		0
260.02		1152.15		0
259.97		1109.68		0
259.92		1222.18		0
259.87		1300.44		0
259.82		1145.9		0
259.77		1150.91		0
259.72		1304.36		0
259.67		1277.02		0
259.62		1224.12		0
259.57		1233.14		0
259.52		1276.37		0
259.47		1291.76		0
259.42		1305.57		0
259.37		1129.15		0
259.32		1114.98		0

## Sheet: Si2p Scan
﻿
Axis	Energy	Elements=	301
D:\XPS17\170305-yzk_mp\303SZC-6.DATA\Si2p Scan_0.VGD
Binding Energy (E)				Backgnd.
eV		Counts / s		Counts / s
110.32		395.948		0
110.27		342.147		0
110.22		315.626		0
110.17		403.361		0
110.12		403.411		0
110.07		363.245		0
110.02		387.575		0
109.97		374.72		0
109.92		379.572		0
109.87		337.535		0
109.82		315.606		0
109.77		393.507		0
109.72		369.608		0
109.67		370.788		0
109.62		333.183		0
109.57		407.603		0
109.52		352.261		0
109.47		357.113		0
109.42		356.693		0
109.37		363.155		0
109.32		361.915		0
109.27		319.938		0
109.22		350.44		0
109.17		378.081		0
109.12		315.996		0
109.07		375.2		0
109.02		351.821		0
108.97		369.258		0
108.92		342.287		0
108.87		342.397		0
108.82		363.756		0
108.77		383.974		0
108.72		336.735		0
108.67		404.822		0
108.62		318.938		343.438
108.57		306.783		342.798
108.52		313.715		341.083
108.47		289.646		339.001
108.42		344.468		337.695
108.37		372.589		330.501
108.32		369.408		320.52
108.27		348.349		320.52
108.22		291.196		320.52
108.17		321.349		320.52
108.12		296.829		320.519
108.07		271.389		320.519
108.02		331.963		320.518
107.97		313.615		320.518
107.92		323.87		320.517
107.87		362.145		320.516
107.82		357.893		320.515
107.77		371.779		320.513
107.72		393.357		320.511
107.67		365.216		320.509
107.62		357.733		320.507
107.57		345.208		320.504
107.52		324.53		320.502
107.47		367.607		320.499
107.42		377.801		320.496
107.37		357.823		320.494
107.32		370.688		320.492
107.27		416.617		320.489
107.22		322.129		320.487
107.17		305.052		320.484
107.12		386.064		320.481
107.07		355.352		320.478
107.02		379.732		320.474
106.97		374.09		320.47
106.92		452.051		320.467
106.87		393.457		320.463
106.82		375.1		320.459
106.77		417.467		320.454
106.72		401.721		320.449
106.67		389.496		320.444
106.62		363.145		320.439
106.57		424.24		320.433
106.52		431.673		320.426
106.47		403.201		320.419
106.42		477.911		320.412
106.37		511.285		320.403
106.32		489.306		320.394
106.27		507.653		320.383
106.22		504.522		320.372
106.17		560.284		320.358
106.12		542.387		320.343
106.07		569.648		320.326
106.02		640.796		320.309
105.97		757.593		320.289
105.92		720.128		320.268
105.87		721.919		320.245
105.82		751.761		320.22
105.77		800.95		320.192
105.72		789.026		320.162
105.67		791.457		320.128
105.62		983.864		320.093
105.57		1076.84		320.054
105.52		1064.18		320.012
105.47		1154.92		319.965
105.42		1156.19		319.914
105.37		1206.39		319.858
105.32		1440.02		319.795
105.27		1551.09		319.726
105.22		1639.22		319.65
105.17		1741.85		319.566
105.12		1929.4		319.473
105.07		2116.14		319.371
105.02		2453.54		319.259
104.97		2453.67		319.136
104.92		2652.6		319.003
104.87		2924.15		318.859
104.82		3118.34		318.702
104.77		3284.83		318.533
104.72		3443.83		318.351
104.67		3794.02		318.156
104.62		3857.15		317.948
104.57		4247.86		317.726
104.52		4531.97		317.49
104.47		4660.17		317.239
104.42		4959.46		316.972
104.37		5151.95		316.687
104.32		5575.63		316.389
104.27		5707.9		316.075
104.22		6333.86		315.746
104.17		6547.69		315.401
104.12		6384.14		315.04
104.07		6654.2		314.665
104.02		7038.93		314.277
103.97		7393.04		313.876
103.92		7535.51		313.466
103.87		7563.62		313.048
103.82		7529.4		312.621
103.77		7827.95		312.187
103.72		7584.04		311.745
103.67		7657.44		311.296
103.62		8083.41		310.843
103.57		7848.24		310.388
103.52		8040.76		309.932
103.47		8267		309.478
103.42		8153.34		309.026
103.37		7876.05		308.578
103.32		7601.19		308.136
103.27		7390.87		307.705
103.22		7280.14		307.284
103.17		6966.97		306.877
103.12		6634.23		306.486
103.07		5982.18		306.112
103.02		5908.13		305.756
102.97		5585.79		305.417
102.92		5351.34		305.095
102.87		4988.15		304.791
102.82		4730.29		304.506
102.77		4444.95		304.241
102.72		4242.21		303.991
102.67		3984.98		303.759
102.62		3404.85		303.544
102.57		3188.77		303.346
102.52		3006.65		303.165
102.47		2742.19		303
102.42		2546.17		302.85
102.37		2107.03		302.715
102.32		2069.84		302.594
102.27		1714.81		302.486
102.22		1634.21		302.389
102.17		1594.84		302.303
102.12		1321.12		302.226
102.07		1190.03		302.159
102.02		1117.93		302.1
101.97		1023.96		302.048
101.92		920.968		302.002
101.87		893.918		301.962
101.82		701.13		301.928
101.77		686.244		301.899
101.72		647.149		301.873
101.67		476.22		301.852
101.62		476.251		301.833
101.57		530.552		301.817
101.52		487.115		301.804
101.47		455.712		301.793
101.42		410.954		301.783
101.37		430.992		301.775
101.32		393.978		301.767
101.27		415.186		301.759
101.22		403.231		301.753
101.17		354.912		301.746
101.12		390.816		301.74
101.07		433.443		301.735
101.02		385.364		301.729
100.97		386.765		301.724
100.92		372.219		301.718
100.87		412.495		301.714
100.82		375.65		301.709
100.77		397.499		301.705
100.72		353.321		301.701
100.67		288.065		301.698
100.62		344.268		301.694
100.57		341.807		301.691
100.52		363.826		301.689
100.47		347.139		301.687
100.42		347.679		301.685
100.37		295.108		301.683
100.32		292.377		301.681
100.27		325.27		301.679
100.22		372.459		301.677
100.17		302.371		301.676
100.12		335.404		301.674
100.07		367.757		301.673
100.02		302.131		301.672
99.97		331.793		301.67
99.92		289.886		301.669
99.87		299.32		301.667
99.82		366.196		301.666
99.77		330.892		301.664
99.72		301.951		301.663
99.67		324.74		301.662
99.62		339.566		301.661
99.57		326.22		301.66
99.52		314.666		301.658
99.47		308.723		301.656
99.42		288.475		301.654
99.37		398.709		301.652
99.32		413.565		301.65
99.27		326.22		301.648
99.22		309.334		301.647
99.17		307.973		301.645
99.12		326.891		301.643
99.07		320.088		301.641
99.02		299.46		301.639
98.97		321.929		301.638
98.92		346.549		301.637
98.87		352.881		301.635
98.82		282.663		301.633
98.77		364.746		301.632
98.72		335.504		301.63
98.67		360.094		301.628
98.62		307.483		301.627
98.57		331.943		301.626
98.52		289.786		301.624
98.47		322.669		301.623
98.42		299.74		301.622
98.37		314.056		301.621
98.32		316.267		301.62
98.27		325.38		301.62
98.22		296.889		301.619
98.17		319.568		301.618
98.12		321.749		301.617
98.07		332.633		301.616
98.02		306.072		301.615
97.97		309.404		301.613
97.92		359.574		301.612
97.87		330.482		301.61
97.82		347.759		301.608
97.77		323.549		301.607
97.72		358.864		301.605
97.67		314.186		301.604
97.62		322.349		301.602
97.57		258.683		301.601
97.52		362.805		301.6
97.47		324.93		301.599
97.42		267.477		301.598
97.37		348.709		301.598
97.32		330.152		301.598
97.27		288.766		302.209
97.22		261.014		302.82
97.17		250.65		303.431
97.12		322.519		304.042
97.07		301.871		304.653
97.02		292.077		305.264
96.97		381.763		305.875
96.92		333.673		306.486
96.87		264.106		307.097
96.82		325.62		307.707
96.77		349.47		308.318
96.72		294.558		308.929
96.67		287.745		309.54
96.62		297.019		310.151
96.57		319.268		0
96.52		342.497		0
96.47		315.626		0
96.42		292.007		0
96.37		323.749		0
96.32		290.436		0
96.27		304.512		0
96.22		306.733		0
96.17		338.806		0
96.12		337.565		0
96.07		311.525		0
96.02		300.48		0
95.97		340.136		0
95.92		328.171		0
95.87		313.065		0
95.82		274.99		0
95.77		290.896		0
95.72		371.659		0
95.67		353.521		0
95.62		300.21		0
95.57		291.407		0
95.52		292.627		0
95.47		348.139		0
95.42		347.829		0
95.37		400.11		0
95.32		362.615		0

## Sheet: Survey
﻿
Axis	Energy	Elements=	1361
D:\XPS17\170305-yzk_mp\303SZC-6.DATA\Survey.VGD
Binding Energy (E)				Backgnd.
eV		Counts / s		Counts / s
1349.97		55592.8		0
1348.97		55447.8		0
1347.97		54955.5		0
1346.97		54185		0
1345.97		55063.1		0
1344.97		55302		0
1343.97		54806.6		0
1342.97		54447.9		0
1341.97		53270.6		0
1340.97		53509.2		0
1339.97		53951.8		0
1338.97		54304.8		0
1337.97		52708.8		0
1336.97		52987.7		0
1335.97		52721.1		0
1334.97		52467.4		0
1333.97		52336.6		0
1332.97		51133.7		0
1331.97		51871.2		0
1330.97		51762.8		0
1329.97		52732		0
1328.97		52281.7		0
1327.97		51169.7		0
1326.97		51189.9		0
1325.97		51718.1		0
1324.97		52062.8		0
1323.97		50806.1		0
1322.97		50904.1		0
1321.97		49778.5		0
1320.97		50352.9		0
1319.97		51474.3		0
1318.97		50071.4		0
1317.97		50197.2		0
1316.97		50777.2		0
1315.97		50098.8		0
1314.97		49800.4		0
1313.97		49827.4		0
1312.97		49951.1		0
1311.97		49624.1		0
1310.97		49332.6		0
1309.97		49609.8		0
1308.97		49671.7		0
1307.97		49458.5		0
1306.97		48389.2		0
1305.97		48985.9		0
1304.97		48846		0
1303.97		48373.2		0
1302.97		48725.1		0
1301.97		48131.7		0
1300.97		47588.9		0
1299.97		48316.8		0
1298.97		48309.7		0
1297.97		48680.6		0
1296.97		47578.1		0
1295.97		48034.8		0
1294.97		49029.1		0
1293.97		48431.3		0
1292.97		47725.4		0
1291.97		47373.2		0
1290.97		47715.1		0
1289.97		48302.9		0
1288.97		48631.4		0
1287.97		48228.7		0
1286.97		48062		0
1285.97		47806.4		0
1284.97		47087.6		0
1283.97		47009.7		0
1282.97		47431.3		0
1281.97		47013.4		0
1280.97		47527.6		0
1279.97		47365.2		0
1278.97		47145		0
1277.97		46520.9		0
1276.97		47866.4		0
1275.97		47841		0
1274.97		48035.1		0
1273.97		47198.7		0
1272.97		47177.8		0
1271.97		47158.9		0
1270.97		47168.9		0
1269.97		46944.2		0
1268.97		46529.6		0
1267.97		46831.2		0
1266.97		46484.3		0
1265.97		47139.6		0
1264.97		47193.7		0
1263.97		46470.4		0
1262.97		47230.5		0
1261.97		46812.2		0
1260.97		47352.4		0
1259.97		46392.9		0
1258.97		46187		0
1257.97		46457.9		0
1256.97		46539.2		0
1255.97		45930.4		0
1254.97		45488.9		0
1253.97		46077		0
1252.97		46894.2		0
1251.97		46984.2		0
1250.97		46507.1		0
1249.97		46893.9		0
1248.97		46983.7		0
1247.97		46773.9		0
1246.97		46949.6		0
1245.97		46362.6		0
1244.97		47080.9		0
1243.97		46144.8		0
1242.97		46672.9		0
1241.97		47806.9		0
1240.97		46698.3		0
1239.97		46889.4		0
1238.97		46394		0
1237.97		46724.8		0
1236.97		46866.7		0
1235.97		47115.7		0
1234.97		46889		0
1233.97		47509.4		0
1232.97		47464		0
1231.97		47389.2		0
1230.97		47181.8		0
1229.97		46849		0
1228.97		47471.8		0
1227.97		48088.5		0
1226.97		47730.6		0
1225.97		47759.9		0
1224.97		47505.4		0
1223.97		47192.8		0
1222.97		47322.2		0
1221.97		47455.4		0
1220.97		47137.3		0
1219.97		47200		0
1218.97		46790.3		0
1217.97		45818		0
1216.97		46654.9		0
1215.97		45807.1		0
1214.97		45639.2		0
1213.97		44507.8		0
1212.97		43779.8		0
1211.97		43949.1		0
1210.97		44366		0
1209.97		43252.4		0
1208.97		43627.6		0
1207.97		43044		0
1206.97		43224		0
1205.97		43320.1		0
1204.97		42785.3		0
1203.97		42749.9		0
1202.97		43330.2		0
1201.97		42428.8		0
1200.97		42312.8		0
1199.97		43247.1		0
1198.97		42957		0
1197.97		43342.9		0
1196.97		42537.3		0
1195.97		42132.2		0
1194.97		43327.2		0
1193.97		42782.8		0
1192.97		42616.7		0
1191.97		42598.4		0
1190.97		43801.7		0
1189.97		42860.2		0
1188.97		42734.1		0
1187.97		42486.4		0
1186.97		42613.2		0
1185.97		42937		0
1184.97		43431.3		0
1183.97		41947.4		0
1182.97		42171		0
1181.97		42561.7		0
1180.97		42441.4		0
1179.97		42750.7		0
1178.97		41983.1		0
1177.97		42611.2		0
1176.97		42687.1		0
1175.97		42199.6		0
1174.97		43485.6		0
1173.97		42571		0
1172.97		43070.3		0
1171.97		42727.2		0
1170.97		43128.5		0
1169.97		42866.5		0
1168.97		42841.8		0
1167.97		43705		0
1166.97		43493.6		0
1165.97		42916.5		0
1164.97		43453.3		0
1163.97		43086.6		0
1162.97		43203.2		0
1161.97		43070		0
1160.97		42824		0
1159.97		42775.1		0
1158.97		43653.9		0
1157.97		43226.8		0
1156.97		43242.2		0
1155.97		43344.7		0
1154.97		43363.5		0
1153.97		43634.6		0
1152.97		43689		0
1151.97		43691.2		0
1150.97		43199.1		0
1149.97		43125.5		0
1148.97		43184.1		0
1147.97		43232.9		0
1146.97		43524.3		0
1145.97		43538.9		0
1144.97		43628.6		0
1143.97		43916.9		0
1142.97		43744.5		0
1141.97		44187.7		0
1140.97		43914.5		0
1139.97		43964.1		0
1138.97		44241.9		0
1137.97		44178		0
1136.97		43951.1		0
1135.97		44083.2		0
1134.97		44033.7		0
1133.97		44237.6		0
1132.97		45132.8		0
1131.97		44349.2		0
1130.97		44233.3		0
1129.97		44483		0
1128.97		44278.2		0
1127.97		44566.2		0
1126.97		44167		0
1125.97		44356		0
1124.97		44821		0
1123.97		45245.8		0
1122.97		44246.9		0
1121.97		44485.9		0
1120.97		44472.8		0
1119.97		44377.2		0
1118.97		44906.5		0
1117.97		44653.8		0
1116.97		44527.9		0
1115.97		44084		0
1114.97		44503.8		0
1113.97		44840.6		0
1112.97		44613.4		0
1111.97		45135.8		0
1110.97		44411		0
1109.97		45452.1		0
1108.97		45159.7		0
1107.97		45430.3		0
1106.97		45591.9		0
1105.97		45178.7		0
1104.97		45506.9		0
1103.97		45418.4		0
1102.97		44496.2		0
1101.97		45362.1		0
1100.97		45126.4		0
1099.97		45088.6		0
1098.97		44946.3		0
1097.97		45237.9		0
1096.97		44134.8		0
1095.97		44416.3		0
1094.97		45074.3		0
1093.97		44999		0
1092.97		43955.2		0
1091.97		44866.7		0
1090.97		44793.5		0
1089.97		44888		0
1088.97		45337.5		0
1087.97		45599.4		0
1086.97		45090.3		0
1085.97		45141.9		0
1084.97		45163.2		0
1083.97		45391.4		0
1082.97		45244.8		0
1081.97		45514.2		0
1080.97		45614.3		0
1079.97		44949.4		0
1078.97		45325.6		0
1077.97		44971.7		0
1076.97		44584.5		0
1075.97		45253.9		0
1074.97		45821		0
1073.97		45964.3		0
1072.97		46016.9		0
1071.97		46575.2		0
1070.97		45976.5		0
1069.97		45717.3		0
1068.97		46546		0
1067.97		46858.2		0
1066.97		46553.6		0
1065.97		46334		0
1064.97		46780		0
1063.97		46722.4		0
1062.97		46308.9		0
1061.97		46540.3		0
1060.97		46460.2		0
1059.97		45969.1		0
1058.97		46140.9		0
1057.97		46466.5		0
1056.97		46887.4		0
1055.97		46339.2		0
1054.97		47060.2		0
1053.97		46587.5		0
1052.97		46747.5		0
1051.97		47570.2		0
1050.97		47085.1		0
1049.97		47575.3		0
1048.97		47643.3		0
1047.97		47818.1		0
1046.97		48105.4		0
1045.97		48385.9		0
1044.97		49234.3		0
1043.97		49193.1		0
1042.97		47206.4		0
1041.97		48387.8		0
1040.97		48066.1		0
1039.97		48416.8		0
1038.97		48432.2		0
1037.97		47717.3		0
1036.97		47451.7		0
1035.97		47632.5		0
1034.97		47835.2		0
1033.97		47816.3		0
1032.97		47913.2		0
1031.97		48371.4		0
1030.97		48726.6		0
1029.97		48765.5		0
1028.97		49363		0
1027.97		48997.5		0
1026.97		48782.1		0
1025.97		49374.3		0
1024.97		50154.9		0
1023.97		50972.4		0
1022.97		51560.1		0
1021.97		52155.6		0
1020.97		53141.7		0
1019.97		52461.1		0
1018.97		52345.3		0
1017.97		51083.8		0
1016.97		51530.7		0
1015.97		50885.4		0
1014.97		50456.3		0
1013.97		49756.9		0
1012.97		49921.4		0
1011.97		50931.4		0
1010.97		50348.5		0
1009.97		50770.9		0
1008.97		51424.6		0
1007.97		52134.6		0
1006.97		52314.9		0
1005.97		53415		0
1004.97		54943		0
1003.97		55702.5		0
1002.97		56751.2		0
1001.97		57628.7		0
1000.97		57151.8		0
999.97		56407.4		0
998.97		55374.9		0
997.97		53043.5		0
996.97		52173.9		0
995.97		51755.4		0
994.97		51646.9		0
993.97		50061.2		0
992.97		48747.6		0
991.97		48515.5		0
990.97		47599.2		0
989.97		49201.6		0
988.97		48518.6		0
987.97		49740.1		0
986.97		49525.9		0
985.97		50645.1		0
984.97		55301.5		0
983.97		59367.4		0
982.97		62648.1		0
981.97		66078.8		0
980.97		69705.9		0
979.97		71358.5		0
978.97		67603.2		0
977.97		60576.5		0
976.97		55988.4		0
975.97		51350		0
974.97		48233.6		0
973.97		45636.9		0
972.97		43378.3		0
971.97		39939.4		0
970.97		38175.6		0
969.97		35901.7		0
968.97		34569.5		0
967.97		31988.6		0
966.97		29833.4		0
965.97		29346.2		0
964.97		28670.5		0
963.97		28412.7		0
962.97		28192.4		0
961.97		27764.7		0
960.97		27975.1		0
959.97		27902.2		0
958.97		26878.4		0
957.97		27897.3		0
956.97		28125		0
955.97		27974.1		0
954.97		27103.9		0
953.97		28333.2		0
952.97		27799.5		0
951.97		27887.6		0
950.97		27649.1		0
949.97		28202.1		0
948.97		28046.3		0
947.97		27911.9		0
946.97		27547.6		0
945.97		27573.5		0
944.97		27992.8		0
943.97		28591.3		0
942.97		27576.7		0
941.97		27543.8		0
940.97		27371.7		0
939.97		27787.2		0
938.97		28089.8		0
937.97		27818.6		0
936.97		28072.1		0
935.97		28082.6		0
934.97		28512.1		0
933.97		27488.4		0
932.97		27798.2		0
931.97		27650.8		0
930.97		28080.8		0
929.97		28197.4		0
928.97		28101.8		0
927.97		28442.1		0
926.97		27745.2		0
925.97		28593.6		0
924.97		28182.4		0
923.97		27868.3		0
922.97		28283.5		0
921.97		28862.5		0
920.97		28648.2		0
919.97		28315.4		0
918.97		28559.3		0
917.97		28513		0
916.97		28363.2		0
915.97		28611.2		0
914.97		28931.8		0
913.97		28523.6		0
912.97		28334.6		0
911.97		28756.2		0
910.97		28128.7		0
909.97		28872.2		0
908.97		28525.8		0
907.97		28244		0
906.97		28277		0
905.97		28271.5		0
904.97		28693.7		0
903.97		28285.2		0
902.97		28626.8		0
901.97		27880.3		0
900.97		28173.3		0
899.97		28734.7		0
898.97		28419.6		0
897.97		28245		0
896.97		28203.1		0
895.97		28733.8		0
894.97		28700.6		0
893.97		28936.9		0
892.97		28185		0
891.97		28440.8		0
890.97		28727.2		0
889.97		28479.3		0
888.97		28450		0
887.97		29506.3		0
886.97		29089.1		0
885.97		28528.2		0
884.97		29021.8		0
883.97		28926.6		0
882.97		28448.2		0
881.97		29146.6		0
880.97		29153.7		0
879.97		29534.2		0
878.97		29042.9		0
877.97		28872.1		0
876.97		28765.8		0
875.97		29160.4		0
874.97		29386		0
873.97		29537.5		0
872.97		29189.4		0
871.97		29423.9		0
870.97		29152.5		0
869.97		28502.9		0
868.97		28686		0
867.97		28987		0
866.97		29179.3		0
865.97		29735.4		0
864.97		29960.1		0
863.97		29119.5		0
862.97		29386.6		0
861.97		28901.7		0
860.97		29334.1		0
859.97		29028.1		0
858.97		29376.8		0
857.97		29252.7		0
856.97		29579.5		0
855.97		29884.3		0
854.97		29306.9		0
853.97		29026.6		0
852.97		29744.3		0
851.97		28993.5		0
850.97		29112.9		0
849.97		29989.9		0
848.97		29875.7		0
847.97		29341.4		0
846.97		29015		0
845.97		30130.9		0
844.97		29742.5		0
843.97		29542.5		0
842.97		29676.1		0
841.97		29880.2		0
840.97		29295.4		0
839.97		29463.4		0
838.97		29868		0
837.97		30060.2		0
836.97		30236.5		0
835.97		30562.1		0
834.97		30310.4		0
833.97		30131.6		0
832.97		29773.6		0
831.97		30050.5		0
830.97		30224.6		0
829.97		29553.6		0
828.97		29400.8		0
827.97		30325.7		0
826.97		29947		0
825.97		29179.2		0
824.97		30348.6		0
823.97		29557.7		0
822.97		29873.9		0
821.97		30497.8		0
820.97		30440.6		0
819.97		30749.2		0
818.97		29535.1		0
817.97		30499.4		0
816.97		30648.6		0
815.97		30188		0
814.97		30251.8		0
813.97		30187.8		0
812.97		30751.5		0
811.97		30181		0
810.97		30222.9		0
809.97		29645.3		0
808.97		30158.9		0
807.97		30540.1		0
806.97		30533.7		0
805.97		30831.7		0
804.97		31496.7		0
803.97		30431.8		0
802.97		30476.6		0
801.97		30745.6		0
800.97		30753.4		0
799.97		30687.6		0
798.97		30475.2		0
797.97		30177.2		0
796.97		30511.5		0
795.97		30629.1		0
794.97		30407.2		0
793.97		30839.8		0
792.97		30775.8		0
791.97		30548.1		0
790.97		31123.2		0
789.97		31220.7		0
788.97		31012.8		0
787.97		31344.5		0
786.97		31162.1		0
785.97		31256.4		0
784.97		31358.2		0
783.97		31580.5		0
782.97		31223.8		0
781.97		31150.4		0
780.97		30796.3		0
779.97		30914.9		0
778.97		31099.3		0
777.97		31355		0
776.97		30938.6		0
775.97		31032.3		0
774.97		31234.5		0
773.97		31143.2		0
772.97		31669.9		0
771.97		32084.2		0
770.97		31281.5		0
769.97		31597.3		0
768.97		31147.5		0
767.97		31622.7		0
766.97		31388		0
765.97		30994.3		0
764.97		31837.5		0
763.97		31856.2		0
762.97		31661.7		0
761.97		32058.3		0
760.97		31729.2		0
759.97		31436.9		0
758.97		31608.4		0
757.97		31260.5		0
756.97		31472.2		0
755.97		31824.1		0
754.97		31668.6		0
753.97		31654.6		0
752.97		31805.6		0
751.97		31537.5		0
750.97		32150.3		0
749.97		31884.6		0
748.97		31739.3		0
747.97		31715.2		0
746.97		31930.6		0
745.97		31869.9		0
744.97		31708.2		0
743.97		32511.4		0
742.97		32119.9		0
741.97		32163.6		0
740.97		31748.6		0
739.97		31966.5		0
738.97		32037.1		0
737.97		31605.4		0
736.97		32296.9		0
735.97		33085.2		0
734.97		32572.1		0
733.97		32651.8		0
732.97		31994.4		0
731.97		32642.2		0
730.97		32841.3		0
729.97		32908.1		0
728.97		32520.6		0
727.97		32791.3		0
726.97		32246.8		0
725.97		32126		0
724.97		32379.3		0
723.97		32338.2		0
722.97		33536.9		0
721.97		31659.9		0
720.97		32957.2		0
719.97		33010.6		0
718.97		33342.1		0
717.97		33460.1		0
716.97		33020.2		0
715.97		33424.7		0
714.97		32995.5		0
713.97		32187		0
712.97		32990.8		0
711.97		32519.6		0
710.97		33375.9		0
709.97		32855.3		0
708.97		32499.8		0
707.97		32977.1		0
706.97		33376.6		0
705.97		32986.2		0
704.97		32919.9		0
703.97		33614.9		0
702.97		33408.1		0
701.97		33212.4		0
700.97		33903.6		0
699.97		33779.1		0
698.97		33271.7		0
697.97		33986.4		0
696.97		33056.2		0
695.97		33181		0
694.97		33312.1		0
693.97		33813		0
692.97		33752.4		0
691.97		33668.9		0
690.97		34104.8		0
689.97		34099.1		0
688.97		33707		0
687.97		33840.8		0
686.97		33391.5		0
685.97		33299.3		0
684.97		33461.2		0
683.97		33253.7		0
682.97		33918.3		0
681.97		34044.9		0
680.97		33544.2		0
679.97		33884.2		0
678.97		34796.4		0
677.97		34167.4		0
676.97		33869		0
675.97		33904.6		0
674.97		33543.2		0
673.97		34192.4		0
672.97		34268		0
671.97		33631.7		0
670.97		34779.8		0
669.97		34174.1		0
668.97		34159.6		0
667.97		34845.9		0
666.97		34828.1		0
665.97		34555.8		0
664.97		34562.5		0
663.97		34561		0
662.97		34468.5		0
661.97		34797.2		0
660.97		34914.8		0
659.97		34548.1		0
658.97		34256		0
657.97		33759.3		0
656.97		34766.3		0
655.97		34666.9		0
654.97		35000.5		0
653.97		34705		0
652.97		35343.6		0
651.97		35336.7		0
650.97		35151.7		0
649.97		34466.7		0
648.97		35274.3		0
647.97		35574.7		0
646.97		35332.4		0
645.97		35084.9		0
644.97		34974		0
643.97		35217.5		0
642.97		35131.8		0
641.97		35116.5		0
640.97		35451.5		0
639.97		35816.7		0
638.97		35191.1		0
637.97		35115.5		0
636.97		35257		0
635.97		35472.3		0
634.97		35241.8		0
633.97		35273.4		0
632.97		35868.9		0
631.97		35977.9		0
630.97		35684.6		0
629.97		35535.3		0
628.97		35785.4		0
627.97		35481.7		0
626.97		36115.7		0
625.97		35890.1		0
624.97		35618.5		0
623.97		35573.3		0
622.97		36152.3		0
621.97		36498.3		0
620.97		36207.9		0
619.97		36022		0
618.97		36555.7		0
617.97		35773.4		0
616.97		36326.4		0
615.97		36785.9		0
614.97		37166.9		0
613.97		36325.9		0
612.97		36449.1		0
611.97		36335.1		0
610.97		36531.9		0
609.97		37048.3		0
608.97		36844.5		0
607.97		36187.4		0
606.97		36744		0
605.97		36590.4		0
604.97		37097.6		0
603.97		37031.1		0
602.97		36675.3		0
601.97		37104.5		0
600.97		36871.2		0
599.97		36944.4		0
598.97		37190.1		0
597.97		37141		0
596.97		37335.4		0
595.97		37268.5		0
594.97		37301.3		0
593.97		37675.8		0
592.97		37526.8		0
591.97		37435.8		0
590.97		37591.7		0
589.97		37612.6		0
588.97		37471.7		0
587.97		37485		0
586.97		38569.5		0
585.97		38193.9		0
584.97		38783.1		0
583.97		38625.8		0
582.97		38029.8		0
581.97		38045.4		0
580.97		38628.4		0
579.97		38845.4		0
578.97		37891.9		0
577.97		37878.8		0
576.97		38329.5		0
575.97		37807.4		0
574.97		37894.7		0
573.97		38019.2		0
572.97		37923.9		0
571.97		37771.3		0
570.97		37272.9		0
569.97		37372.6		0
568.97		36542.5		0
567.97		35942.1		0
566.97		35892.8		0
565.97		35927.5		0
564.97		35690.4		0
563.97		36606.1		0
562.97		37914		0
561.97		38665.1		0
560.97		39702		0
559.97		41108.3		0
558.97		42245.2		0
557.97		42315.1		0
556.97		43412		0
555.97		45329.1		0
554.97		44983		0
553.97		44701.5		0
552.97		41303.1		0
551.97		39253.7		0
550.97		37476.7		0
549.97		34952.2		0
548.97		33493.7		0
547.97		32803.4		0
546.97		31763.6		0
545.97		29897.8		0
544.97		28611.7		0
543.97		25954.6		0
542.97		22351.4		0
541.97		19330.2		0
540.97		17062.7		0
539.97		16920.3		0
538.97		16436.7		0
537.97		16626.9		16626.9
536.97		17803.6		16625.1
535.97		21350.5		16615.5
534.97		38813.3		16582.6
533.97		103526		16435.3
532.97		205522		15864.1
531.97		208744		14622.5
530.97		110475		13352.3
529.97		43462.2		12716.9
528.97		21431.5		12515.8
527.97		15391.2		12457.5
526.97		13767.6		12438.3
525.97		13119.9		12429.6
524.97		12460		12425
523.97		12424.8		12424.8
522.97		12432.5		0
521.97		12499.7		0
520.97		12284.1		0
519.97		12306.2		0
518.97		12632.4		0
517.97		12515.1		0
516.97		12405.1		0
515.97		12544		0
514.97		12433.3		0
513.97		12356.7		0
512.97		11861.7		0
511.97		12470.6		0
510.97		12327.1		0
509.97		12454.2		0
508.97		12249.8		0
507.97		12496		0
506.97		12082.8		0
505.97		12269.5		0
504.97		12496.2		0
503.97		12180.8		0
502.97		12100.1		0
501.97		12327.7		0
500.97		12571.6		0
499.97		12941.9		0
498.97		12791.1		0
497.97		12861.3		0
496.97		12796.6		0
495.97		12709.5		0
494.97		12451.5		0
493.97		12614.1		0
492.97		12409.2		0
491.97		11795.7		0
490.97		12108		0
489.97		12173.6		0
488.97		12021.3		0
487.97		12004		0
486.97		12371		0
485.97		12016.4		0
484.97		12024		0
483.97		11761.8		0
482.97		12051.4		0
481.97		12130.2		0
480.97		12339.9		0
479.97		12236.8		0
478.97		12250.7		0
477.97		12036.8		0
476.97		12339.4		0
475.97		12345		0
474.97		12540.6		0
473.97		12433.2		0
472.97		12587.1		0
471.97		11994.6		0
470.97		12334.9		0
469.97		12138.2		0
468.97		12558.3		0
467.97		12167.1		0
466.97		11867.2		0
465.97		11926.1		0
464.97		12358.4		0
463.97		12075.7		0
462.97		12419		0
461.97		12085.9		0
460.97		12199.6		0
459.97		12228.5		0
458.97		12579.3		0
457.97		12276.3		0
456.97		12144.4		0
455.97		12133.8		0
454.97		12201.9		0
453.97		12590.8		0
452.97		12294.1		0
451.97		12238.4		0
450.97		12092.5		0
449.97		11878.2		0
448.97		12655.6		0
447.97		12290.2		0
446.97		12564.7		0
445.97		12616.6		0
444.97		12217		0
443.97		11913.8		0
442.97		12001.6		0
441.97		12204		0
440.97		12176.6		0
439.97		12538.2		0
438.97		12685.1		0
437.97		12296.2		0
436.97		12350.2		0
435.97		12257.3		0
434.97		12329.1		0
433.97		12750.4		0
432.97		12577.7		0
431.97		12195.5		0
430.97		12194.8		0
429.97		12494		0
428.97		12565.3		0
427.97		12348.2		0
426.97		12644.9		0
425.97		12635.6		0
424.97		12879.7		0
423.97		12928.5		0
422.97		12668.8		0
421.97		12811		0
420.97		12393.6		0
419.97		13278		0
418.97		12811.4		0
417.97		12785.9		0
416.97		12087.7		0
415.97		12352.1		0
414.97		12224		0
413.97		12229.4		0
412.97		12395.7		0
411.97		12580.6		0
410.97		11864.1		11864.1
409.97		11833.6		11833.6
408.97		12516.8		11833.3
407.97		12739.4		11824.4
406.97		12315.9		11812.6
405.97		12025.2		11806
404.97		12284.1		11802.9
403.97		12516.5		11796.5
402.97		12467.7		11787.1
401.97		13279.3		11778.3
400.97		15160.2		11759
399.97		17763.6		11715.9
398.97		18638.8		11639.5
397.97		15514.3		11551.1
396.97		13244		11501.1
395.97		11924.9		11479.1
394.97		12065.8		11473.5
393.97		11941		11466
392.97		11460		11460
391.97		11564.3		11564.3
390.97		11978.7		0
389.97		11651.5		0
388.97		12193.9		0
387.97		11718.6		0
386.97		11306.1		0
385.97		11363.8		0
384.97		12146.9		0
383.97		11912.3		0
382.97		12087		0
381.97		11977.4		0
380.97		11940.4		0
379.97		11691.5		0
378.97		12186.4		0
377.97		11753.7		0
376.97		12278.4		0
375.97		11988.8		0
374.97		11879.5		0
373.97		11760.3		0
372.97		11840.5		0
371.97		11920.3		0
370.97		12032.5		0
369.97		11797		0
368.97		12244.6		0
367.97		12221.7		0
366.97		12110.2		0
365.97		12227.6		0
364.97		12387.8		0
363.97		12092.7		0
362.97		11850.8		0
361.97		12103.6		0
360.97		12481.9		0
359.97		12068.9		0
358.97		12053.7		0
357.97		12555.4		0
356.97		12372.1		0
355.97		12253.9		0
354.97		11986.6		0
353.97		12401.7		0
352.97		12127.8		0
351.97		12096.4		0
350.97		12408.9		0
349.97		12632.2		0
348.97		12237.1		0
347.97		12693.6		0
346.97		12588.2		0
345.97		12562.8		0
344.97		12758.6		0
343.97		12494.9		0
342.97		12486.7		0
341.97		12491.5		0
340.97		12324.3		0
339.97		12682		0
338.97		12439.9		0
337.97		12201.9		0
336.97		12396.5		0
335.97		12478.7		0
334.97		12696.4		0
333.97		12648.8		0
332.97		12515		0
331.97		12586.3		0
330.97		12442.1		0
329.97		12643.2		0
328.97		12623.9		0
327.97		12600		0
326.97		12893.9		0
325.97		13106.3		0
324.97		13151.8		0
323.97		12984.9		0
322.97		12472.4		0
321.97		12993.4		0
320.97		12721.4		0
319.97		13040.5		0
318.97		12647.8		0
317.97		13175		0
316.97		13314.9		0
315.97		12838.7		0
314.97		13124		0
313.97		12792.4		0
312.97		13123.9		0
311.97		13391.7		0
310.97		13419.9		0
309.97		13041.3		0
308.97		13522.6		0
307.97		13450.3		0
306.97		13209.2		0
305.97		12879.8		0
304.97		12514.7		0
303.97		12227.2		0
302.97		12161		0
301.97		11862.4		0
300.97		11492.3		0
299.97		11238		0
298.97		11027.9		0
297.97		11017.5		0
296.97		10709.8		0
295.97		10232.7		0
294.97		10267.2		10267.2
293.97		10439.5		10266.6
292.97		10452.7		10237.7
291.97		10202.2		10202.2
290.97		11392.6		10197.4
289.97		11984.4		10159.4
288.97		13438		10103.7
287.97		16331.5		10006.4
286.97		20230.2		9826.78
285.97		26901.6		9535.2
284.97		33290.3		9052.75
283.97		32121.3		8382.5
282.97		21286.2		7727.49
281.97		11386		7353.73
280.97		7839.07		7242.6
279.97		7686.29		7226.14
278.97		7213.47		7213.47
277.97		7804.93		0
276.97		7625.82		0
275.97		7402.96		0
274.97		7204.18		0
273.97		7398.94		0
272.97		7160.44		0
271.97		7157.38		0
270.97		7478.15		0
269.97		7259.93		0
268.97		7244.56		0
267.97		7462.68		0
266.97		7478.8		0
265.97		7287.38		0
264.97		7456.99		0
263.97		7578.22		0
262.97		7573.38		0
261.97		7799.44		0
260.97		7731.75		0
259.97		7378.15		0
258.97		7681.03		0
257.97		7655.41		0
256.97		7537.76		0
255.97		7445.95		0
254.97		7470.15		0
253.97		7666.58		0
252.97		7617.81		0
251.97		7542.75		0
250.97		7502.61		0
249.97		7466.95		0
248.97		7609.89		0
247.97		7784.99		0
246.97		7634.09		0
245.97		7452.43		0
244.97		7538.76		0
243.97		7716.14		0
242.97		7841.75		0
241.97		7621.79		0
240.97		7495.8		0
239.97		7738.28		0
238.97		7680.89		0
237.97		7600.46		0
236.97		7720.91		0
235.97		7558.28		0
234.97		7591.8		0
233.97		7800.1		0
232.97		7688.3		0
231.97		7789.9		0
230.97		7706.1		0
229.97		7778.31		0
228.97		7590.72		0
227.97		7597.95		0
226.97		7464.1		0
225.97		7930.1		0
224.97		7722.31		0
223.97		7850.4		0
222.97		7673.94		0
221.97		7905.65		0
220.97		7676.51		0
219.97		7907.54		0
218.97		7517.19		0
217.97		8047.18		0
216.97		7549.26		0
215.97		8057.2		0
214.97		7939.21		0
213.97		8121.55		0
212.97		7869.35		0
211.97		8039.35		0
210.97		7754.91		0
209.97		7854.27		0
208.97		7882.06		0
207.97		8112.68		0
206.97		7959.8		0
205.97		7885.57		0
204.97		8031.72		0
203.97		8103.65		0
202.97		7966.85		0
201.97		8240.27		0
200.97		8161.65		0
199.97		8522.77		0
198.97		8236.35		0
197.97		8241.88		0
196.97		8452.14		0
195.97		8662.85		0
194.97		8411.33		0
193.97		8645.61		0
192.97		8394.09		0
191.97		8094.91		0
190.97		8216.56		0
189.97		8409.14		0
188.97		8247.92		0
187.97		8440.04		0
186.97		8552.21		0
185.97		8238.84		0
184.97		8280.61		0
183.97		8178.67		0
182.97		8401.84		0
181.97		8613.47		0
180.97		9097.62		0
179.97		8845.15		0
178.97		9128.91		0
177.97		9381.87		0
176.97		9531.98		0
175.97		9391.24		0
174.97		9399.38		0
173.97		9543.34		0
172.97		9100.03		0
171.97		9210.68		0
170.97		8853.05		0
169.97		8729.07		0
168.97		8443.66		0
167.97		8210.58		0
166.97		7614.64		0
165.97		7286.5		0
164.97		6962.27		0
163.97		6302.71		0
162.97		5798.76		0
161.97		5684.89		0
160.97		5495.6		0
159.97		6111.07		0
158.97		6915.96		0
157.97		7812.51		0
156.97		10847.5		0
155.97		18522.6		0
154.97		29253.5		0
153.97		32877.4		0
152.97		24184		0
151.97		14077.8		0
150.97		9025.58		0
149.97		7410.98		0
148.97		6599.66		0
147.97		5944.28		0
146.97		6231.49		0
145.97		5779.14		0
144.97		5648.91		0
143.97		5712.64		0
142.97		5636.88		0
141.97		5573.14		0
140.97		5328.43		0
139.97		5662.03		0
138.97		5384.29		0
137.97		5547.02		0
136.97		5264.28		0
135.97		5091.35		0
134.97		5208.23		0
133.97		5132.82		0
132.97		5325.39		0
131.97		5035.72		0
130.97		5197.31		0
129.97		5275.65		0
128.97		5669.82		0
127.97		5810.73		0
126.97		6047.68		0
125.97		6573.55		0
124.97		6175.58		0
123.97		6287.88		0
122.97		6220.3		0
121.97		6064.19		0
120.97		5866.13		0
119.97		5449.75		0
118.97		5239.26		0
117.97		4965.45		0
116.97		4457.54		0
115.97		4276.89		0
114.97		3847.92		0
113.97		3409.07		0
112.97		3113.77		0
111.97		2550.87		0
110.97		2413.05		0
109.97		2293.82		0
108.97		2320.24		2320.24
107.97		2402.44		2320.17
106.97		2613.73		2319.82
105.97		4700.55		2318.77
104.97		12908.4		2310.77
103.97		29935.4		2275.44
102.97		35193.6		2183.36
101.97		19470.6		2073.5
100.97		6200.1		2015.6
99.97		2863.12		2001.68
98.97		2192.3		1998.81
97.97		2315.3		1998.17
96.97		2102.41		1997.11
95.97		1996.76		1996.76
94.97		2094.31		0
93.97		1997.23		0
92.97		1977.55		0
91.97		2134.14		0
90.97		2423.54		0
89.97		2358.35		0
88.97		2452.39		0
87.97		2407.56		0
86.97		2241.85		0
85.97		2150.06		0
84.97		1965.27		0
83.97		2094.51		0
82.97		2358.89		0
81.97		2122.12		0
80.97		2061.27		0
79.97		2235.05		0
78.97		2029.56		0
77.97		2055.63		0
76.97		2050.67		0
75.97		1919.05		0
74.97		1973.12		0
73.97		2172.32		0
72.97		2082.76		0
71.97		1960.37		0
70.97		1964.26		0
69.97		2127.42		0
68.97		2100.39		0
67.97		1964.39		0
66.97		2058.04		0
65.97		2038		0
64.97		1960.46		0
63.97		1829.23		0
62.97		1959.94		0
61.97		2071.65		0
60.97		1894.28		0
59.97		1959.66		0
58.97		2111.61		0
57.97		2156.08		0
56.97		2069.15		0
55.97		2258.19		0
54.97		2180.02		0
53.97		2347.15		0
52.97		2244.5		0
51.97		2255.37		0
50.97		2305.01		0
49.97		2290.46		0
48.97		2402.1		0
47.97		2365.92		0
46.97		2254.61		0
45.97		2333.12		0
44.97		2179.52		0
43.97		2048.81		0
42.97		1952.97		0
41.97		1967.16		0
40.97		2055.57		0
39.97		2022.27		0
38.97		1888.98		0
37.97		1793.57		0
36.97		1692.2		0
35.97		1664.82		0
34.97		1701.19		0
33.97		1650.48		0
32.97		1802.79		0
31.97		1912.42		0
30.97		2112.88		0
29.97		2303.34		0
28.97		2794.99		0
27.97		3692.16		0
26.97		5413.01		0
25.97		7306.06		0
24.97		7304.89		0
23.97		5683.97		0
22.97		3068.05		0
21.97		1608.54		0
20.97		1100.94		0
19.97		936.384		0
18.97		752.635		0
17.97		752.855		0
16.97		857.521		0
15.97		1347.18		0
14.97		1866.71		0
13.97		1967.6		0
12.97		1882.72		0
11.97		1958.48		0
10.97		1815.9		0
9.97		1716.99		0
8.97		1847.13		0
7.97		1965.74		0
6.97		1777.84		0
5.97		1333.29		0
4.97		667.607		0
3.97		328.993		0
2.97		206.286		0
1.97		115.522		0
0.97		36.5087		0
-0.03		12.9613		0
-1.03		10.5911		0
-2.03		0.440044		0
-3.03		0.155016		0
-4.03		4.84548		0
-5.03		1.11011		0
-6.03		7.83578		0
-7.03		4.72547		0
-8.03		5.27553		0
-9.03		2.16522		0
-10.03		3.89039		0

## Sheet: Peak Table
Peak Table :
	Name	Start BE	Peak BE	End BE	Height CPS	FWHM eV	Area (P) CPS.eV	Area (N) TPP-2M	Atomic %	Peak Type	Q	SF ALTHERMO1	TXFN	Backgnd	PP Height CPS	PP Hgt (N)	PP At. %	Title	File Name
	Si2p	108.6	103.615	96.6	7686.24	1.871	15685.7	0.2096	20.99	Standard	1	0.9	1045.92	Smart	7832.76	0.0209	23.633	Si2p Scan	D:\XPS17\170305-yzk_mp\303SZC-6.DATA\Si2p Scan_0.VGD
	C1s	296.6	284.822	273.07	5011.67	3.03	18640.7	0.2353	23.562	Standard	1	1	1110.89	Smart	5292.8	0.0134	15.085	C1s Scan	D:\XPS17\170305-yzk_mp\303SZC-6.DATA\C1s Scan_0.VGD
	N1s	408.6	399.703	394.6	1457.39	2.096	4305.76	0.0336	3.367	Standard	1	1.676	1157.19	Smart	1623.91	0.0051	5.726	N1s Scan	D:\XPS17\170305-yzk_mp\303SZC-6.DATA\N1s Scan_0.VGD
	O1s	540.6	532.833	526.6	50339.3	1.837	107414	0.5125	51.313	Standard	1	2.881	1216.95	Smart	51380.6	0.049	55.344	O1s Scan	D:\XPS17\170305-yzk_mp\303SZC-6.DATA\O1s Scan_0.VGD
	Zn2p	1057.14	1021.64	1012.2	1055.71	1.591	13248.9	0.0077	0.769	Standard	1	31.861	1526	Smart	1621.12	0.0002	0.212	Zn2p Scan	D:\XPS17\170305-yzk_mp\303SZC-6.DATA\Zn2p Scan_0.VGD

## Sheet: Titles
15:38:31 Thursday, March 09, 2017
D:\XPS17\170305-yzk_mp\303SZC-6.xls
303SZC-6
Data Files :	Title	File Name	Comment
	Zn2p Scan	D:\XPS17\170305-yzk_mp\303SZC-6.DATA\Zn2p Scan_0.VGD
	ZnLM2 Scan	D:\XPS17\170305-yzk_mp\303SZC-6.DATA\ZnLM2 Scan_0.VGD
	Cl2p Scan	D:\XPS17\170305-yzk_mp\303SZC-6.DATA\Cl2p Scan_0.VGD
	Si2s Scan	D:\XPS17\170305-yzk_mp\303SZC-6.DATA\Si2s Scan_0.VGD
	O1s Scan	D:\XPS17\170305-yzk_mp\303SZC-6.DATA\O1s Scan_0.VGD
	N1s Scan	D:\XPS17\170305-yzk_mp\303SZC-6.DATA\N1s Scan_0.VGD
	C1s Scan	D:\XPS17\170305-yzk_mp\303SZC-6.DATA\C1s Scan_0.VGD
	Si2p Scan	D:\XPS17\170305-yzk_mp\303SZC-6.DATA\Si2p Scan_0.VGD
	Zn2p Scan	D:\XPS17\170305-yzk_mp\303SZC-6.DATA\Zn2p Scan.VGD
	ZnLM2 Scan	D:\XPS17\170305-yzk_mp\303SZC-6.DATA\ZnLM2 Scan.VGD
	Cl2p Scan	D:\XPS17\170305-yzk_mp\303SZC-6.DATA\Cl2p Scan.VGD
	Si2s Scan	D:\XPS17\170305-yzk_mp\303SZC-6.DATA\Si2s Scan.VGD
	O1s Scan	D:\XPS17\170305-yzk_mp\303SZC-6.DATA\O1s Scan.VGD
	N1s Scan	D:\XPS17\170305-yzk_mp\303SZC-6.DATA\N1s Scan.VGD
	C1s Scan	D:\XPS17\170305-yzk_mp\303SZC-6.DATA\C1s Scan.VGD
	Si2p Scan	D:\XPS17\170305-yzk_mp\303SZC-6.DATA\Si2p Scan.VGD
	Survey	D:\XPS17\170305-yzk_mp\303SZC-6.DATA\Survey.VGD
