# Supplementary material for: Highly efficient triazolone/metal ion/polydopamine/MCM-41 sustained release system with pH sensitivity for pesticide delivery
Source: R Soc Open Sci. 2018 Jul 11;5(7):180658. doi: 10.1098/rsos.180658 (PMC6083694; doi:10.1098/rsos.180658)
Supplement: FT-IR raw data [file rsos180658supp2.zip › XRD raw data/MCM-41.TXT]

Sample
Comments	xuyi
Filename	D:\rigaku\CHE'SG~1\XY\2017\NEWFOL~1\LC\303SZC\11.raw
Goniometer	RINT2000 vertical goniometer
Attachment	Standard sample holder
Monochromater	Fixed Monochromator
ScanningMode	2Theta/Theta
ScanningType	Continuos Scanning
X-Ray	40kV/30mA
DivSlit	1/6deg.
DivH.L.Slit	10mm
SctSlit	1/6deg.
RecSlit	0.15mm
Monochro RS	No Use
Start	0.6
Stop	10
Step	0.02
0.6	106.667
0.62	95
0.64	100
0.66	81.6667
0.68	86.6667
0.7	90
0.72	113.333
0.74	86.6667
0.76	98.3333
0.78	110
0.8	63.3333
0.82	105
0.84	90
0.86	106.667
0.88	116.667
0.9	116.667
0.92	90
0.94	116.667
0.96	98.3333
0.98	110
1	95
1.02	133.333
1.04	113.333
1.06	138.333
1.08	131.667
1.1	121.667
1.12	160
1.14	163.333
1.16	146.667
1.18	150
1.2	165
1.22	126.667
1.24	140
1.26	165
1.28	176.667
1.3	153.333
1.32	173.333
1.34	170
1.36	176.667
1.38	158.333
1.4	185
1.42	235
1.44	210
1.46	176.667
1.48	198.333
1.5	231.667
1.52	230
1.54	230
1.56	286.667
1.58	315
1.6	350
1.62	315
1.64	296.667
1.66	331.667
1.68	358.333
1.7	333.333
1.72	420
1.74	410
1.76	408.333
1.78	451.667
1.8	428.333
1.82	435
1.84	475
1.86	466.667
1.88	540
1.9	600
1.92	645
1.94	630
1.96	680
1.98	683.333
2	761.667
2.02	786.667
2.04	760
2.06	850
2.08	825
2.1	820
2.12	898.333
2.14	933.333
2.16	978.333
2.18	1053.33
2.2	1028.33
2.22	1115
2.24	1180
2.26	1351.67
2.28	1395
2.3	1430
2.32	1533.33
2.34	1640
2.36	1648.33
2.38	2025
2.4	2058.33
2.42	2123.33
2.44	2200
2.46	2181.67
2.48	2055
2.5	1861.67
2.52	1566.67
2.54	1295
2.56	1023.33
2.58	871.667
2.6	826.667
2.62	648.333
2.64	541.667
2.66	471.667
2.68	445
2.7	333.333
2.72	346.667
2.74	313.333
2.76	288.333
2.78	245
2.8	275
2.82	221.667
2.84	181.667
2.86	266.667
2.88	233.333
2.9	223.333
2.92	225
2.94	223.333
2.96	171.667
2.98	186.667
3	193.333
3.02	190
3.04	188.333
3.06	216.667
3.08	205
3.1	180
3.12	186.667
3.14	183.333
3.16	165
3.18	191.667
3.2	173.333
3.22	161.667
3.24	198.333
3.26	180
3.28	181.667
3.3	175
3.32	225
3.34	160
3.36	193.333
3.38	140
3.4	198.333
3.42	173.333
3.44	158.333
3.46	150
3.48	180
3.5	168.333
3.52	161.667
3.54	153.333
3.56	165
3.58	166.667
3.6	166.667
3.62	166.667
3.64	183.333
3.66	166.667
3.68	203.333
3.7	221.667
3.72	171.667
3.74	176.667
3.76	191.667
3.78	205
3.8	181.667
3.82	178.333
3.84	178.333
3.86	205
3.88	183.333
3.9	243.333
3.92	183.333
3.94	191.667
3.96	211.667
3.98	245
4	245
4.02	265
4.04	246.667
4.06	238.333
4.08	285
4.1	276.667
4.12	270
4.14	283.333
4.16	233.333
4.18	311.667
4.2	255
4.22	308.333
4.24	240
4.26	256.667
4.28	265
4.3	200
4.32	208.333
4.34	205
4.36	200
4.38	153.333
4.4	185
4.42	203.333
4.44	138.333
4.46	196.667
4.48	140
4.5	161.667
4.52	198.333
4.54	173.333
4.56	181.667
4.58	165
4.6	181.667
4.62	150
4.64	176.667
4.66	151.667
4.68	211.667
4.7	153.333
4.72	186.667
4.74	191.667
4.76	183.333
4.78	211.667
4.8	200
4.82	188.333
4.84	173.333
4.86	146.667
4.88	163.333
4.9	171.667
4.92	115
4.94	133.333
4.96	120
4.98	123.333
5	116.667
5.02	95
5.04	78.3333
5.06	101.667
5.08	95
5.1	105
5.12	71.6667
5.14	96.6667
5.16	60
5.18	75
5.2	68.3333
5.22	78.3333
5.24	91.6667
5.26	73.3333
5.28	76.6667
5.3	56.6667
5.32	46.6667
5.34	41.6667
5.36	46.6667
5.38	50
5.4	46.6667
5.42	58.3333
5.44	55
5.46	51.6667
5.48	70
5.5	38.3333
5.52	48.3333
5.54	46.6667
5.56	48.3333
5.58	46.6667
5.6	48.3333
5.62	51.6667
5.64	56.6667
5.66	73.3333
5.68	31.6667
5.7	51.6667
5.72	55
5.74	46.6667
5.76	40
5.78	68.3333
5.8	51.6667
5.82	36.6667
5.84	41.6667
5.86	45
5.88	50
5.9	61.6667
5.92	50
5.94	48.3333
5.96	41.6667
5.98	70
6	40
6.02	60
6.04	35
6.06	51.6667
6.08	65
6.1	55
6.12	48.3333
6.14	71.6667
6.16	48.3333
6.18	40
6.2	36.6667
6.22	73.3333
6.24	43.3333
6.26	53.3333
6.28	63.3333
6.3	58.3333
6.32	71.6667
6.34	43.3333
6.36	43.3333
6.38	45
6.4	51.6667
6.42	46.6667
6.44	53.3333
6.46	55
6.48	46.6667
6.5	45
6.52	31.6667
6.54	43.3333
6.56	43.3333
6.58	38.3333
6.6	48.3333
6.62	41.6667
6.64	31.6667
6.66	50
6.68	56.6667
6.7	40
6.72	35
6.74	23.3333
6.76	33.3333
6.78	25
6.8	41.6667
6.82	53.3333
6.84	20
6.86	43.3333
6.88	33.3333
6.9	20
6.92	36.6667
6.94	30
6.96	33.3333
6.98	28.3333
7	36.6667
7.02	26.6667
7.04	38.3333
7.06	23.3333
7.08	28.3333
7.1	33.3333
7.12	26.6667
7.14	31.6667
7.16	51.6667
7.18	28.3333
7.2	16.6667
7.22	23.3333
7.24	26.6667
7.26	31.6667
7.28	28.3333
7.3	28.3333
7.32	28.3333
7.34	23.3333
7.36	20
7.38	23.3333
7.4	26.6667
7.42	20
7.44	31.6667
7.46	15
7.48	16.6667
7.5	31.6667
7.52	15
7.54	16.6667
7.56	20
7.58	21.6667
7.6	18.3333
7.62	26.6667
7.64	15
7.66	31.6667
7.68	18.3333
7.7	25
7.72	15
7.74	20
7.76	35
7.78	15
7.8	20
7.82	18.3333
7.84	16.6667
7.86	18.3333
7.88	31.6667
7.9	23.3333
7.92	30
7.94	25
7.96	31.6667
7.98	23.3333
8	16.6667
8.02	25
8.04	21.6667
8.06	15
8.08	30
8.1	20
8.12	21.6667
8.14	23.3333
8.16	18.3333
8.18	23.3333
8.2	20
8.22	21.6667
8.24	16.6667
8.26	16.6667
8.28	20
8.3	11.6667
8.32	20
8.34	15
8.36	18.3333
8.38	25
8.4	13.3333
8.42	15
8.44	11.6667
8.46	21.6667
8.48	16.6667
8.5	15
8.52	11.6667
8.54	30
8.56	23.3333
8.58	25
8.6	25
8.62	21.6667
8.64	21.6667
8.66	25
8.68	16.6667
8.7	33.3333
8.72	15
8.74	15
8.76	23.3333
8.78	23.3333
8.8	23.3333
8.82	16.6667
8.84	18.3333
8.86	35
8.88	20
8.9	18.3333
8.92	11.6667
8.94	15
8.96	18.3333
8.98	18.3333
9	13.3333
9.02	10
9.04	20
9.06	13.3333
9.08	10
9.1	20
9.12	25
9.14	5
9.16	20
9.18	13.3333
9.2	15
9.22	20
9.24	16.6667
9.26	15
9.28	13.3333
9.3	15
9.32	13.3333
9.34	13.3333
9.36	11.6667
9.38	20
9.4	18.3333
9.42	10
9.44	13.3333
9.46	25
9.48	16.6667
9.5	16.6667
9.52	16.6667
9.54	23.3333
9.56	25
9.58	11.6667
9.6	18.3333
9.62	15
9.64	13.3333
9.66	13.3333
9.68	21.6667
9.7	23.3333
9.72	21.6667
9.74	11.6667
9.76	25
9.78	20
9.8	5
9.82	11.6667
9.84	13.3333
9.86	13.3333
9.88	16.6667
9.9	5
9.92	8.33333
9.94	13.3333
9.96	20
9.98	16.6667
10	16.6667
