# Supplementary material for: Highly efficient triazolone/metal ion/polydopamine/MCM-41 sustained release system with pH sensitivity for pesticide delivery
Source: R Soc Open Sci. 2018 Jul 11;5(7):180658. doi: 10.1098/rsos.180658 (PMC6083694; doi:10.1098/rsos.180658)
Supplement: FT-IR raw data [file rsos180658supp2.zip › XRD raw data/PDA-MCM-41.TXT]

Sample
Comments	xuyi
Filename	D:\rigaku\CHE'SG~1\XY\2017\NEWFOL~1\LC\303SZC\10.raw
Goniometer	RINT2000 vertical goniometer
Attachment	Standard sample holder
Monochromater	Fixed Monochromator
ScanningMode	2Theta/Theta
ScanningType	Continuos Scanning
X-Ray	40kV/30mA
DivSlit	1/6deg.
DivH.L.Slit	10mm
SctSlit	1/6deg.
RecSlit	0.15mm
Monochro RS	No Use
Start	0.6
Stop	10
Step	0.02
0.6	1325
0.62	1340
0.64	1360
0.66	1316.67
0.68	1295
0.7	1266.67
0.72	1163.33
0.74	1261.67
0.76	1128.33
0.78	1203.33
0.8	1260
0.82	1156.67
0.84	1071.67
0.86	1095
0.88	1270
0.9	1160
0.92	1215
0.94	1165
0.96	1076.67
0.98	1071.67
1	1080
1.02	1036.67
1.04	1068.33
1.06	1063.33
1.08	1056.67
1.1	1006.67
1.12	1030
1.14	976.667
1.16	1010
1.18	1018.33
1.2	975
1.22	896.667
1.24	1016.67
1.26	991.667
1.28	915
1.3	945
1.32	911.667
1.34	895
1.36	908.333
1.38	883.333
1.4	965
1.42	876.667
1.44	913.333
1.46	963.333
1.48	873.333
1.5	816.667
1.52	901.667
1.54	915
1.56	926.667
1.58	895
1.6	916.667
1.62	916.667
1.64	875
1.66	880
1.68	895
1.7	795
1.72	925
1.74	846.667
1.76	890
1.78	895
1.8	863.333
1.82	838.333
1.84	880
1.86	871.667
1.88	923.333
1.9	886.667
1.92	841.667
1.94	891.667
1.96	900
1.98	910
2	990
2.02	930
2.04	960
2.06	1015
2.08	946.667
2.1	953.333
2.12	1008.33
2.14	956.667
2.16	1010
2.18	1046.67
2.2	1096.67
2.22	1161.67
2.24	1118.33
2.26	1171.67
2.28	1218.33
2.3	1218.33
2.32	1416.67
2.34	1295
2.36	1396.67
2.38	1531.67
2.4	1535
2.42	1650
2.44	1676.67
2.46	1743.33
2.48	1713.33
2.5	1605
2.52	1491.67
2.54	1285
2.56	1271.67
2.58	1075
2.6	888.333
2.62	813.333
2.64	661.667
2.66	593.333
2.68	590
2.7	518.333
2.72	510
2.74	461.667
2.76	401.667
2.78	381.667
2.8	388.333
2.82	370
2.84	333.333
2.86	351.667
2.88	323.333
2.9	388.333
2.92	301.667
2.94	293.333
2.96	313.333
2.98	246.667
3	296.667
3.02	290
3.04	273.333
3.06	280
3.08	226.667
3.1	246.667
3.12	241.667
3.14	216.667
3.16	285
3.18	241.667
3.2	286.667
3.22	248.333
3.24	221.667
3.26	276.667
3.28	213.333
3.3	228.333
3.32	208.333
3.34	233.333
3.36	196.667
3.38	206.667
3.4	233.333
3.42	218.333
3.44	203.333
3.46	203.333
3.48	230
3.5	220
3.52	178.333
3.54	185
3.56	216.667
3.58	206.667
3.6	201.667
3.62	160
3.64	171.667
3.66	168.333
3.68	178.333
3.7	201.667
3.72	146.667
3.74	190
3.76	166.667
3.78	180
3.8	173.333
3.82	171.667
3.84	181.667
3.86	146.667
3.88	173.333
3.9	168.333
3.92	163.333
3.94	170
3.96	156.667
3.98	196.667
4	160
4.02	205
4.04	183.333
4.06	150
4.08	151.667
4.1	181.667
4.12	163.333
4.14	178.333
4.16	168.333
4.18	160
4.2	186.667
4.22	141.667
4.24	161.667
4.26	158.333
4.28	168.333
4.3	143.333
4.32	155
4.34	153.333
4.36	150
4.38	158.333
4.4	126.667
4.42	130
4.44	125
4.46	131.667
4.48	126.667
4.5	120
4.52	136.667
4.54	125
4.56	128.333
4.58	116.667
4.6	120
4.62	125
4.64	115
4.66	108.333
4.68	111.667
4.7	108.333
4.72	123.333
4.74	108.333
4.76	110
4.78	125
4.8	118.333
4.82	116.667
4.84	123.333
4.86	108.333
4.88	100
4.9	106.667
4.92	98.3333
4.94	100
4.96	108.333
4.98	96.6667
5	88.3333
5.02	105
5.04	90
5.06	88.3333
5.08	68.3333
5.1	88.3333
5.12	80
5.14	86.6667
5.16	75
5.18	86.6667
5.2	83.3333
5.22	70
5.24	63.3333
5.26	73.3333
5.28	75
5.3	73.3333
5.32	80
5.34	76.6667
5.36	58.3333
5.38	85
5.4	46.6667
5.42	56.6667
5.44	36.6667
5.46	53.3333
5.48	43.3333
5.5	66.6667
5.52	66.6667
5.54	65
5.56	53.3333
5.58	35
5.6	51.6667
5.62	55
5.64	41.6667
5.66	46.6667
5.68	48.3333
5.7	58.3333
5.72	48.3333
5.74	30
5.76	55
5.78	56.6667
5.8	41.6667
5.82	36.6667
5.84	53.3333
5.86	41.6667
5.88	43.3333
5.9	63.3333
5.92	48.3333
5.94	38.3333
5.96	38.3333
5.98	45
6	46.6667
6.02	46.6667
6.04	45
6.06	46.6667
6.08	38.3333
6.1	66.6667
6.12	38.3333
6.14	50
6.16	30
6.18	41.6667
6.2	26.6667
6.22	40
6.24	28.3333
6.26	53.3333
6.28	26.6667
6.3	31.6667
6.32	31.6667
6.34	40
6.36	43.3333
6.38	31.6667
6.4	18.3333
6.42	35
6.44	30
6.46	33.3333
6.48	28.3333
6.5	46.6667
6.52	48.3333
6.54	30
6.56	36.6667
6.58	33.3333
6.6	28.3333
6.62	38.3333
6.64	30
6.66	21.6667
6.68	26.6667
6.7	31.6667
6.72	35
6.74	30
6.76	28.3333
6.78	28.3333
6.8	30
6.82	43.3333
6.84	33.3333
6.86	41.6667
6.88	20
6.9	28.3333
6.92	31.6667
6.94	33.3333
6.96	23.3333
6.98	46.6667
7	26.6667
7.02	28.3333
7.04	35
7.06	36.6667
7.08	28.3333
7.1	26.6667
7.12	35
7.14	36.6667
7.16	35
7.18	28.3333
7.2	31.6667
7.22	36.6667
7.24	28.3333
7.26	20
7.28	28.3333
7.3	30
7.32	28.3333
7.34	26.6667
7.36	21.6667
7.38	30
7.4	25
7.42	40
7.44	31.6667
7.46	23.3333
7.48	26.6667
7.5	26.6667
7.52	28.3333
7.54	33.3333
7.56	33.3333
7.58	23.3333
7.6	23.3333
7.62	21.6667
7.64	20
7.66	11.6667
7.68	36.6667
7.7	21.6667
7.72	21.6667
7.74	21.6667
7.76	33.3333
7.78	11.6667
7.8	30
7.82	31.6667
7.84	26.6667
7.86	31.6667
7.88	23.3333
7.9	26.6667
7.92	23.3333
7.94	20
7.96	10
7.98	18.3333
8	26.6667
8.02	33.3333
8.04	25
8.06	26.6667
8.08	31.6667
8.1	20
8.12	20
8.14	20
8.16	26.6667
8.18	13.3333
8.2	18.3333
8.22	18.3333
8.24	23.3333
8.26	18.3333
8.28	26.6667
8.3	20
8.32	25
8.34	30
8.36	23.3333
8.38	16.6667
8.4	26.6667
8.42	15
8.44	21.6667
8.46	18.3333
8.48	18.3333
8.5	36.6667
8.52	25
8.54	20
8.56	30
8.58	20
8.6	26.6667
8.62	21.6667
8.64	28.3333
8.66	26.6667
8.68	15
8.7	18.3333
8.72	26.6667
8.74	25
8.76	8.33333
8.78	20
8.8	16.6667
8.82	23.3333
8.84	20
8.86	15
8.88	26.6667
8.9	25
8.92	10
8.94	15
8.96	23.3333
8.98	21.6667
9	23.3333
9.02	15
9.04	31.6667
9.06	31.6667
9.08	11.6667
9.1	21.6667
9.12	13.3333
9.14	18.3333
9.16	21.6667
9.18	20
9.2	13.3333
9.22	16.6667
9.24	13.3333
9.26	30
9.28	8.33333
9.3	25
9.32	10
9.34	18.3333
9.36	31.6667
9.38	11.6667
9.4	23.3333
9.42	11.6667
9.44	10
9.46	35
9.48	18.3333
9.5	20
9.52	21.6667
9.54	16.6667
9.56	26.6667
9.58	16.6667
9.6	33.3333
9.62	10
9.64	13.3333
9.66	11.6667
9.68	16.6667
9.7	11.6667
9.72	15
9.74	16.6667
9.76	18.3333
9.78	10
9.8	25
9.82	16.6667
9.84	25
9.86	16.6667
9.88	16.6667
9.9	15
9.92	18.3333
9.94	26.6667
9.96	13.3333
9.98	13.3333
10	10
