# Supplementary material for: Highly efficient triazolone/metal ion/polydopamine/MCM-41 sustained release system with pH sensitivity for pesticide delivery
Source: R Soc Open Sci. 2018 Jul 11;5(7):180658. doi: 10.1098/rsos.180658 (PMC6083694; doi:10.1098/rsos.180658)
Supplement: XPS raw data [file rsos180658supp3.zip]

Archive with 3 entries (2 files):
- BET raw data/MCM-41.qps
- BET raw data/PDA-MCM-41.qps
- BET raw data/
