# Supplementary material for: Highly efficient triazolone/metal ion/polydopamine/MCM-41 sustained release system with pH sensitivity for pesticide delivery
Source: R Soc Open Sci. 2018 Jul 11;5(7):180658. doi: 10.1098/rsos.180658 (PMC6083694; doi:10.1098/rsos.180658)
Supplement: XRD raw data [file rsos180658supp4.zip]

Archive with 11 entries (10 files):
- FT-IR/
- FT-IR/Cu-PDA-MCM-41.asc
- FT-IR/Cu-PDA-MCM-41.sp
- FT-IR/Fe-PDA-MCM-41.asc
- FT-IR/Fe-PDA-MCM-41.sp
- FT-IR/MCM-41.asc
- FT-IR/MCM-41.sp
- FT-IR/PDA-MCM-41.asc
- FT-IR/PDA-MCM-41.sp
- FT-IR/Zn-PDA-MCM-41.asc
- FT-IR/Zn-PDA-MCM-41.sp
