# Supplementary material for: Highly efficient triazolone/metal ion/polydopamine/MCM-41 sustained release system with pH sensitivity for pesticide delivery
Source: R Soc Open Sci. 2018 Jul 11;5(7):180658. doi: 10.1098/rsos.180658 (PMC6083694; doi:10.1098/rsos.180658)
Supplement: XRD raw data [file rsos180658supp4.zip › FT-IR/Cu-PDA-MCM-41.asc]

PE IR                   SPECTRUM    ASCII       PEDS        1.60        
  -1
~SP.SP
16/11/01
17:18:34.00
16/11/01
17:19:00.00
Analyst

450.000000
4


SPECTRUM 100,CPU32 MAIN 00.09.9932 12-AUGUST-2009 14:42:28
LITA03
MIR
OPTKBR
84544
.200000

4.000000
ǿ
����
����
����
SLIDE HOLDER
˫

���


0


#HDR
-1
-1
#GR
CM-1
%T
.00002384185791015625
0.0
4000.000000
-1.000000
3551
8
98.386652
1.743177
#DATA
4000.000000	92.245251 
3999.000000	92.197338 
3998.000000	92.144394 
3997.000000	92.105465 
3996.000000	92.088407 
3995.000000	92.093285 
3994.000000	92.113447 
3993.000000	92.136676 
3992.000000	92.152546 
3991.000000	92.157964 
3990.000000	92.155408 
3989.000000	92.148712 
3988.000000	92.140512 
3987.000000	92.132464 
3986.000000	92.125990 
3985.000000	92.121521 
3984.000000	92.117885 
3983.000000	92.114263 
3982.000000	92.111993 
3981.000000	92.112704 
3980.000000	92.114902 
3979.000000	92.114413 
3978.000000	92.108840 
3977.000000	92.100598 
3976.000000	92.094954 
3975.000000	92.095001 
3974.000000	92.098669 
3973.000000	92.100635 
3972.000000	92.097945 
3971.000000	92.093047 
3970.000000	92.091204 
3969.000000	92.094429 
3968.000000	92.098771 
3967.000000	92.098110 
3966.000000	92.090060 
3965.000000	92.077603 
3964.000000	92.065391 
3963.000000	92.055507 
3962.000000	92.046918 
3961.000000	92.038224 
3960.000000	92.030282 
3959.000000	92.024608 
3958.000000	92.020938 
3957.000000	92.018500 
3956.000000	92.018850 
3955.000000	92.024726 
3954.000000	92.036146 
3953.000000	92.049354 
3952.000000	92.059064 
3951.000000	92.062295 
3950.000000	92.059585 
3949.000000	92.053526 
3948.000000	92.046567 
3947.000000	92.040070 
3946.000000	92.035185 
3945.000000	92.032716 
3944.000000	92.031974 
3943.000000	92.030929 
3942.000000	92.028428 
3941.000000	92.025771 
3940.000000	92.025066 
3939.000000	92.025784 
3938.000000	92.024800 
3937.000000	92.019993 
3936.000000	92.013313 
3935.000000	92.009406 
3934.000000	92.010758 
3933.000000	92.015465 
3932.000000	92.018928 
3931.000000	92.018092 
3930.000000	92.013532 
3929.000000	92.007888 
3928.000000	92.003979 
3927.000000	92.003623 
3926.000000	92.006876 
3925.000000	92.011791 
3924.000000	92.016642 
3923.000000	92.022009 
3922.000000	92.027353 
3921.000000	92.027983 
3920.000000	92.019174 
3919.000000	92.002773 
3918.000000	91.987451 
3917.000000	91.979853 
3916.000000	91.979056 
3915.000000	91.979932 
3914.000000	91.978514 
3913.000000	91.973396 
3912.000000	91.965318 
3911.000000	91.956456 
3910.000000	91.949364 
3909.000000	91.944904 
3908.000000	91.941828 
3907.000000	91.938441 
3906.000000	91.934515 
3905.000000	91.931501 
3904.000000	91.930289 
3903.000000	91.930099 
3902.000000	91.930227 
3901.000000	91.930846 
3900.000000	91.931679 
3899.000000	91.931293 
3898.000000	91.928517 
3897.000000	91.923647 
3896.000000	91.917818 
3895.000000	91.912002 
3894.000000	91.906925 
3893.000000	91.902767 
3892.000000	91.898949 
3891.000000	91.894433 
3890.000000	91.889096 
3889.000000	91.883675 
3888.000000	91.878446 
3887.000000	91.873010 
3886.000000	91.867120 
3885.000000	91.860996 
3884.000000	91.854810 
3883.000000	91.848583 
3882.000000	91.842379 
3881.000000	91.836178 
3880.000000	91.829927 
3879.000000	91.823671 
3878.000000	91.817580 
3877.000000	91.811831 
3876.000000	91.806480 
3875.000000	91.801452 
3874.000000	91.796635 
3873.000000	91.791975 
3872.000000	91.787480 
3871.000000	91.783141 
3870.000000	91.778868 
3869.000000	91.774553 
3868.000000	91.770149 
3867.000000	91.765643 
3866.000000	91.760969 
3865.000000	91.756034 
3864.000000	91.750822 
3863.000000	91.745409 
3862.000000	91.739861 
3861.000000	91.734167 
3860.000000	91.728299 
3859.000000	91.722275 
3858.000000	91.716158 
3857.000000	91.710015 
3856.000000	91.703891 
3855.000000	91.697819 
3854.000000	91.691794 
3853.000000	91.685773 
3852.000000	91.679629 
3851.000000	91.673323 
3850.000000	91.667034 
3849.000000	91.660862 
3848.000000	91.654636 
3847.000000	91.648122 
3846.000000	91.641382 
3845.000000	91.634680 
3844.000000	91.627862 
3843.000000	91.620116 
3842.000000	91.611316 
3841.000000	91.603148 
3840.000000	91.597811 
3839.000000	91.595260 
3838.000000	91.593084 
3837.000000	91.589233 
3836.000000	91.584134 
3835.000000	91.579712 
3834.000000	91.576527 
3833.000000	91.572511 
3832.000000	91.563882 
3831.000000	91.548555 
3830.000000	91.529392 
3829.000000	91.512045 
3828.000000	91.499564 
3827.000000	91.489795 
3826.000000	91.478134 
3825.000000	91.463864 
3824.000000	91.452416 
3823.000000	91.449116 
3822.000000	91.453459 
3821.000000	91.455619 
3820.000000	91.444965 
3819.000000	91.426776 
3818.000000	91.414948 
3817.000000	91.414855 
3816.000000	91.421303 
3815.000000	91.425335 
3814.000000	91.426591 
3813.000000	91.429422 
3812.000000	91.428630 
3811.000000	91.414503 
3810.000000	91.386227 
3809.000000	91.354825 
3808.000000	91.331699 
3807.000000	91.313906 
3806.000000	91.288714 
3805.000000	91.257620 
3804.000000	91.237903 
3803.000000	91.241576 
3802.000000	91.265616 
3801.000000	91.286401 
3800.000000	91.286585 
3799.000000	91.279577 
3798.000000	91.280650 
3797.000000	91.286821 
3796.000000	91.286788 
3795.000000	91.276120 
3794.000000	91.260562 
3793.000000	91.245363 
3792.000000	91.228805 
3791.000000	91.209941 
3790.000000	91.194466 
3789.000000	91.188554 
3788.000000	91.191496 
3787.000000	91.197068 
3786.000000	91.199613 
3785.000000	91.195816 
3784.000000	91.183988 
3783.000000	91.168354 
3782.000000	91.157335 
3781.000000	91.151584 
3780.000000	91.141413 
3779.000000	91.117953 
3778.000000	91.086474 
3777.000000	91.062004 
3776.000000	91.048859 
3775.000000	91.033221 
3774.000000	91.001610 
3773.000000	90.959036 
3772.000000	90.923638 
3771.000000	90.904927 
3770.000000	90.892543 
3769.000000	90.871430 
3768.000000	90.845104 
3767.000000	90.828197 
3766.000000	90.822384 
3765.000000	90.813358 
3764.000000	90.791156 
3763.000000	90.764269 
3762.000000	90.745922 
3761.000000	90.734462 
3760.000000	90.716666 
3759.000000	90.682577 
3758.000000	90.632069 
3757.000000	90.569299 
3756.000000	90.500193 
3755.000000	90.432705 
3754.000000	90.372289 
3753.000000	90.319502 
3752.000000	90.279156 
3751.000000	90.265145 
3750.000000	90.278347 
3749.000000	90.299825 
3748.000000	90.321258 
3747.000000	90.349497 
3746.000000	90.380541 
3745.000000	90.386336 
3744.000000	90.329738 
3743.000000	90.220250 
3742.000000	90.123338 
3741.000000	90.073957 
3740.000000	90.052496 
3739.000000	90.027653 
3738.000000	89.985413 
3737.000000	89.930924 
3736.000000	89.881677 
3735.000000	89.866781 
3734.000000	89.904302 
3733.000000	89.972562 
3732.000000	90.016750 
3731.000000	90.000620 
3730.000000	89.939720 
3729.000000	89.873713 
3728.000000	89.820986 
3727.000000	89.767260 
3726.000000	89.693164 
3725.000000	89.610665 
3724.000000	89.552116 
3723.000000	89.526771 
3722.000000	89.511701 
3721.000000	89.483610 
3720.000000	89.443839 
3719.000000	89.405093 
3718.000000	89.368762 
3717.000000	89.321755 
3716.000000	89.254925 
3715.000000	89.171396 
3714.000000	89.075794 
3713.000000	88.975599 
3712.000000	88.891862 
3711.000000	88.836830 
3710.000000	88.787722 
3709.000000	88.714639 
3708.000000	88.615179 
3707.000000	88.506590 
3706.000000	88.410320 
3705.000000	88.346763 
3704.000000	88.325514 
3703.000000	88.334605 
3702.000000	88.336557 
3701.000000	88.289944 
3700.000000	88.188179 
3699.000000	88.061935 
3698.000000	87.937365 
3697.000000	87.811737 
3696.000000	87.668333 
3695.000000	87.501315 
3694.000000	87.311499 
3693.000000	87.089113 
3692.000000	86.832557 
3691.000000	86.583617 
3690.000000	86.413625 
3689.000000	86.329246 
3688.000000	86.244143 
3687.000000	86.100434 
3686.000000	85.921596 
3685.000000	85.739585 
3684.000000	85.551254 
3683.000000	85.343610 
3682.000000	85.125062 
3681.000000	84.919539 
3680.000000	84.730119 
3679.000000	84.534151 
3678.000000	84.310158 
3677.000000	84.057538 
3676.000000	83.797045 
3675.000000	83.536389 
3674.000000	83.279216 
3673.000000	83.064960 
3672.000000	82.901659 
3671.000000	82.746643 
3670.000000	82.564152 
3669.000000	82.347972 
3668.000000	82.123619 
3667.000000	81.921887 
3666.000000	81.742192 
3665.000000	81.561060 
3664.000000	81.356268 
3663.000000	81.119678 
3662.000000	80.860890 
3661.000000	80.601735 
3660.000000	80.364633 
3659.000000	80.163167 
3658.000000	79.991293 
3657.000000	79.820405 
3656.000000	79.613892 
3655.000000	79.366958 
3654.000000	79.116119 
3653.000000	78.892412 
3652.000000	78.688280 
3651.000000	78.477946 
3650.000000	78.259474 
3649.000000	78.060948 
3648.000000	77.888965 
3647.000000	77.713490 
3646.000000	77.514535 
3645.000000	77.296255 
3644.000000	77.066389 
3643.000000	76.824018 
3642.000000	76.568949 
3641.000000	76.313469 
3640.000000	76.078643 
3639.000000	75.874878 
3638.000000	75.691151 
3637.000000	75.507126 
3636.000000	75.312059 
3635.000000	75.109703 
3634.000000	74.909279 
3633.000000	74.719401 
3632.000000	74.545617 
3631.000000	74.383486 
3630.000000	74.219087 
3629.000000	74.042557 
3628.000000	73.854619 
3627.000000	73.667602 
3626.000000	73.491686 
3625.000000	73.314388 
3624.000000	73.118991 
3623.000000	72.907257 
3622.000000	72.697519 
3621.000000	72.507596 
3620.000000	72.337989 
3619.000000	72.169909 
3618.000000	71.985528 
3617.000000	71.790449 
3616.000000	71.602738 
3615.000000	71.429269 
3614.000000	71.260476 
3613.000000	71.082989 
3612.000000	70.895105 
3611.000000	70.707452 
3610.000000	70.528830 
3609.000000	70.356699 
3608.000000	70.181140 
3607.000000	69.995035 
3606.000000	69.800779 
3605.000000	69.607329 
3604.000000	69.422431 
3603.000000	69.248797 
3602.000000	69.083331 
3601.000000	68.919908 
3600.000000	68.754575 
3599.000000	68.588702 
3598.000000	68.424892 
3597.000000	68.262178 
3596.000000	68.095879 
3595.000000	67.921899 
3594.000000	67.740188 
3593.000000	67.554960 
3592.000000	67.371968 
3591.000000	67.194674 
3590.000000	67.023476 
3589.000000	66.856756 
3588.000000	66.690993 
3587.000000	66.521772 
3586.000000	66.347183 
3585.000000	66.169536 
3584.000000	65.993070 
3583.000000	65.820585 
3582.000000	65.652624 
3581.000000	65.487825 
3580.000000	65.323720 
3579.000000	65.158350 
3578.000000	64.990903 
3577.000000	64.821351 
3576.000000	64.650083 
3575.000000	64.477789 
3574.000000	64.305552 
3573.000000	64.134290 
3572.000000	63.964340 
3571.000000	63.795322 
3570.000000	63.626742 
3569.000000	63.458566 
3568.000000	63.291914 
3567.000000	63.128001 
3566.000000	62.965493 
3565.000000	62.802250 
3564.000000	62.638349 
3563.000000	62.474462 
3562.000000	62.310960 
3561.000000	62.149013 
3560.000000	61.990622 
3559.000000	61.836603 
3558.000000	61.685592 
3557.000000	61.534866 
3556.000000	61.381946 
3555.000000	61.225088 
3554.000000	61.063153 
3553.000000	60.895969 
3552.000000	60.725650 
3551.000000	60.557283 
3550.000000	60.397198 
3549.000000	60.249600 
3548.000000	60.113120 
3547.000000	59.978668 
3546.000000	59.833556 
3545.000000	59.671285 
3544.000000	59.497328 
3543.000000	59.325512 
3542.000000	59.165745 
3541.000000	59.017408 
3540.000000	58.872553 
3539.000000	58.723498 
3538.000000	58.568894 
3537.000000	58.413950 
3536.000000	58.265590 
3535.000000	58.126819 
3534.000000	57.994579 
3533.000000	57.862196 
3532.000000	57.724200 
3531.000000	57.579795 
3530.000000	57.432419 
3529.000000	57.286359 
3528.000000	57.143918 
3527.000000	57.005388 
3526.000000	56.869941 
3525.000000	56.734711 
3524.000000	56.594325 
3523.000000	56.444623 
3522.000000	56.288213 
3521.000000	56.134797 
3520.000000	55.994031 
3519.000000	55.868501 
3518.000000	55.752949 
3517.000000	55.638813 
3516.000000	55.518961 
3515.000000	55.388903 
3514.000000	55.247037 
3513.000000	55.096625 
3512.000000	54.945391 
3511.000000	54.799863 
3510.000000	54.659766 
3509.000000	54.520123 
3508.000000	54.378457 
3507.000000	54.237583 
3506.000000	54.100975 
3505.000000	53.968345 
3504.000000	53.837104 
3503.000000	53.706285 
3502.000000	53.577907 
3501.000000	53.455931 
3500.000000	53.343381 
3499.000000	53.237012 
3498.000000	53.124773 
3497.000000	52.993220 
3496.000000	52.841280 
3495.000000	52.685197 
3494.000000	52.544559 
3493.000000	52.422869 
3492.000000	52.304892 
3491.000000	52.172551 
3490.000000	52.023139 
3489.000000	51.871518 
3488.000000	51.735188 
3487.000000	51.619923 
3486.000000	51.519165 
3485.000000	51.423272 
3484.000000	51.326215 
3483.000000	51.225752 
3482.000000	51.122548 
3481.000000	51.019737 
3480.000000	50.919614 
3479.000000	50.819450 
3478.000000	50.712900 
3477.000000	50.596838 
3476.000000	50.475120 
3475.000000	50.353878 
3474.000000	50.234224 
3473.000000	50.112611 
3472.000000	49.988545 
3471.000000	49.869358 
3470.000000	49.765380 
3469.000000	49.680091 
3468.000000	49.604505 
3467.000000	49.521365 
3466.000000	49.417478 
3465.000000	49.292375 
3464.000000	49.155848 
3463.000000	49.020015 
3462.000000	48.894735 
3461.000000	48.787102 
3460.000000	48.698298 
3459.000000	48.619051 
3458.000000	48.534187 
3457.000000	48.436870 
3456.000000	48.334993 
3455.000000	48.239746 
3454.000000	48.149898 
3453.000000	48.052355 
3452.000000	47.936748 
3451.000000	47.805702 
3450.000000	47.672345 
3449.000000	47.552594 
3448.000000	47.458860 
3447.000000	47.392351 
3446.000000	47.337310 
3445.000000	47.268351 
3444.000000	47.169077 
3443.000000	47.044202 
3442.000000	46.916191 
3441.000000	46.809531 
3440.000000	46.735081 
3439.000000	46.685286 
3438.000000	46.640054 
3437.000000	46.580833 
3436.000000	46.503596 
3435.000000	46.418761 
3434.000000	46.338178 
3433.000000	46.263819 
3432.000000	46.190033 
3431.000000	46.114126 
3430.000000	46.039337 
3429.000000	45.967202 
3428.000000	45.893127 
3427.000000	45.813247 
3426.000000	45.732268 
3425.000000	45.659256 
3424.000000	45.596889 
3423.000000	45.539380 
3422.000000	45.482084 
3421.000000	45.428938 
3420.000000	45.386074 
3419.000000	45.350398 
3418.000000	45.309902 
3417.000000	45.255846 
3416.000000	45.191003 
3415.000000	45.124742 
3414.000000	45.062414 
3413.000000	45.001522 
3412.000000	44.937658 
3411.000000	44.871173 
3410.000000	44.806764 
3409.000000	44.748237 
3408.000000	44.695563 
3407.000000	44.646362 
3406.000000	44.598389 
3405.000000	44.551259 
3404.000000	44.508147 
3403.000000	44.475163 
3402.000000	44.454658 
3401.000000	44.437067 
3400.000000	44.403771 
3399.000000	44.342732 
3398.000000	44.260712 
3397.000000	44.177128 
3396.000000	44.105620 
3395.000000	44.046573 
3394.000000	43.997556 
3393.000000	43.961538 
3392.000000	43.939585 
3391.000000	43.922302 
3390.000000	43.897436 
3389.000000	43.864776 
3388.000000	43.835539 
3387.000000	43.816262 
3386.000000	43.799449 
3385.000000	43.771942 
3384.000000	43.727932 
3383.000000	43.672021 
3382.000000	43.615309 
3381.000000	43.571701 
3380.000000	43.551334 
3379.000000	43.550478 
3378.000000	43.550378 
3377.000000	43.533222 
3376.000000	43.499780 
3375.000000	43.466127 
3374.000000	43.443757 
3373.000000	43.428129 
3372.000000	43.407094 
3371.000000	43.375658 
3370.000000	43.340237 
3369.000000	43.312176 
3368.000000	43.300182 
3367.000000	43.306832 
3366.000000	43.327537 
3365.000000	43.350893 
3364.000000	43.363104 
3363.000000	43.356437 
3362.000000	43.335025 
3361.000000	43.311275 
3360.000000	43.294924 
3359.000000	43.286074 
3358.000000	43.280115 
3357.000000	43.276771 
3356.000000	43.279462 
3355.000000	43.286207 
3354.000000	43.287746 
3353.000000	43.279258 
3352.000000	43.270347 
3351.000000	43.277353 
3350.000000	43.305363 
3349.000000	43.340978 
3348.000000	43.363763 
3347.000000	43.363923 
3346.000000	43.347631 
3345.000000	43.328993 
3344.000000	43.318224 
3343.000000	43.315304 
3342.000000	43.312516 
3341.000000	43.302382 
3340.000000	43.284314 
3339.000000	43.264707 
3338.000000	43.250932 
3337.000000	43.245193 
3336.000000	43.244045 
3335.000000	43.242713 
3334.000000	43.238827 
3333.000000	43.232613 
3332.000000	43.225529 
3331.000000	43.220026 
3330.000000	43.219206 
3329.000000	43.224434 
3328.000000	43.233007 
3327.000000	43.239433 
3326.000000	43.239914 
3325.000000	43.234971 
3324.000000	43.227950 
3323.000000	43.221997 
3322.000000	43.218167 
3321.000000	43.215806 
3320.000000	43.213709 
3319.000000	43.210931 
3318.000000	43.207284 
3317.000000	43.203546 
3316.000000	43.200978 
3315.000000	43.200277 
3314.000000	43.200920 
3313.000000	43.201302 
3312.000000	43.199841 
3311.000000	43.196075 
3310.000000	43.190755 
3309.000000	43.185300 
3308.000000	43.180895 
3307.000000	43.177879 
3306.000000	43.175805 
3305.000000	43.173958 
3304.000000	43.171798 
3303.000000	43.169230 
3302.000000	43.166800 
3301.000000	43.165567 
3300.000000	43.166402 
3299.000000	43.169108 
3298.000000	43.172154 
3297.000000	43.173560 
3296.000000	43.171920 
3295.000000	43.166741 
3294.000000	43.158661 
3293.000000	43.149792 
3292.000000	43.143265 
3291.000000	43.141691 
3290.000000	43.145764 
3289.000000	43.153769 
3288.000000	43.161801 
3287.000000	43.165164 
3286.000000	43.161212 
3285.000000	43.151705 
3284.000000	43.141669 
3283.000000	43.135515 
3282.000000	43.135058 
3281.000000	43.140486 
3280.000000	43.149884 
3279.000000	43.156670 
3278.000000	43.151736 
3277.000000	43.132310 
3276.000000	43.108372 
3275.000000	43.096027 
3274.000000	43.103238 
3273.000000	43.124249 
3272.000000	43.146529 
3271.000000	43.161850 
3270.000000	43.170099 
3269.000000	43.175198 
3268.000000	43.179482 
3267.000000	43.180521 
3266.000000	43.172272 
3265.000000	43.150934 
3264.000000	43.121360 
3263.000000	43.096117 
3262.000000	43.085896 
3261.000000	43.091551 
3260.000000	43.106246 
3259.000000	43.123876 
3258.000000	43.143052 
3257.000000	43.163083 
3256.000000	43.180575 
3255.000000	43.193086 
3254.000000	43.203726 
3253.000000	43.218765 
3252.000000	43.241500 
3251.000000	43.271395 
3250.000000	43.307786 
3249.000000	43.349359 
3248.000000	43.388971 
3247.000000	43.414638 
3246.000000	43.420646 
3245.000000	43.416125 
3244.000000	43.418240 
3243.000000	43.436141 
3242.000000	43.464316 
3241.000000	43.490544 
3240.000000	43.508049 
3239.000000	43.521256 
3238.000000	43.541865 
3237.000000	43.577604 
3236.000000	43.622022 
3235.000000	43.657152 
3234.000000	43.670598 
3233.000000	43.669298 
3232.000000	43.672974 
3231.000000	43.694765 
3230.000000	43.732576 
3229.000000	43.777025 
3228.000000	43.820698 
3227.000000	43.859941 
3226.000000	43.895180 
3225.000000	43.932562 
3224.000000	43.980002 
3223.000000	44.038280 
3222.000000	44.099537 
3221.000000	44.156309 
3220.000000	44.207070 
3219.000000	44.250673 
3218.000000	44.282576 
3217.000000	44.302374 
3216.000000	44.320665 
3215.000000	44.351198 
3214.000000	44.396563 
3213.000000	44.446488 
3212.000000	44.489979 
3211.000000	44.525153 
3210.000000	44.557083 
3209.000000	44.590937 
3208.000000	44.629517 
3207.000000	44.674333 
3206.000000	44.725348 
3205.000000	44.779260 
3204.000000	44.830206 
3203.000000	44.874432 
3202.000000	44.914961 
3201.000000	44.959938 
3200.000000	45.014241 
3199.000000	45.073058 
3198.000000	45.126449 
3197.000000	45.171158 
3196.000000	45.214823 
3195.000000	45.266841 
3194.000000	45.328236 
3193.000000	45.393046 
3192.000000	45.457327 
3191.000000	45.523062 
3190.000000	45.592739 
3189.000000	45.662467 
3188.000000	45.722437 
3187.000000	45.765576 
3186.000000	45.797020 
3185.000000	45.834213 
3184.000000	45.893532 
3183.000000	45.976222 
3182.000000	46.068282 
3181.000000	46.154523 
3180.000000	46.231389 
3179.000000	46.303426 
3178.000000	46.371846 
3177.000000	46.432197 
3176.000000	46.482854 
3175.000000	46.530390 
3174.000000	46.583869 
3173.000000	46.645584 
3172.000000	46.710341 
3171.000000	46.772743 
3170.000000	46.832213 
3169.000000	46.890789 
3168.000000	46.948854 
3167.000000	47.005116 
3166.000000	47.059779 
3165.000000	47.115474 
3164.000000	47.174737 
3163.000000	47.238130 
3162.000000	47.305521 
3161.000000	47.377709 
3160.000000	47.455309 
3159.000000	47.536528 
3158.000000	47.617000 
3157.000000	47.691988 
3156.000000	47.758961 
3155.000000	47.818951 
3154.000000	47.876508 
3153.000000	47.937257 
3152.000000	48.003869 
3151.000000	48.074582 
3150.000000	48.145737 
3149.000000	48.215250 
3148.000000	48.283040 
3147.000000	48.349371 
3146.000000	48.414979 
3145.000000	48.482561 
3144.000000	48.555377 
3143.000000	48.633227 
3142.000000	48.711318 
3141.000000	48.784157 
3140.000000	48.849817 
3139.000000	48.910022 
3138.000000	48.968245 
3137.000000	49.028889 
3136.000000	49.096706 
3135.000000	49.174448 
3134.000000	49.260117 
3133.000000	49.347152 
3132.000000	49.428667 
3131.000000	49.501670 
3130.000000	49.567994 
3129.000000	49.633191 
3128.000000	49.703175 
3127.000000	49.780055 
3126.000000	49.860935 
3125.000000	49.941302 
3124.000000	50.019575 
3123.000000	50.097165 
3122.000000	50.174803 
3121.000000	50.251157 
3120.000000	50.325680 
3119.000000	50.400854 
3118.000000	50.480048 
3117.000000	50.563699 
3116.000000	50.648334 
3115.000000	50.729115 
3114.000000	50.803548 
3113.000000	50.873616 
3112.000000	50.943773 
3111.000000	51.015289 
3110.000000	51.083568 
3109.000000	51.143864 
3108.000000	51.199416 
3107.000000	51.260223 
3106.000000	51.331930 
3105.000000	51.409143 
3104.000000	51.482734 
3103.000000	51.551810 
3102.000000	51.624998 
3101.000000	51.710077 
3100.000000	51.805369 
3099.000000	51.901690 
3098.000000	51.989498 
3097.000000	52.062791 
3096.000000	52.119995 
3095.000000	52.165334 
3094.000000	52.210037 
3093.000000	52.268123 
3092.000000	52.345547 
3091.000000	52.432672 
3090.000000	52.511110 
3089.000000	52.570904 
3088.000000	52.619501 
3087.000000	52.671495 
3086.000000	52.731070 
3085.000000	52.789508 
3084.000000	52.839100 
3083.000000	52.883301 
3082.000000	52.931298 
3081.000000	52.987013 
3080.000000	53.047035 
3079.000000	53.106446 
3078.000000	53.162007 
3077.000000	53.210779 
3076.000000	53.250698 
3075.000000	53.284845 
3074.000000	53.323052 
3073.000000	53.376347 
3072.000000	53.448280 
3071.000000	53.531166 
3070.000000	53.610654 
3069.000000	53.674808 
3068.000000	53.720573 
3067.000000	53.753166 
3066.000000	53.780993 
3065.000000	53.811863 
3064.000000	53.851561 
3063.000000	53.900464 
3062.000000	53.948126 
3061.000000	53.975163 
3060.000000	53.968820 
3059.000000	53.940307 
3058.000000	53.922352 
3057.000000	53.942015 
3056.000000	53.993765 
3055.000000	54.043901 
3054.000000	54.064947 
3053.000000	54.062830 
3052.000000	54.066870 
3051.000000	54.095412 
3050.000000	54.137011 
3049.000000	54.165975 
3048.000000	54.171859 
3047.000000	54.168641 
3046.000000	54.177111 
3045.000000	54.204591 
3044.000000	54.241817 
3043.000000	54.274981 
3042.000000	54.299520 
3041.000000	54.324343 
3040.000000	54.363054 
3039.000000	54.419861 
3038.000000	54.485330 
3037.000000	54.548438 
3036.000000	54.610504 
3035.000000	54.681352 
3034.000000	54.762915 
3033.000000	54.845446 
3032.000000	54.924268 
3031.000000	55.012484 
3030.000000	55.128183 
3029.000000	55.271887 
3028.000000	55.424524 
3027.000000	55.567145 
3026.000000	55.696950 
3025.000000	55.823432 
3024.000000	55.955223 
3023.000000	56.093697 
3022.000000	56.234393 
3021.000000	56.368972 
3020.000000	56.487420 
3019.000000	56.583622 
3018.000000	56.661271 
3017.000000	56.733924 
3016.000000	56.818423 
3015.000000	56.925916 
3014.000000	57.054320 
3013.000000	57.186107 
3012.000000	57.296743 
3011.000000	57.371377 
3010.000000	57.416026 
3009.000000	57.450860 
3008.000000	57.492557 
3007.000000	57.543957 
3006.000000	57.598840 
3005.000000	57.651176 
3004.000000	57.696221 
3003.000000	57.725562 
3002.000000	57.728221 
3001.000000	57.701404 
3000.000000	57.658728 
2999.000000	57.621576 
2998.000000	57.597536 
2997.000000	57.570225 
2996.000000	57.516738 
2995.000000	57.435344 
2994.000000	57.347963 
2993.000000	57.270911 
2992.000000	57.191582 
2991.000000	57.084612 
2990.000000	56.946214 
2989.000000	56.797979 
2988.000000	56.652716 
2987.000000	56.490873 
2986.000000	56.282272 
2985.000000	56.024050 
2984.000000	55.743493 
2983.000000	55.464385 
2982.000000	55.183263 
2981.000000	54.881680 
2980.000000	54.550243 
2979.000000	54.190706 
2978.000000	53.799682 
2977.000000	53.362291 
2976.000000	52.865642 
2975.000000	52.313681 
2974.000000	51.723281 
2973.000000	51.105645 
2972.000000	50.454228 
2971.000000	49.752358 
2970.000000	48.990584 
2969.000000	48.174959 
2968.000000	47.322274 
2967.000000	46.453730 
2966.000000	45.593327 
2965.000000	44.763787 
2964.000000	43.976680 
2963.000000	43.229939 
2962.000000	42.521480 
2961.000000	41.864505 
2960.000000	41.284906 
2959.000000	40.804609 
2958.000000	40.430385 
2957.000000	40.154760 
2956.000000	39.959521 
2955.000000	39.817162 
2954.000000	39.696028 
2953.000000	39.569283 
2952.000000	39.418442 
2951.000000	39.228008 
2950.000000	38.978625 
2949.000000	38.645794 
2948.000000	38.202202 
2947.000000	37.622726 
2946.000000	36.895266 
2945.000000	36.032292 
2944.000000	35.068488 
2943.000000	34.039911 
2942.000000	32.961725 
2941.000000	31.826402 
2940.000000	30.622484 
2939.000000	29.354194 
2938.000000	28.044300 
2937.000000	26.722021 
2936.000000	25.411359 
2935.000000	24.130472 
2934.000000	22.897913 
2933.000000	21.735177 
2932.000000	20.662187 
2931.000000	19.692248 
2930.000000	18.831506 
2929.000000	18.083333 
2928.000000	17.456638 
2927.000000	16.972676 
2926.000000	16.660230 
2925.000000	16.538561 
2924.000000	16.607409 
2923.000000	16.859148 
2922.000000	17.298521 
2921.000000	17.942329 
2920.000000	18.798389 
2919.000000	19.852024 
2918.000000	21.075859 
2917.000000	22.447703 
2916.000000	23.954977 
2915.000000	25.582853 
2914.000000	27.298268 
2913.000000	29.041724 
2912.000000	30.736294 
2911.000000	32.314636 
2910.000000	33.748311 
2909.000000	35.053387 
2908.000000	36.264331 
2907.000000	37.400508 
2906.000000	38.456147 
2905.000000	39.418436 
2904.000000	40.289774 
2903.000000	41.092429 
2902.000000	41.856424 
2901.000000	42.605579 
2900.000000	43.350094 
2899.000000	44.088197 
2898.000000	44.813000 
2897.000000	45.521088 
2896.000000	46.217515 
2895.000000	46.913807 
2894.000000	47.620453 
2893.000000	48.337859 
2892.000000	49.051110 
2891.000000	49.733599 
2890.000000	50.360827 
2889.000000	50.925514 
2888.000000	51.440174 
2887.000000	51.923416 
2886.000000	52.383084 
2885.000000	52.810720 
2884.000000	53.188892 
2883.000000	53.500226 
2882.000000	53.729403 
2881.000000	53.860306 
2880.000000	53.876915 
2879.000000	53.773345 
2878.000000	53.565202 
2877.000000	53.288112 
2876.000000	52.980230 
2875.000000	52.665986 
2874.000000	52.357488 
2873.000000	52.064394 
2872.000000	51.790290 
2871.000000	51.515724 
2870.000000	51.192758 
2869.000000	50.762616 
2868.000000	50.178079 
2867.000000	49.408195 
2866.000000	48.431661 
2865.000000	47.237082 
2864.000000	45.833085 
2863.000000	44.253296 
2862.000000	42.548582 
2861.000000	40.774792 
2860.000000	38.985760 
2859.000000	37.235926 
2858.000000	35.587175 
2857.000000	34.114237 
2856.000000	32.903528 
2855.000000	32.045636 
2854.000000	31.622926 
2853.000000	31.692112 
2852.000000	32.271750 
2851.000000	33.343220 
2850.000000	34.865960 
2849.000000	36.790795 
2848.000000	39.058119 
2847.000000	41.584487 
2846.000000	44.259173 
2845.000000	46.962088 
2844.000000	49.594468 
2843.000000	52.093540 
2842.000000	54.423739 
2841.000000	56.561882 
2840.000000	58.495068 
2839.000000	60.227164 
2838.000000	61.775958 
2837.000000	63.158203 
2836.000000	64.378754 
2835.000000	65.437148 
2834.000000	66.343550 
2833.000000	67.123753 
2832.000000	67.806184 
2831.000000	68.408721 
2830.000000	68.942679 
2829.000000	69.426654 
2828.000000	69.886460 
2827.000000	70.336885 
2826.000000	70.768341 
2825.000000	71.157207 
2824.000000	71.490021 
2823.000000	71.777542 
2822.000000	72.047739 
2821.000000	72.326946 
2820.000000	72.624447 
2819.000000	72.930908 
2818.000000	73.229223 
2817.000000	73.506138 
2816.000000	73.755788 
2815.000000	73.979851 
2814.000000	74.190624 
2813.000000	74.409439 
2812.000000	74.649994 
2811.000000	74.900127 
2810.000000	75.127421 
2809.000000	75.307926 
2808.000000	75.445564 
2807.000000	75.562314 
2806.000000	75.676924 
2805.000000	75.796992 
2804.000000	75.922808 
2803.000000	76.050168 
2802.000000	76.172300 
2801.000000	76.286698 
2800.000000	76.400237 
2799.000000	76.523725 
2798.000000	76.661033 
2797.000000	76.804715 
2796.000000	76.940895 
2795.000000	77.058825 
2794.000000	77.159435 
2793.000000	77.255189 
2792.000000	77.357292 
2791.000000	77.462397 
2790.000000	77.556236 
2789.000000	77.629750 
2788.000000	77.685648 
2787.000000	77.730991 
2786.000000	77.773430 
2785.000000	77.825191 
2784.000000	77.897402 
2783.000000	77.984337 
2782.000000	78.063385 
2781.000000	78.119082 
2780.000000	78.160200 
2779.000000	78.207855 
2778.000000	78.275544 
2777.000000	78.366636 
2776.000000	78.478471 
2775.000000	78.595670 
2774.000000	78.687598 
2773.000000	78.729445 
2772.000000	78.727331 
2771.000000	78.713916 
2770.000000	78.719727 
2769.000000	78.754280 
2768.000000	78.810761 
2767.000000	78.876977 
2766.000000	78.940839 
2765.000000	78.995139 
2764.000000	79.042303 
2763.000000	79.091844 
2762.000000	79.151523 
2761.000000	79.222231 
2760.000000	79.299296 
2759.000000	79.375053 
2758.000000	79.441452 
2757.000000	79.494563 
2756.000000	79.537457 
2755.000000	79.577291 
2754.000000	79.620481 
2753.000000	79.671362 
2752.000000	79.731966 
2751.000000	79.799372 
2750.000000	79.864934 
2749.000000	79.919647 
2748.000000	79.961263 
2747.000000	79.996127 
2746.000000	80.035176 
2745.000000	80.086732 
2744.000000	80.148902 
2743.000000	80.208157 
2742.000000	80.249973 
2741.000000	80.273899 
2740.000000	80.295516 
2739.000000	80.330073 
2738.000000	80.376546 
2737.000000	80.421100 
2736.000000	80.453750 
2735.000000	80.478103 
2734.000000	80.506539 
2733.000000	80.549759 
2732.000000	80.610485 
2731.000000	80.682481 
2730.000000	80.754976 
2729.000000	80.821943 
2728.000000	80.887183 
2727.000000	80.957534 
2726.000000	81.032918 
2725.000000	81.105626 
2724.000000	81.167470 
2723.000000	81.214801 
2722.000000	81.248841 
2721.000000	81.276300 
2720.000000	81.308654 
2719.000000	81.355644 
2718.000000	81.418248 
2717.000000	81.489494 
2716.000000	81.561003 
2715.000000	81.626979 
2714.000000	81.683787 
2713.000000	81.730652 
2712.000000	81.771523 
2711.000000	81.813120 
2710.000000	81.860332 
2709.000000	81.914953 
2708.000000	81.976858 
2707.000000	82.042496 
2706.000000	82.103762 
2705.000000	82.153729 
2704.000000	82.194467 
2703.000000	82.235039 
2702.000000	82.280796 
2701.000000	82.328500 
2700.000000	82.373756 
2699.000000	82.419357 
2698.000000	82.472570 
2697.000000	82.534378 
2696.000000	82.594396 
2695.000000	82.639381 
2694.000000	82.666733 
2693.000000	82.687931 
2692.000000	82.716707 
2691.000000	82.754306 
2690.000000	82.791693 
2689.000000	82.825009 
2688.000000	82.861779 
2687.000000	82.908428 
2686.000000	82.958320 
2685.000000	82.998954 
2684.000000	83.028668 
2683.000000	83.059469 
2682.000000	83.103186 
2681.000000	83.160668 
2680.000000	83.224085 
2679.000000	83.284641 
2678.000000	83.337751 
2677.000000	83.384319 
2676.000000	83.428914 
2675.000000	83.474944 
2674.000000	83.521817 
2673.000000	83.568234 
2672.000000	83.616218 
2671.000000	83.668999 
2670.000000	83.726700 
2669.000000	83.787052 
2668.000000	83.848220 
2667.000000	83.907229 
2666.000000	83.958145 
2665.000000	83.997183 
2664.000000	84.029247 
2663.000000	84.065581 
2662.000000	84.113239 
2661.000000	84.169404 
2660.000000	84.225560 
2659.000000	84.274920 
2658.000000	84.316602 
2657.000000	84.355351 
2656.000000	84.397453 
2655.000000	84.444775 
2654.000000	84.493062 
2653.000000	84.537428 
2652.000000	84.578068 
2651.000000	84.618832 
2650.000000	84.662572 
2649.000000	84.711055 
2648.000000	84.766607 
2647.000000	84.828504 
2646.000000	84.889013 
2645.000000	84.939423 
2644.000000	84.980372 
2643.000000	85.021186 
2642.000000	85.067679 
2641.000000	85.115400 
2640.000000	85.157268 
2639.000000	85.192724 
2638.000000	85.227159 
2637.000000	85.265475 
2636.000000	85.308132 
2635.000000	85.351156 
2634.000000	85.388587 
2633.000000	85.417569 
2632.000000	85.442485 
2631.000000	85.471983 
2630.000000	85.510553 
2629.000000	85.555620 
2628.000000	85.602733 
2627.000000	85.650012 
2626.000000	85.695702 
2625.000000	85.735032 
2624.000000	85.763822 
2623.000000	85.784763 
2622.000000	85.807614 
2621.000000	85.840844 
2620.000000	85.884577 
2619.000000	85.931878 
2618.000000	85.976268 
2617.000000	86.018003 
2616.000000	86.061644 
2615.000000	86.109070 
2614.000000	86.157181 
2613.000000	86.202330 
2612.000000	86.244689 
2611.000000	86.286711 
2610.000000	86.328871 
2609.000000	86.369252 
2608.000000	86.406788 
2607.000000	86.442859 
2606.000000	86.479706 
2605.000000	86.518523 
2604.000000	86.559001 
2603.000000	86.599752 
2602.000000	86.639196 
2601.000000	86.676736 
2600.000000	86.712943 
2599.000000	86.748652 
2598.000000	86.784624 
2597.000000	86.822324 
2596.000000	86.863605 
2595.000000	86.908507 
2594.000000	86.953982 
2593.000000	86.996237 
2592.000000	87.034396 
2591.000000	87.070664 
2590.000000	87.107789 
2589.000000	87.146888 
2588.000000	87.187769 
2587.000000	87.229684 
2586.000000	87.271104 
2585.000000	87.310103 
2584.000000	87.346016 
2583.000000	87.380388 
2582.000000	87.415680 
2581.000000	87.453457 
2580.000000	87.494184 
2579.000000	87.537703 
2578.000000	87.583056 
2577.000000	87.628921 
2576.000000	87.674767 
2575.000000	87.720118 
2574.000000	87.762845 
2573.000000	87.800320 
2572.000000	87.833063 
2571.000000	87.865709 
2570.000000	87.903033 
2569.000000	87.945460 
2568.000000	87.988473 
2567.000000	88.025703 
2566.000000	88.053634 
2565.000000	88.075330 
2564.000000	88.099426 
2563.000000	88.132590 
2562.000000	88.173374 
2561.000000	88.214807 
2560.000000	88.252516 
2559.000000	88.287571 
2558.000000	88.321348 
2557.000000	88.351837 
2556.000000	88.377179 
2555.000000	88.400413 
2554.000000	88.428024 
2553.000000	88.464086 
2552.000000	88.506933 
2551.000000	88.551010 
2550.000000	88.591706 
2549.000000	88.628820 
2548.000000	88.665279 
2547.000000	88.702501 
2546.000000	88.738416 
2545.000000	88.770844 
2544.000000	88.800622 
2543.000000	88.829279 
2542.000000	88.855470 
2541.000000	88.876581 
2540.000000	88.892652 
2539.000000	88.906484 
2538.000000	88.921187 
2537.000000	88.939730 
2536.000000	88.965341 
2535.000000	88.999156 
2534.000000	89.037749 
2533.000000	89.074997 
2532.000000	89.106541 
2531.000000	89.131275 
2530.000000	89.150280 
2529.000000	89.167195 
2528.000000	89.188048 
2527.000000	89.217013 
2526.000000	89.251895 
2525.000000	89.285614 
2524.000000	89.312475 
2523.000000	89.331300 
2522.000000	89.343622 
2521.000000	89.352346 
2520.000000	89.362640 
2519.000000	89.380107 
2518.000000	89.406421 
2517.000000	89.438346 
2516.000000	89.471265 
2515.000000	89.502722 
2514.000000	89.531955 
2513.000000	89.558278 
2512.000000	89.581651 
2511.000000	89.603764 
2510.000000	89.627246 
2509.000000	89.653903 
2508.000000	89.683526 
2507.000000	89.713280 
2506.000000	89.738649 
2505.000000	89.757057 
2504.000000	89.770961 
2503.000000	89.786162 
2502.000000	89.806287 
2501.000000	89.830089 
2500.000000	89.854084 
2499.000000	89.875790 
2498.000000	89.893725 
2497.000000	89.906648 
2496.000000	89.914810 
2495.000000	89.921872 
2494.000000	89.933835 
2493.000000	89.954493 
2492.000000	89.981259 
2491.000000	90.005890 
2490.000000	90.021954 
2489.000000	90.032186 
2488.000000	90.045808 
2487.000000	90.067212 
2486.000000	90.090998 
2485.000000	90.110894 
2484.000000	90.129402 
2483.000000	90.152806 
2482.000000	90.179065 
2481.000000	90.198179 
2480.000000	90.205483 
2479.000000	90.208143 
2478.000000	90.216952 
2477.000000	90.235915 
2476.000000	90.261929 
2475.000000	90.289917 
2474.000000	90.315083 
2473.000000	90.333430 
2472.000000	90.344259 
2471.000000	90.351628 
2470.000000	90.361004 
2469.000000	90.373966 
2468.000000	90.386462 
2467.000000	90.392041 
2466.000000	90.387764 
2465.000000	90.378652 
2464.000000	90.375197 
2463.000000	90.383277 
2462.000000	90.396957 
2461.000000	90.404866 
2460.000000	90.404309 
2459.000000	90.405175 
2458.000000	90.417251 
2457.000000	90.435996 
2456.000000	90.445044 
2455.000000	90.433745 
2454.000000	90.410092 
2453.000000	90.393733 
2452.000000	90.394767 
2451.000000	90.402871 
2450.000000	90.401536 
2449.000000	90.391106 
2448.000000	90.390402 
2447.000000	90.413552 
2446.000000	90.452665 
2445.000000	90.487187 
2444.000000	90.504796 
2443.000000	90.506749 
2442.000000	90.498963 
2441.000000	90.487799 
2440.000000	90.482539 
2439.000000	90.491830 
2438.000000	90.514461 
2437.000000	90.538363 
2436.000000	90.549963 
2435.000000	90.541427 
2434.000000	90.510656 
2433.000000	90.460701 
2432.000000	90.399763 
2431.000000	90.337625 
2430.000000	90.281475 
2429.000000	90.237473 
2428.000000	90.213873 
2427.000000	90.217455 
2426.000000	90.247590 
2425.000000	90.297196 
2424.000000	90.357594 
2423.000000	90.418882 
2422.000000	90.469487 
2421.000000	90.502785 
2420.000000	90.523488 
2419.000000	90.541942 
2418.000000	90.562241 
2417.000000	90.580324 
2416.000000	90.592272 
2415.000000	90.599457 
2414.000000	90.606320 
2413.000000	90.617718 
2412.000000	90.636584 
2411.000000	90.659362 
2410.000000	90.675705 
2409.000000	90.678762 
2408.000000	90.674488 
2407.000000	90.675730 
2406.000000	90.688431 
2405.000000	90.707386 
2404.000000	90.724907 
2403.000000	90.739434 
2402.000000	90.754449 
2401.000000	90.771919 
2400.000000	90.790133 
2399.000000	90.807145 
2398.000000	90.824021 
2397.000000	90.843281 
2396.000000	90.864554 
2395.000000	90.883927 
2394.000000	90.898872 
2393.000000	90.911960 
2392.000000	90.928032 
2391.000000	90.948613 
2390.000000	90.970994 
2389.000000	90.992118 
2388.000000	91.011441 
2387.000000	91.029989 
2386.000000	91.048489 
2385.000000	91.067051 
2384.000000	91.085618 
2383.000000	91.104032 
2382.000000	91.121948 
2381.000000	91.138957 
2380.000000	91.154895 
2379.000000	91.169977 
2378.000000	91.184898 
2377.000000	91.200857 
2376.000000	91.218872 
2375.000000	91.238400 
2374.000000	91.256973 
2373.000000	91.272600 
2372.000000	91.286675 
2371.000000	91.303530 
2370.000000	91.325898 
2369.000000	91.351615 
2368.000000	91.374579 
2367.000000	91.390768 
2366.000000	91.401068 
2365.000000	91.410360 
2364.000000	91.422180 
2363.000000	91.434093 
2362.000000	91.441087 
2361.000000	91.443387 
2360.000000	91.448503 
2359.000000	91.461637 
2358.000000	91.478830 
2357.000000	91.494186 
2356.000000	91.509190 
2355.000000	91.527554 
2354.000000	91.546480 
2353.000000	91.559390 
2352.000000	91.564747 
2351.000000	91.566600 
2350.000000	91.569754 
2349.000000	91.575764 
2348.000000	91.583289 
2347.000000	91.590582 
2346.000000	91.596683 
2345.000000	91.602858 
2344.000000	91.610808 
2343.000000	91.619745 
2342.000000	91.625426 
2341.000000	91.623361 
2340.000000	91.616593 
2339.000000	91.614144 
2338.000000	91.621205 
2337.000000	91.636024 
2336.000000	91.655061 
2335.000000	91.675154 
2334.000000	91.691929 
2333.000000	91.701877 
2332.000000	91.707785 
2331.000000	91.715096 
2330.000000	91.722461 
2329.000000	91.722246 
2328.000000	91.711630 
2327.000000	91.698529 
2326.000000	91.691579 
2325.000000	91.693595 
2324.000000	91.701910 
2323.000000	91.711850 
2322.000000	91.718918 
2321.000000	91.722282 
2320.000000	91.727931 
2319.000000	91.741760 
2318.000000	91.761441 
2317.000000	91.777952 
2316.000000	91.786595 
2315.000000	91.791171 
2314.000000	91.796694 
2313.000000	91.803457 
2312.000000	91.808624 
2311.000000	91.811152 
2310.000000	91.811913 
2309.000000	91.812632 
2308.000000	91.815150 
2307.000000	91.821787 
2306.000000	91.833287 
2305.000000	91.848267 
2304.000000	91.864098 
2303.000000	91.877987 
2302.000000	91.887349 
2301.000000	91.891155 
2300.000000	91.891445 
2299.000000	91.892179 
2298.000000	91.895860 
2297.000000	91.902479 
2296.000000	91.910983 
2295.000000	91.920322 
2294.000000	91.928512 
2293.000000	91.933817 
2292.000000	91.936656 
2291.000000	91.940045 
2290.000000	91.946579 
2289.000000	91.956027 
2288.000000	91.965322 
2287.000000	91.970819 
2286.000000	91.970791 
2285.000000	91.967070 
2284.000000	91.963998 
2283.000000	91.964533 
2282.000000	91.968285 
2281.000000	91.973030 
2280.000000	91.977306 
2279.000000	91.980738 
2278.000000	91.982900 
2277.000000	91.983259 
2276.000000	91.982577 
2275.000000	91.983100 
2274.000000	91.986750 
2273.000000	91.993479 
2272.000000	92.001135 
2271.000000	92.006913 
2270.000000	92.009340 
2269.000000	92.009628 
2268.000000	92.010842 
2267.000000	92.014541 
2266.000000	92.018998 
2265.000000	92.021573 
2264.000000	92.021739 
2263.000000	92.020670 
2262.000000	92.019165 
2261.000000	92.017633 
2260.000000	92.017067 
2259.000000	92.018124 
2258.000000	92.019686 
2257.000000	92.020024 
2256.000000	92.019398 
2255.000000	92.019937 
2254.000000	92.022733 
2253.000000	92.026383 
2252.000000	92.028825 
2251.000000	92.029430 
2250.000000	92.028884 
2249.000000	92.028202 
2248.000000	92.027845 
2247.000000	92.027208 
2246.000000	92.024899 
2245.000000	92.020890 
2244.000000	92.018064 
2243.000000	92.019664 
2242.000000	92.025507 
2241.000000	92.032150 
2240.000000	92.036600 
2239.000000	92.038593 
2238.000000	92.039237 
2237.000000	92.039839 
2236.000000	92.041955 
2235.000000	92.046355 
2234.000000	92.051532 
2233.000000	92.054937 
2232.000000	92.055772 
2231.000000	92.055044 
2230.000000	92.053315 
2229.000000	92.050338 
2228.000000	92.047325 
2227.000000	92.047135 
2226.000000	92.051064 
2225.000000	92.057025 
2224.000000	92.061447 
2223.000000	92.062752 
2222.000000	92.062317 
2221.000000	92.063322 
2220.000000	92.068388 
2219.000000	92.076897 
2218.000000	92.084318 
2217.000000	92.086405 
2216.000000	92.083617 
2215.000000	92.079866 
2214.000000	92.077128 
2213.000000	92.074018 
2212.000000	92.069775 
2211.000000	92.066284 
2210.000000	92.065414 
2209.000000	92.066595 
2208.000000	92.067911 
2207.000000	92.068223 
2206.000000	92.067708 
2205.000000	92.067408 
2204.000000	92.068512 
2203.000000	92.071174 
2202.000000	92.073924 
2201.000000	92.075006 
2200.000000	92.074049 
2199.000000	92.071771 
2198.000000	92.068776 
2197.000000	92.065947 
2196.000000	92.065073 
2195.000000	92.067120 
2194.000000	92.070311 
2193.000000	92.071464 
2192.000000	92.069586 
2191.000000	92.066676 
2190.000000	92.065187 
2189.000000	92.065952 
2188.000000	92.068696 
2187.000000	92.072974 
2186.000000	92.078055 
2185.000000	92.082879 
2184.000000	92.086456 
2183.000000	92.087958 
2182.000000	92.086878 
2181.000000	92.083767 
2180.000000	92.080743 
2179.000000	92.080011 
2178.000000	92.081867 
2177.000000	92.084964 
2176.000000	92.087883 
2175.000000	92.090292 
2174.000000	92.092443 
2173.000000	92.094508 
2172.000000	92.096502 
2171.000000	92.098281 
2170.000000	92.099660 
2169.000000	92.100857 
2168.000000	92.102587 
2167.000000	92.105240 
2166.000000	92.108263 
2165.000000	92.110738 
2164.000000	92.112456 
2163.000000	92.113778 
2162.000000	92.114748 
2161.000000	92.115120 
2160.000000	92.115100 
2159.000000	92.115350 
2158.000000	92.116318 
2157.000000	92.117944 
2156.000000	92.119902 
2155.000000	92.121776 
2154.000000	92.123225 
2153.000000	92.124210 
2152.000000	92.125026 
2151.000000	92.126034 
2150.000000	92.127278 
2149.000000	92.128502 
2148.000000	92.129478 
2147.000000	92.130173 
2146.000000	92.130639 
2145.000000	92.130936 
2144.000000	92.131164 
2143.000000	92.131406 
2142.000000	92.131646 
2141.000000	92.131840 
2140.000000	92.132041 
2139.000000	92.132314 
2138.000000	92.132527 
2137.000000	92.132443 
2136.000000	92.131984 
2135.000000	92.131300 
2134.000000	92.130609 
2133.000000	92.130004 
2132.000000	92.129448 
2131.000000	92.128807 
2130.000000	92.127925 
2129.000000	92.126755 
2128.000000	92.125541 
2127.000000	92.124687 
2126.000000	92.124392 
2125.000000	92.124483 
2124.000000	92.124488 
2123.000000	92.124019 
2122.000000	92.122913 
2121.000000	92.121287 
2120.000000	92.119581 
2119.000000	92.118173 
2118.000000	92.116994 
2117.000000	92.115725 
2116.000000	92.114321 
2115.000000	92.112886 
2114.000000	92.111129 
2113.000000	92.108693 
2112.000000	92.105857 
2111.000000	92.103172 
2110.000000	92.100653 
2109.000000	92.098249 
2108.000000	92.096761 
2107.000000	92.096959 
2106.000000	92.097776 
2105.000000	92.096821 
2104.000000	92.093180 
2103.000000	92.088590 
2102.000000	92.085383 
2101.000000	92.084076 
2100.000000	92.083755 
2099.000000	92.083252 
2098.000000	92.081528 
2097.000000	92.078166 
2096.000000	92.074080 
2095.000000	92.070465 
2094.000000	92.067404 
2093.000000	92.065261 
2092.000000	92.066076 
2091.000000	92.070660 
2090.000000	92.075179 
2089.000000	92.074579 
2088.000000	92.069067 
2087.000000	92.063842 
2086.000000	92.062436 
2085.000000	92.063863 
2084.000000	92.066065 
2083.000000	92.067752 
2082.000000	92.066714 
2081.000000	92.061377 
2080.000000	92.055232 
2079.000000	92.054376 
2078.000000	92.059419 
2077.000000	92.064240 
2076.000000	92.064555 
2075.000000	92.063443 
2074.000000	92.066094 
2073.000000	92.074040 
2072.000000	92.085961 
2071.000000	92.099576 
2070.000000	92.110854 
2069.000000	92.115755 
2068.000000	92.114978 
2067.000000	92.114000 
2066.000000	92.116444 
2065.000000	92.120064 
2064.000000	92.120892 
2063.000000	92.117868 
2062.000000	92.111887 
2061.000000	92.103915 
2060.000000	92.095629 
2059.000000	92.089545 
2058.000000	92.087395 
2057.000000	92.089678 
2056.000000	92.096239 
2055.000000	92.105165 
2054.000000	92.112224 
2053.000000	92.114234 
2052.000000	92.112225 
2051.000000	92.109755 
2050.000000	92.109046 
2049.000000	92.110406 
2048.000000	92.113760 
2047.000000	92.118142 
2046.000000	92.120788 
2045.000000	92.119964 
2044.000000	92.117432 
2043.000000	92.115697 
2042.000000	92.114271 
2041.000000	92.111232 
2040.000000	92.107086 
2039.000000	92.104150 
2038.000000	92.103045 
2037.000000	92.102182 
2036.000000	92.100045 
2035.000000	92.096584 
2034.000000	92.092676 
2033.000000	92.089284 
2032.000000	92.086787 
2031.000000	92.084802 
2030.000000	92.082699 
2029.000000	92.080216 
2028.000000	92.077553 
2027.000000	92.074932 
2026.000000	92.072416 
2025.000000	92.070008 
2024.000000	92.067701 
2023.000000	92.065483 
2022.000000	92.063343 
2021.000000	92.061249 
2020.000000	92.059166 
2019.000000	92.057082 
2018.000000	92.054992 
2017.000000	92.052882 
2016.000000	92.050735 
2015.000000	92.048524 
2014.000000	92.046227 
2013.000000	92.043858 
2012.000000	92.041474 
2011.000000	92.039145 
2010.000000	92.036920 
2009.000000	92.034813 
2008.000000	92.032808 
2007.000000	92.030883 
2006.000000	92.029008 
2005.000000	92.027178 
2004.000000	92.025450 
2003.000000	92.023875 
2002.000000	92.022461 
2001.000000	92.021090 
2000.000000	92.019561 
1999.000000	92.017685 
1998.000000	92.015618 
1997.000000	92.013823 
1996.000000	92.012798 
1995.000000	92.012748 
1994.000000	92.013184 
1993.000000	92.013295 
1992.000000	92.013057 
1991.000000	92.013214 
1990.000000	92.013441 
1989.000000	92.012423 
1988.000000	92.010675 
1987.000000	92.010655 
1986.000000	92.012711 
1985.000000	92.013741 
1984.000000	92.011729 
1983.000000	92.008913 
1982.000000	92.008427 
1981.000000	92.009594 
1980.000000	92.009762 
1979.000000	92.008067 
1978.000000	92.005349 
1977.000000	92.001708 
1976.000000	91.996587 
1975.000000	91.990298 
1974.000000	91.984328 
1973.000000	91.981184 
1972.000000	91.983534 
1971.000000	91.991480 
1970.000000	92.000724 
1969.000000	92.006462 
1968.000000	92.008899 
1967.000000	92.011242 
1966.000000	92.012895 
1965.000000	92.009838 
1964.000000	92.001587 
1963.000000	91.992805 
1962.000000	91.987459 
1961.000000	91.985307 
1960.000000	91.985255 
1959.000000	91.988115 
1958.000000	91.994049 
1957.000000	92.000712 
1956.000000	92.006337 
1955.000000	92.011150 
1954.000000	92.015043 
1953.000000	92.018193 
1952.000000	92.022530 
1951.000000	92.029431 
1950.000000	92.035603 
1949.000000	92.036382 
1948.000000	92.033377 
1947.000000	92.033684 
1946.000000	92.040829 
1945.000000	92.051532 
1944.000000	92.061862 
1943.000000	92.070983 
1942.000000	92.076642 
1941.000000	92.075094 
1940.000000	92.067617 
1939.000000	92.060586 
1938.000000	92.058685 
1937.000000	92.062249 
1936.000000	92.070394 
1935.000000	92.081689 
1934.000000	92.090678 
1933.000000	92.090929 
1932.000000	92.083565 
1931.000000	92.078052 
1930.000000	92.078764 
1929.000000	92.080306 
1928.000000	92.080088 
1927.000000	92.083591 
1926.000000	92.095754 
1925.000000	92.110385 
1924.000000	92.119523 
1923.000000	92.124241 
1922.000000	92.129692 
1921.000000	92.135524 
1920.000000	92.135899 
1919.000000	92.125540 
1918.000000	92.104821 
1917.000000	92.081572 
1916.000000	92.069148 
1915.000000	92.074065 
1914.000000	92.089973 
1913.000000	92.105216 
1912.000000	92.114470 
1911.000000	92.120609 
1910.000000	92.123612 
1909.000000	92.117698 
1908.000000	92.102312 
1907.000000	92.084279 
1906.000000	92.070281 
1905.000000	92.057794 
1904.000000	92.042653 
1903.000000	92.025182 
1902.000000	92.007245 
1901.000000	91.993052 
1900.000000	91.989347 
1899.000000	91.994786 
1898.000000	91.996557 
1897.000000	91.981047 
1896.000000	91.951318 
1895.000000	91.924748 
1894.000000	91.912712 
1893.000000	91.912656 
1892.000000	91.917415 
1891.000000	91.920017 
1890.000000	91.909440 
1889.000000	91.876827 
1888.000000	91.831183 
1887.000000	91.789820 
1886.000000	91.757092 
1885.000000	91.729120 
1884.000000	91.706470 
1883.000000	91.689909 
1882.000000	91.669468 
1881.000000	91.634738 
1880.000000	91.592077 
1879.000000	91.557306 
1878.000000	91.537108 
1877.000000	91.524595 
1876.000000	91.511357 
1875.000000	91.497662 
1874.000000	91.488180 
1873.000000	91.485755 
1872.000000	91.490391 
1871.000000	91.496554 
1870.000000	91.493797 
1869.000000	91.478860 
1868.000000	91.464617 
1867.000000	91.462333 
1866.000000	91.461447 
1865.000000	91.445465 
1864.000000	91.418809 
1863.000000	91.400435 
1862.000000	91.395254 
1861.000000	91.390751 
1860.000000	91.380184 
1859.000000	91.368965 
1858.000000	91.358207 
1857.000000	91.340857 
1856.000000	91.317333 
1855.000000	91.298253 
1854.000000	91.290425 
1853.000000	91.292583 
1852.000000	91.307348 
1851.000000	91.332388 
1850.000000	91.358367 
1849.000000	91.379507 
1848.000000	91.400032 
1847.000000	91.419085 
1846.000000	91.418589 
1845.000000	91.387900 
1844.000000	91.357042 
1843.000000	91.370819 
1842.000000	91.419672 
1841.000000	91.454537 
1840.000000	91.455235 
1839.000000	91.443329 
1838.000000	91.443902 
1837.000000	91.450619 
1836.000000	91.451354 
1835.000000	91.454949 
1834.000000	91.468377 
1833.000000	91.476999 
1832.000000	91.465017 
1831.000000	91.438249 
1830.000000	91.420656 
1829.000000	91.421877 
1828.000000	91.436480 
1827.000000	91.449254 
1826.000000	91.438197 
1825.000000	91.397114 
1824.000000	91.348976 
1823.000000	91.319703 
1822.000000	91.303546 
1821.000000	91.282736 
1820.000000	91.257986 
1819.000000	91.239059 
1818.000000	91.220559 
1817.000000	91.187950 
1816.000000	91.152666 
1815.000000	91.140470 
1814.000000	91.145752 
1813.000000	91.138612 
1812.000000	91.100861 
1811.000000	91.043383 
1810.000000	90.979640 
1809.000000	90.914290 
1808.000000	90.856497 
1807.000000	90.805954 
1806.000000	90.743937 
1805.000000	90.664004 
1804.000000	90.596380 
1803.000000	90.571274 
1802.000000	90.560752 
1801.000000	90.509124 
1800.000000	90.407375 
1799.000000	90.303501 
1798.000000	90.221799 
1797.000000	90.142880 
1796.000000	90.050793 
1795.000000	89.944110 
1794.000000	89.812352 
1793.000000	89.652210 
1792.000000	89.496112 
1791.000000	89.382174 
1790.000000	89.292414 
1789.000000	89.186961 
1788.000000	89.060963 
1787.000000	88.933965 
1786.000000	88.809663 
1785.000000	88.679171 
1784.000000	88.554303 
1783.000000	88.443546 
1782.000000	88.307966 
1781.000000	88.114919 
1780.000000	87.889963 
1779.000000	87.690681 
1778.000000	87.518418 
1777.000000	87.331702 
1776.000000	87.118814 
1775.000000	86.891172 
1774.000000	86.636272 
1773.000000	86.330790 
1772.000000	86.001889 
1771.000000	85.707764 
1770.000000	85.429932 
1769.000000	85.108027 
1768.000000	84.773390 
1767.000000	84.531670 
1766.000000	84.399723 
1765.000000	84.284268 
1764.000000	84.107087 
1763.000000	83.871602 
1762.000000	83.617280 
1761.000000	83.366133 
1760.000000	83.124420 
1759.000000	82.894256 
1758.000000	82.647667 
1757.000000	82.356934 
1756.000000	82.049187 
1755.000000	81.775928 
1754.000000	81.530880 
1753.000000	81.266420 
1752.000000	80.972707 
1751.000000	80.694187 
1750.000000	80.446026 
1749.000000	80.168797 
1748.000000	79.852447 
1747.000000	79.560527 
1746.000000	79.313368 
1745.000000	79.066985 
1744.000000	78.793318 
1743.000000	78.522139 
1742.000000	78.272524 
1741.000000	78.010320 
1740.000000	77.721083 
1739.000000	77.463277 
1738.000000	77.265703 
1737.000000	77.067623 
1736.000000	76.801437 
1735.000000	76.470244 
1734.000000	76.155068 
1733.000000	75.925397 
1732.000000	75.764457 
1731.000000	75.619076 
1730.000000	75.446434 
1729.000000	75.236581 
1728.000000	75.028284 
1727.000000	74.863342 
1726.000000	74.734424 
1725.000000	74.596671 
1724.000000	74.421160 
1723.000000	74.233594 
1722.000000	74.063461 
1721.000000	73.899786 
1720.000000	73.727443 
1719.000000	73.560833 
1718.000000	73.411952 
1717.000000	73.241571 
1716.000000	73.050525 
1715.000000	72.885174 
1714.000000	72.743502 
1713.000000	72.594990 
1712.000000	72.441273 
1711.000000	72.302861 
1710.000000	72.174730 
1709.000000	72.029003 
1708.000000	71.853504 
1707.000000	71.658803 
1706.000000	71.458208 
1705.000000	71.264198 
1704.000000	71.098039 
1703.000000	70.942159 
1702.000000	70.712434 
1701.000000	70.323103 
1700.000000	69.873630 
1699.000000	69.594351 
1698.000000	69.430696 
1697.000000	69.196570 
1696.000000	68.851110 
1695.000000	68.526024 
1694.000000	68.299030 
1693.000000	68.093328 
1692.000000	67.848159 
1691.000000	67.570458 
1690.000000	67.272231 
1689.000000	66.946238 
1688.000000	66.600307 
1687.000000	66.250079 
1686.000000	65.874613 
1685.000000	65.420067 
1684.000000	64.929797 
1683.000000	64.575879 
1682.000000	64.347709 
1681.000000	64.107312 
1680.000000	63.806197 
1679.000000	63.484830 
1678.000000	63.165707 
1677.000000	62.809633 
1676.000000	62.381069 
1675.000000	61.937158 
1674.000000	61.570887 
1673.000000	61.271060 
1672.000000	60.968621 
1671.000000	60.630842 
1670.000000	60.241193 
1669.000000	59.790254 
1668.000000	59.336566 
1667.000000	58.953292 
1666.000000	58.633889 
1665.000000	58.317928 
1664.000000	57.959579 
1663.000000	57.568962 
1662.000000	57.180977 
1661.000000	56.804568 
1660.000000	56.431967 
1659.000000	56.072796 
1658.000000	55.744965 
1657.000000	55.438157 
1656.000000	55.108979 
1655.000000	54.690672 
1654.000000	54.122879 
1653.000000	53.484601 
1652.000000	53.091995 
1651.000000	52.946012 
1650.000000	52.828345 
1649.000000	52.601641 
1648.000000	52.225143 
1647.000000	51.754396 
1646.000000	51.324345 
1645.000000	50.991378 
1644.000000	50.705905 
1643.000000	50.422829 
1642.000000	50.124167 
1641.000000	49.817403 
1640.000000	49.534439 
1639.000000	49.295566 
1638.000000	49.069715 
1637.000000	48.794867 
1636.000000	48.498196 
1635.000000	48.323994 
1634.000000	48.301670 
1633.000000	48.296988 
1632.000000	48.236786 
1631.000000	48.143398 
1630.000000	48.049037 
1629.000000	47.952368 
1628.000000	47.847959 
1627.000000	47.756152 
1626.000000	47.688043 
1625.000000	47.625871 
1624.000000	47.562326 
1623.000000	47.519508 
1622.000000	47.498081 
1621.000000	47.464567 
1620.000000	47.395645 
1619.000000	47.295965 
1618.000000	47.190080 
1617.000000	47.121431 
1616.000000	47.138797 
1615.000000	47.241748 
1614.000000	47.364911 
1613.000000	47.448001 
1612.000000	47.489867 
1611.000000	47.529713 
1610.000000	47.582395 
1609.000000	47.616804 
1608.000000	47.604853 
1607.000000	47.559733 
1606.000000	47.505470 
1605.000000	47.457306 
1604.000000	47.434044 
1603.000000	47.452590 
1602.000000	47.493786 
1601.000000	47.510031 
1600.000000	47.490225 
1599.000000	47.475699 
1598.000000	47.503611 
1597.000000	47.569862 
1596.000000	47.653967 
1595.000000	47.744483 
1594.000000	47.824660 
1593.000000	47.872249 
1592.000000	47.889633 
1591.000000	47.903793 
1590.000000	47.926601 
1589.000000	47.942785 
1588.000000	47.944524 
1587.000000	47.946848 
1586.000000	47.959220 
1585.000000	47.972492 
1584.000000	47.983364 
1583.000000	47.998805 
1582.000000	48.020081 
1581.000000	48.037484 
1580.000000	48.045895 
1579.000000	48.048786 
1578.000000	48.049661 
1577.000000	48.046954 
1576.000000	48.042169 
1575.000000	48.052192 
1574.000000	48.077939 
1573.000000	48.094044 
1572.000000	48.090096 
1571.000000	48.094497 
1570.000000	48.144554 
1569.000000	48.215041 
1568.000000	48.253100 
1567.000000	48.258521 
1566.000000	48.259368 
1565.000000	48.273818 
1564.000000	48.307636 
1563.000000	48.351126 
1562.000000	48.383045 
1561.000000	48.390030 
1560.000000	48.390823 
1559.000000	48.417855 
1558.000000	48.392423 
1557.000000	48.345258 
1556.000000	48.308959 
1555.000000	48.283575 
1554.000000	48.287681 
1553.000000	48.326536 
1552.000000	48.387789 
1551.000000	48.458129 
1550.000000	48.509702 
1549.000000	48.501443 
1548.000000	48.444426 
1547.000000	48.395157 
1546.000000	48.402890 
1545.000000	48.477368 
1544.000000	48.573783 
1543.000000	48.631382 
1542.000000	48.632680 
1541.000000	48.589385 
1540.000000	48.509253 
1539.000000	48.440687 
1538.000000	48.443887 
1537.000000	48.470270 
1536.000000	48.471683 
1535.000000	48.461068 
1534.000000	48.461199 
1533.000000	48.449698 
1532.000000	48.394208 
1531.000000	48.311297 
1530.000000	48.217916 
1529.000000	48.117195 
1528.000000	48.028153 
1527.000000	47.975842 
1526.000000	47.950585 
1525.000000	47.913466 
1524.000000	47.847059 
1523.000000	47.762527 
1522.000000	47.658633 
1521.000000	47.505664 
1520.000000	47.333976 
1519.000000	47.197952 
1518.000000	47.091464 
1517.000000	46.977001 
1516.000000	46.830881 
1515.000000	46.661687 
1514.000000	46.466557 
1513.000000	46.234055 
1512.000000	45.991362 
1511.000000	45.797888 
1510.000000	45.664275 
1509.000000	45.525119 
1508.000000	45.251782 
1507.000000	44.700757 
1506.000000	43.987649 
1505.000000	43.447412 
1504.000000	43.068731 
1503.000000	42.694440 
1502.000000	42.230362 
1501.000000	41.637178 
1500.000000	40.922296 
1499.000000	40.096799 
1498.000000	39.110776 
1497.000000	37.911558 
1496.000000	36.627770 
1495.000000	35.500675 
1494.000000	34.616345 
1493.000000	33.927494 
1492.000000	33.396301 
1491.000000	33.045399 
1490.000000	32.926595 
1489.000000	33.033786 
1488.000000	33.264803 
1487.000000	33.495398 
1486.000000	33.639336 
1485.000000	33.664540 
1484.000000	33.581112 
1483.000000	33.405192 
1482.000000	33.172388 
1481.000000	32.966090 
1480.000000	32.877180 
1479.000000	32.938608 
1478.000000	33.155189 
1477.000000	33.536752 
1476.000000	34.045094 
1475.000000	34.562379 
1474.000000	34.952228 
1473.000000	35.107539 
1472.000000	34.994467 
1471.000000	34.728458 
1470.000000	34.452512 
1469.000000	34.242287 
1468.000000	34.148181 
1467.000000	34.221913 
1466.000000	34.510375 
1465.000000	35.011903 
1464.000000	35.599629 
1463.000000	36.110425 
1462.000000	36.504324 
1461.000000	36.829488 
1460.000000	37.144292 
1459.000000	37.495166 
1458.000000	37.926734 
1457.000000	38.418426 
1456.000000	38.865590 
1455.000000	39.244546 
1454.000000	39.589911 
1453.000000	39.911479 
1452.000000	40.188344 
1451.000000	40.395920 
1450.000000	40.544284 
1449.000000	40.674633 
1448.000000	40.817190 
1447.000000	40.955177 
1446.000000	41.044829 
1445.000000	41.072071 
1444.000000	41.049421 
1443.000000	40.996795 
1442.000000	40.927712 
1441.000000	40.844512 
1440.000000	40.749380 
1439.000000	40.647491 
1438.000000	40.533499 
1437.000000	40.387706 
1436.000000	40.235616 
1435.000000	40.154673 
1434.000000	40.156849 
1433.000000	40.181821 
1432.000000	40.169065 
1431.000000	40.095428 
1430.000000	39.972972 
1429.000000	39.814306 
1428.000000	39.621113 
1427.000000	39.396902 
1426.000000	39.136626 
1425.000000	38.830514 
1424.000000	38.491906 
1423.000000	38.172372 
1422.000000	37.902255 
1421.000000	37.661305 
1420.000000	37.437725 
1419.000000	37.272020 
1418.000000	37.192606 
1417.000000	37.151387 
1416.000000	37.095890 
1415.000000	37.010806 
1414.000000	36.896400 
1413.000000	36.752265 
1412.000000	36.579374 
1411.000000	36.385087 
1410.000000	36.174222 
1409.000000	35.947158 
1408.000000	35.716102 
1407.000000	35.501909 
1406.000000	35.297804 
1405.000000	35.064475 
1404.000000	34.784757 
1403.000000	34.497022 
1402.000000	34.235974 
1401.000000	33.990792 
1400.000000	33.736942 
1399.000000	33.473407 
1398.000000	33.211822 
1397.000000	32.940662 
1396.000000	32.640326 
1395.000000	32.316826 
1394.000000	31.985483 
1393.000000	31.633186 
1392.000000	31.229477 
1391.000000	30.753718 
1390.000000	30.173222 
1389.000000	29.401286 
1388.000000	28.336122 
1387.000000	27.048327 
1386.000000	25.876963 
1385.000000	25.181543 
1384.000000	25.136934 
1383.000000	25.730339 
1382.000000	26.742621 
1381.000000	27.825245 
1380.000000	28.721837 
1379.000000	29.367111 
1378.000000	29.808378 
1377.000000	30.128067 
1376.000000	30.419509 
1375.000000	30.745914 
1374.000000	31.079289 
1373.000000	31.339527 
1372.000000	31.513451 
1371.000000	31.648308 
1370.000000	31.767432 
1369.000000	31.858282 
1368.000000	31.914766 
1367.000000	31.955885 
1366.000000	32.000690 
1365.000000	32.058760 
1364.000000	32.142540 
1363.000000	32.253005 
1362.000000	32.356091 
1361.000000	32.424056 
1360.000000	32.484178 
1359.000000	32.581216 
1358.000000	32.725989 
1357.000000	32.902351 
1356.000000	33.106695 
1355.000000	33.360755 
1354.000000	33.687674 
1353.000000	34.094329 
1352.000000	34.571644 
1351.000000	35.089764 
1350.000000	35.597996 
1349.000000	36.058350 
1348.000000	36.470053 
1347.000000	36.840832 
1346.000000	37.149664 
1345.000000	37.369561 
1344.000000	37.512604 
1343.000000	37.615679 
1342.000000	37.691937 
1341.000000	37.732732 
1340.000000	37.748024 
1339.000000	37.763194 
1338.000000	37.774539 
1337.000000	37.760107 
1336.000000	37.724807 
1335.000000	37.691537 
1334.000000	37.665062 
1333.000000	37.634216 
1332.000000	37.600914 
1331.000000	37.580570 
1330.000000	37.575997 
1329.000000	37.575568 
1328.000000	37.574459 
1327.000000	37.572914 
1326.000000	37.556889 
1325.000000	37.508709 
1324.000000	37.439336 
1323.000000	37.385857 
1322.000000	37.371068 
1321.000000	37.383706 
1320.000000	37.398849 
1319.000000	37.399394 
1318.000000	37.379689 
1317.000000	37.348285 
1316.000000	37.327113 
1315.000000	37.332519 
1314.000000	37.359710 
1313.000000	37.397505 
1312.000000	37.449463 
1311.000000	37.521111 
1310.000000	37.598315 
1309.000000	37.665134 
1308.000000	37.734537 
1307.000000	37.833955 
1306.000000	37.963460 
1305.000000	38.096525 
1304.000000	38.221003 
1303.000000	38.350315 
1302.000000	38.491605 
1301.000000	38.630101 
1300.000000	38.753056 
1299.000000	38.870087 
1298.000000	39.003183 
1297.000000	39.168768 
1296.000000	39.368822 
1295.000000	39.585279 
1294.000000	39.785404 
1293.000000	39.948678 
1292.000000	40.087667 
1291.000000	40.228708 
1290.000000	40.372595 
1289.000000	40.488441 
1288.000000	40.548158 
1287.000000	40.554910 
1286.000000	40.534284 
1285.000000	40.505855 
1284.000000	40.466484 
1283.000000	40.396018 
1282.000000	40.280558 
1281.000000	40.134060 
1280.000000	39.989182 
1279.000000	39.860298 
1278.000000	39.727352 
1277.000000	39.567801 
1276.000000	39.390932 
1275.000000	39.222720 
1274.000000	39.066193 
1273.000000	38.897494 
1272.000000	38.695714 
1271.000000	38.455447 
1270.000000	38.173428 
1269.000000	37.846697 
1268.000000	37.486774 
1267.000000	37.113952 
1266.000000	36.729789 
1265.000000	36.310109 
1264.000000	35.830128 
1263.000000	35.281970 
1262.000000	34.665150 
1261.000000	33.977445 
1260.000000	33.222079 
1259.000000	32.410392 
1258.000000	31.551749 
1257.000000	30.653073 
1256.000000	29.726880 
1255.000000	28.779138 
1254.000000	27.787542 
1253.000000	26.716115 
1252.000000	25.558463 
1251.000000	24.347576 
1250.000000	23.121729 
1249.000000	21.904617 
1248.000000	20.718164 
1247.000000	19.580147 
1246.000000	18.484341 
1245.000000	17.418861 
1244.000000	16.405961 
1243.000000	15.482019 
1242.000000	14.639120 
1241.000000	13.838848 
1240.000000	13.085824 
1239.000000	12.430526 
1238.000000	11.893732 
1237.000000	11.444759 
1236.000000	11.059404 
1235.000000	10.741266 
1234.000000	10.481327 
1233.000000	10.257570 
1232.000000	10.082305 
1231.000000	9.990317  
1230.000000	9.972400  
1229.000000	9.978708  
1228.000000	9.994811  
1227.000000	10.056055 
1226.000000	10.179301 
1225.000000	10.336826 
1224.000000	10.504114 
1223.000000	10.678040 
1222.000000	10.844975 
1221.000000	10.986414 
1220.000000	11.117161 
1219.000000	11.266769 
1218.000000	11.427792 
1217.000000	11.577192 
1216.000000	11.738898 
1215.000000	11.956927 
1214.000000	12.207662 
1213.000000	12.408190 
1212.000000	12.521457 
1211.000000	12.594780 
1210.000000	12.688082 
1209.000000	12.821260 
1208.000000	12.994458 
1207.000000	13.193575 
1206.000000	13.367750 
1205.000000	13.466705 
1204.000000	13.510323 
1203.000000	13.563147 
1202.000000	13.635471 
1201.000000	13.673977 
1200.000000	13.661147 
1199.000000	13.655429 
1198.000000	13.709255 
1197.000000	13.807450 
1196.000000	13.912315 
1195.000000	14.009812 
1194.000000	14.084530 
1193.000000	14.104080 
1192.000000	14.063004 
1191.000000	14.005075 
1190.000000	13.974406 
1189.000000	13.972463 
1188.000000	13.978885 
1187.000000	13.982682 
1186.000000	13.980950 
1185.000000	13.977437 
1184.000000	13.988766 
1183.000000	14.021592 
1182.000000	14.044038 
1181.000000	14.016282 
1180.000000	13.950411 
1179.000000	13.902530 
1178.000000	13.901269 
1177.000000	13.921234 
1176.000000	13.930500 
1175.000000	13.922246 
1174.000000	13.893661 
1173.000000	13.838160 
1172.000000	13.771650 
1171.000000	13.728194 
1170.000000	13.716882 
1169.000000	13.717270 
1168.000000	13.724627 
1167.000000	13.759242 
1166.000000	13.819439 
1165.000000	13.866488 
1164.000000	13.872841 
1163.000000	13.851412 
1162.000000	13.825620 
1161.000000	13.803711 
1160.000000	13.790716 
1159.000000	13.790037 
1158.000000	13.785589 
1157.000000	13.759706 
1156.000000	13.734660 
1155.000000	13.756503 
1154.000000	13.833086 
1153.000000	13.928337 
1152.000000	14.019452 
1151.000000	14.114310 
1150.000000	14.207116 
1149.000000	14.266340 
1148.000000	14.281237 
1147.000000	14.278680 
1146.000000	14.280865 
1145.000000	14.282701 
1144.000000	14.278237 
1143.000000	14.268621 
1142.000000	14.239146 
1141.000000	14.171532 
1140.000000	14.085219 
1139.000000	14.024265 
1138.000000	13.992878 
1137.000000	13.948514 
1136.000000	13.873554 
1135.000000	13.807382 
1134.000000	13.787901 
1133.000000	13.800969 
1132.000000	13.807705 
1131.000000	13.785363 
1130.000000	13.725029 
1129.000000	13.623015 
1128.000000	13.490566 
1127.000000	13.346284 
1126.000000	13.189134 
1125.000000	13.003399 
1124.000000	12.790475 
1123.000000	12.563667 
1122.000000	12.315534 
1121.000000	12.031242 
1120.000000	11.734089 
1119.000000	11.473465 
1118.000000	11.261338 
1117.000000	11.061066 
1116.000000	10.839968 
1115.000000	10.590177 
1114.000000	10.301434 
1113.000000	9.964971  
1112.000000	9.609123  
1111.000000	9.280041  
1110.000000	8.978064  
1109.000000	8.659672  
1108.000000	8.305712  
1107.000000	7.937980  
1106.000000	7.564370  
1105.000000	7.166195  
1104.000000	6.754953  
1103.000000	6.376084  
1102.000000	6.034667  
1101.000000	5.682395  
1100.000000	5.300535  
1099.000000	4.934637  
1098.000000	4.621728  
1097.000000	4.336784  
1096.000000	4.042091  
1095.000000	3.747496  
1094.000000	3.490749  
1093.000000	3.288770  
1092.000000	3.131923  
1091.000000	2.998780  
1090.000000	2.865734  
1089.000000	2.733336  
1088.000000	2.640014  
1087.000000	2.610935  
1086.000000	2.602951  
1085.000000	2.543370  
1084.000000	2.419922  
1083.000000	2.285834  
1082.000000	2.180552  
1081.000000	2.100616  
1080.000000	2.039386  
1079.000000	1.994097  
1078.000000	1.940643  
1077.000000	1.863769  
1076.000000	1.803453  
1075.000000	1.806652  
1074.000000	1.842776  
1073.000000	1.836660  
1072.000000	1.780529  
1071.000000	1.743177  
1070.000000	1.768277  
1069.000000	1.827494  
1068.000000	1.895546  
1067.000000	1.989678  
1066.000000	2.096372  
1065.000000	2.150763  
1064.000000	2.132383  
1063.000000	2.111026  
1062.000000	2.156633  
1061.000000	2.257221  
1060.000000	2.364121  
1059.000000	2.465436  
1058.000000	2.574802  
1057.000000	2.696424  
1056.000000	2.832822  
1055.000000	2.989585  
1054.000000	3.155012  
1053.000000	3.298870  
1052.000000	3.410264  
1051.000000	3.514505  
1050.000000	3.631558  
1049.000000	3.760547  
1048.000000	3.914111  
1047.000000	4.116780  
1046.000000	4.363368  
1045.000000	4.618925  
1044.000000	4.867583  
1043.000000	5.127427  
1042.000000	5.412469  
1041.000000	5.723603  
1040.000000	6.083800  
1039.000000	6.529645  
1038.000000	7.053379  
1037.000000	7.597930  
1036.000000	8.125508  
1035.000000	8.656651  
1034.000000	9.231427  
1033.000000	9.869486  
1032.000000	10.579091 
1031.000000	11.366484 
1030.000000	12.222056 
1029.000000	13.129251 
1028.000000	14.094115 
1027.000000	15.135294 
1026.000000	16.242708 
1025.000000	17.382055 
1024.000000	18.546889 
1023.000000	19.771286 
1022.000000	21.081356 
1021.000000	22.460780 
1020.000000	23.871835 
1019.000000	25.289235 
1018.000000	26.707914 
1017.000000	28.134507 
1016.000000	29.574885 
1015.000000	31.021605 
1014.000000	32.457512 
1013.000000	33.877211 
1012.000000	35.294417 
1011.000000	36.717517 
1010.000000	38.126119 
1009.000000	39.481221 
1008.000000	40.750237 
1007.000000	41.918187 
1006.000000	42.989049 
1005.000000	43.981552 
1004.000000	44.908766 
1003.000000	45.755439 
1002.000000	46.488178 
1001.000000	47.092809 
1000.000000	47.590286 
999.000000	 48.013999 
998.000000	 48.382692 
997.000000	 48.693488 
996.000000	 48.925079 
995.000000	 49.047176 
994.000000	 49.044929 
993.000000	 48.938565 
992.000000	 48.765363 
991.000000	 48.541853 
990.000000	 48.259680 
989.000000	 47.917334 
988.000000	 47.530936 
987.000000	 47.104572 
986.000000	 46.614877 
985.000000	 46.045664 
984.000000	 45.424131 
983.000000	 44.803424 
982.000000	 44.215803 
981.000000	 43.655524 
980.000000	 43.095954 
979.000000	 42.507428 
978.000000	 41.873836 
977.000000	 41.216053 
976.000000	 40.588470 
975.000000	 40.026236 
974.000000	 39.503930 
973.000000	 38.975469 
972.000000	 38.448342 
971.000000	 37.982798 
970.000000	 37.618245 
969.000000	 37.340421 
968.000000	 37.130729 
967.000000	 37.010138 
966.000000	 37.014874 
965.000000	 37.156335 
964.000000	 37.423224 
963.000000	 37.797539 
962.000000	 38.246481 
961.000000	 38.716593 
960.000000	 39.161553 
959.000000	 39.576826 
958.000000	 39.997970 
957.000000	 40.465448 
956.000000	 40.991655 
955.000000	 41.553945 
954.000000	 42.114360 
953.000000	 42.650335 
952.000000	 43.169616 
951.000000	 43.696276 
950.000000	 44.249419 
949.000000	 44.839302 
948.000000	 45.470504 
947.000000	 46.134635 
946.000000	 46.807823 
945.000000	 47.469440 
944.000000	 48.118239 
943.000000	 48.761594 
942.000000	 49.400589 
941.000000	 50.037920 
940.000000	 50.689195 
939.000000	 51.371949 
938.000000	 52.089977 
937.000000	 52.838112 
936.000000	 53.609665 
935.000000	 54.382554 
934.000000	 55.110888 
933.000000	 55.757597 
932.000000	 56.338184 
931.000000	 56.913960 
930.000000	 57.532889 
929.000000	 58.183929 
928.000000	 58.812347 
927.000000	 59.368717 
926.000000	 59.838942 
925.000000	 60.242613 
924.000000	 60.621183 
923.000000	 61.024917 
922.000000	 61.485882 
921.000000	 61.982742 
920.000000	 62.439752 
919.000000	 62.783106 
918.000000	 63.003141 
917.000000	 63.148712 
916.000000	 63.261152 
915.000000	 63.336974 
914.000000	 63.366013 
913.000000	 63.380213 
912.000000	 63.436297 
911.000000	 63.558409 
910.000000	 63.725289 
909.000000	 63.918746 
908.000000	 64.164355 
907.000000	 64.512165 
906.000000	 64.986587 
905.000000	 65.563696 
904.000000	 66.193583 
903.000000	 66.843091 
902.000000	 67.522699 
901.000000	 68.270066 
900.000000	 69.097295 
899.000000	 69.953901 
898.000000	 70.754581 
897.000000	 71.449016 
896.000000	 72.058942 
895.000000	 72.647765 
894.000000	 73.260048 
893.000000	 73.887436 
892.000000	 74.486678 
891.000000	 75.030262 
890.000000	 75.539247 
889.000000	 76.059186 
888.000000	 76.604214 
887.000000	 77.141425 
886.000000	 77.637240 
885.000000	 78.099200 
884.000000	 78.556346 
883.000000	 79.015247 
882.000000	 79.457395 
881.000000	 79.869694 
880.000000	 80.251777 
879.000000	 80.595388 
878.000000	 80.881803 
877.000000	 81.109844 
876.000000	 81.314975 
875.000000	 81.549423 
874.000000	 81.840313 
873.000000	 82.168432 
872.000000	 82.491668 
871.000000	 82.789200 
870.000000	 83.074135 
869.000000	 83.357316 
868.000000	 83.613778 
867.000000	 83.804169 
866.000000	 83.920876 
865.000000	 83.991581 
864.000000	 84.045602 
863.000000	 84.104145 
862.000000	 84.195155 
861.000000	 84.337047 
860.000000	 84.500556 
859.000000	 84.622867 
858.000000	 84.674544 
857.000000	 84.685345 
856.000000	 84.694279 
855.000000	 84.707368 
854.000000	 84.719467 
853.000000	 84.740118 
852.000000	 84.769333 
851.000000	 84.774821 
850.000000	 84.722927 
849.000000	 84.614231 
848.000000	 84.466415 
847.000000	 84.281047 
846.000000	 84.051240 
845.000000	 83.786674 
844.000000	 83.504130 
843.000000	 83.198727 
842.000000	 82.841885 
841.000000	 82.402545 
840.000000	 81.861804 
839.000000	 81.218890 
838.000000	 80.492796 
837.000000	 79.706094 
836.000000	 78.862800 
835.000000	 77.964133 
834.000000	 77.056640 
833.000000	 76.237528 
832.000000	 75.584558 
831.000000	 75.087527 
830.000000	 74.664175 
829.000000	 74.236059 
828.000000	 73.777451 
827.000000	 73.306180 
826.000000	 72.854360 
825.000000	 72.449072 
824.000000	 72.100945 
823.000000	 71.799962 
822.000000	 71.523379 
821.000000	 71.244170 
820.000000	 70.929170 
819.000000	 70.545353 
818.000000	 70.086678 
817.000000	 69.588348 
816.000000	 69.095544 
815.000000	 68.618215 
814.000000	 68.132851 
813.000000	 67.631687 
812.000000	 67.155178 
811.000000	 66.766780 
810.000000	 66.500079 
809.000000	 66.332220 
808.000000	 66.201112 
807.000000	 66.046221 
806.000000	 65.845100 
805.000000	 65.623227 
804.000000	 65.430882 
803.000000	 65.307599 
802.000000	 65.263231 
801.000000	 65.283173 
800.000000	 65.340638 
799.000000	 65.403088 
798.000000	 65.440636 
797.000000	 65.445614 
796.000000	 65.449571 
795.000000	 65.510828 
794.000000	 65.669763 
793.000000	 65.910892 
792.000000	 66.177337 
791.000000	 66.431390 
790.000000	 66.696187 
789.000000	 67.028999 
788.000000	 67.461618 
787.000000	 67.978408 
786.000000	 68.540712 
785.000000	 69.112310 
784.000000	 69.667253 
783.000000	 70.202019 
782.000000	 70.749501 
781.000000	 71.360378 
780.000000	 72.058790 
779.000000	 72.827695 
778.000000	 73.639517 
777.000000	 74.481603 
776.000000	 75.345084 
775.000000	 76.211171 
774.000000	 77.063898 
773.000000	 77.904620 
772.000000	 78.746213 
771.000000	 79.603264 
770.000000	 80.484415 
769.000000	 81.370999 
768.000000	 82.201980 
767.000000	 82.909527 
766.000000	 83.480549 
765.000000	 83.961036 
764.000000	 84.393534 
763.000000	 84.776413 
762.000000	 85.092360 
761.000000	 85.344558 
760.000000	 85.548612 
759.000000	 85.716885 
758.000000	 85.866905 
757.000000	 86.019125 
756.000000	 86.172792 
755.000000	 86.312449 
754.000000	 86.451945 
753.000000	 86.637702 
752.000000	 86.884870 
751.000000	 87.139671 
750.000000	 87.332546 
749.000000	 87.445333 
748.000000	 87.503242 
747.000000	 87.527004 
746.000000	 87.525478 
745.000000	 87.518849 
744.000000	 87.534117 
743.000000	 87.581211 
742.000000	 87.653580 
741.000000	 87.740676 
740.000000	 87.820275 
739.000000	 87.854826 
738.000000	 87.823350 
737.000000	 87.751802 
736.000000	 87.690003 
735.000000	 87.657913 
734.000000	 87.626471 
733.000000	 87.547686 
732.000000	 87.397497 
731.000000	 87.198898 
730.000000	 87.007900 
729.000000	 86.858646 
728.000000	 86.716079 
727.000000	 86.504545 
726.000000	 86.193576 
725.000000	 85.837810 
724.000000	 85.520073 
723.000000	 85.282199 
722.000000	 85.136426 
721.000000	 85.114099 
720.000000	 85.257785 
719.000000	 85.573276 
718.000000	 86.029501 
717.000000	 86.593901 
716.000000	 87.226091 
715.000000	 87.851990 
714.000000	 88.395030 
713.000000	 88.843221 
712.000000	 89.254794 
711.000000	 89.686099 
710.000000	 90.129535 
709.000000	 90.523198 
708.000000	 90.804341 
707.000000	 90.952639 
706.000000	 90.998123 
705.000000	 91.004731 
704.000000	 91.040601 
703.000000	 91.141355 
702.000000	 91.289638 
701.000000	 91.432388 
700.000000	 91.522820 
699.000000	 91.552698 
698.000000	 91.543413 
697.000000	 91.514137 
696.000000	 91.478505 
695.000000	 91.470111 
694.000000	 91.541714 
693.000000	 91.708887 
692.000000	 91.905541 
691.000000	 92.034787 
690.000000	 92.062458 
689.000000	 92.037695 
688.000000	 92.026644 
687.000000	 92.049320 
686.000000	 92.087075 
685.000000	 92.115235 
684.000000	 92.112168 
683.000000	 92.070784 
682.000000	 92.019120 
681.000000	 92.006056 
680.000000	 92.048022 
679.000000	 92.108389 
678.000000	 92.144007 
677.000000	 92.145327 
676.000000	 92.123498 
675.000000	 92.074172 
674.000000	 91.995757 
673.000000	 91.924916 
672.000000	 91.905053 
671.000000	 91.939953 
670.000000	 91.994666 
669.000000	 92.029862 
668.000000	 91.949222 
667.000000	 91.760140 
666.000000	 91.639128 
665.000000	 91.612467 
664.000000	 91.619356 
663.000000	 91.637350 
662.000000	 91.651029 
661.000000	 91.647792 
660.000000	 91.617054 
659.000000	 91.550957 
658.000000	 91.446847 
657.000000	 91.320175 
656.000000	 91.211798 
655.000000	 91.155294 
654.000000	 91.140195 
653.000000	 91.121943 
652.000000	 91.071932 
651.000000	 91.003934 
650.000000	 90.944026 
649.000000	 90.881613 
648.000000	 90.774337 
647.000000	 90.608219 
646.000000	 90.426287 
645.000000	 90.284886 
644.000000	 90.195720 
643.000000	 90.124938 
642.000000	 90.041120 
641.000000	 89.942869 
640.000000	 89.837896 
639.000000	 89.715703 
638.000000	 89.553448 
637.000000	 89.341548 
636.000000	 89.097319 
635.000000	 88.856844 
634.000000	 88.655713 
633.000000	 88.513298 
632.000000	 88.428033 
631.000000	 88.378514 
630.000000	 88.327330 
629.000000	 88.234498 
628.000000	 88.078068 
627.000000	 87.870280 
626.000000	 87.653565 
625.000000	 87.472008 
624.000000	 87.335473 
623.000000	 87.215948 
622.000000	 87.081353 
621.000000	 86.924590 
620.000000	 86.753010 
619.000000	 86.556072 
618.000000	 86.303693 
617.000000	 85.992296 
616.000000	 85.680421 
615.000000	 85.449687 
614.000000	 85.332110 
613.000000	 85.289020 
612.000000	 85.247932 
611.000000	 85.152286 
610.000000	 84.990149 
609.000000	 84.790789 
608.000000	 84.593343 
607.000000	 84.408323 
606.000000	 84.203822 
605.000000	 83.944599 
604.000000	 83.642966 
603.000000	 83.354592 
602.000000	 83.124417 
601.000000	 82.956092 
600.000000	 82.831598 
599.000000	 82.730125 
598.000000	 82.609048 
597.000000	 82.404989 
596.000000	 82.099111 
595.000000	 81.772957 
594.000000	 81.551179 
593.000000	 81.466973 
592.000000	 81.413158 
591.000000	 81.255687 
590.000000	 80.988653 
589.000000	 80.725066 
588.000000	 80.548283 
587.000000	 80.429637 
586.000000	 80.289604 
585.000000	 80.110215 
584.000000	 79.948403 
583.000000	 79.845462 
582.000000	 79.776411 
581.000000	 79.705004 
580.000000	 79.640181 
579.000000	 79.609104 
578.000000	 79.610762 
577.000000	 79.637829 
576.000000	 79.711884 
575.000000	 79.842136 
574.000000	 79.974161 
573.000000	 80.039122 
572.000000	 80.038476 
571.000000	 80.032630 
570.000000	 80.059643 
569.000000	 80.110419 
568.000000	 80.188259 
567.000000	 80.329764 
566.000000	 80.542168 
565.000000	 80.776023 
564.000000	 80.983579 
563.000000	 81.166584 
562.000000	 81.349998 
561.000000	 81.541085 
560.000000	 81.733411 
559.000000	 81.926813 
558.000000	 82.123222 
557.000000	 82.316990 
556.000000	 82.497990 
555.000000	 82.655339 
554.000000	 82.782166 
553.000000	 82.892146 
552.000000	 83.034165 
551.000000	 83.273493 
550.000000	 83.640877 
549.000000	 84.101687 
548.000000	 84.581857 
547.000000	 85.021384 
546.000000	 85.414315 
545.000000	 85.804309 
544.000000	 86.228000 
543.000000	 86.660592 
542.000000	 87.036806 
541.000000	 87.330340 
540.000000	 87.587842 
539.000000	 87.877917 
538.000000	 88.225887 
537.000000	 88.612262 
536.000000	 89.005813 
535.000000	 89.375893 
534.000000	 89.687673 
533.000000	 89.920072 
532.000000	 90.091264 
531.000000	 90.264178 
530.000000	 90.519405 
529.000000	 90.896472 
528.000000	 91.338661 
527.000000	 91.706536 
526.000000	 91.893691 
525.000000	 91.951193 
524.000000	 92.024593 
523.000000	 92.163435 
522.000000	 92.289524 
521.000000	 92.329996 
520.000000	 92.311932 
519.000000	 92.317337 
518.000000	 92.377847 
517.000000	 92.452233 
516.000000	 92.498222 
515.000000	 92.518189 
514.000000	 92.536940 
513.000000	 92.565274 
512.000000	 92.580996 
511.000000	 92.548556 
510.000000	 92.469086 
509.000000	 92.400668 
508.000000	 92.409847 
507.000000	 92.527010 
506.000000	 92.759422 
505.000000	 93.113127 
504.000000	 93.564728 
503.000000	 94.038323 
502.000000	 94.498967 
501.000000	 95.059626 
500.000000	 95.835727 
499.000000	 96.726845 
498.000000	 97.476943 
497.000000	 97.924567 
496.000000	 98.135744 
495.000000	 98.261483 
494.000000	 98.353836 
493.000000	 98.386652 
492.000000	 98.326647 
491.000000	 98.091832 
490.000000	 97.550833 
489.000000	 96.713550 
488.000000	 95.835953 
487.000000	 95.188364 
486.000000	 94.756009 
485.000000	 94.290043 
484.000000	 93.617216 
483.000000	 92.715998 
482.000000	 91.526580 
481.000000	 89.986736 
480.000000	 88.257891 
479.000000	 86.628459 
478.000000	 85.155043 
477.000000	 83.650128 
476.000000	 82.046359 
475.000000	 80.431366 
474.000000	 78.690822 
473.000000	 76.635204 
472.000000	 74.692296 
471.000000	 73.684802 
470.000000	 73.577382 
469.000000	 73.481852 
468.000000	 72.836274 
467.000000	 71.931721 
466.000000	 71.175695 
465.000000	 70.401778 
464.000000	 69.389249 
463.000000	 68.481191 
462.000000	 68.215537 
461.000000	 68.743484 
460.000000	 70.096925 
459.000000	 72.463275 
458.000000	 75.464799 
457.000000	 77.794448 
456.000000	 78.934647 
455.000000	 79.861648 
454.000000	 81.365817 
453.000000	 83.441704 
452.000000	 86.090028 
451.000000	 89.702132 
450.000000	 94.263227 
