# Supplementary material for: Highly efficient triazolone/metal ion/polydopamine/MCM-41 sustained release system with pH sensitivity for pesticide delivery
Source: R Soc Open Sci. 2018 Jul 11;5(7):180658. doi: 10.1098/rsos.180658 (PMC6083694; doi:10.1098/rsos.180658)
Supplement: XRD raw data [file rsos180658supp4.zip › FT-IR/Fe-PDA-MCM-41.asc]

PE IR                   SPECTRUM    ASCII       PEDS        1.60        
  -1
~SP.SP
16/11/01
17:29:07.00
16/11/01
17:29:21.00
Analyst

450.000000
4


SPECTRUM 100,CPU32 MAIN 00.09.9932 12-AUGUST-2009 14:42:28
LITA03
MIR
OPTKBR
84544
.200000

4.000000
ǿ
����
����
����
SLIDE HOLDER
˫

���


0


#HDR
-1
-1
#GR
CM-1
%T
.00002384185791015625
0.0
4000.000000
-1.000000
3551
8
120.953840
19.485031
#DATA
4000.000000	119.712875 
3999.000000	119.700173 
3998.000000	119.681902 
3997.000000	119.663212 
3996.000000	119.651680 
3995.000000	119.647666 
3994.000000	119.648260 
3993.000000	119.648571 
3992.000000	119.645292 
3991.000000	119.638664 
3990.000000	119.628993 
3989.000000	119.617399 
3988.000000	119.605925 
3987.000000	119.596044 
3986.000000	119.588307 
3985.000000	119.582545 
3984.000000	119.578083 
3983.000000	119.573949 
3982.000000	119.569274 
3981.000000	119.563739 
3980.000000	119.557846 
3979.000000	119.552590 
3978.000000	119.548548 
3977.000000	119.544990 
3976.000000	119.539911 
3975.000000	119.531345 
3974.000000	119.519067 
3973.000000	119.505444 
3972.000000	119.494165 
3971.000000	119.488083 
3970.000000	119.488294 
3969.000000	119.493310 
3968.000000	119.498820 
3967.000000	119.500287 
3966.000000	119.496543 
3965.000000	119.490527 
3964.000000	119.486060 
3963.000000	119.483645 
3962.000000	119.480136 
3961.000000	119.473022 
3960.000000	119.463933 
3959.000000	119.457418 
3958.000000	119.456422 
3957.000000	119.459730 
3956.000000	119.463273 
3955.000000	119.464149 
3954.000000	119.463309 
3953.000000	119.463657 
3952.000000	119.466286 
3951.000000	119.469319 
3950.000000	119.469790 
3949.000000	119.465276 
3948.000000	119.454799 
3947.000000	119.439784 
3946.000000	119.424046 
3945.000000	119.411980 
3944.000000	119.405864 
3943.000000	119.403849 
3942.000000	119.401294 
3941.000000	119.396072 
3940.000000	119.391609 
3939.000000	119.393263 
3938.000000	119.402735 
3937.000000	119.415590 
3936.000000	119.423855 
3935.000000	119.422320 
3934.000000	119.412543 
3933.000000	119.400354 
3932.000000	119.388503 
3931.000000	119.373776 
3930.000000	119.353325 
3929.000000	119.330001 
3928.000000	119.310530 
3927.000000	119.300086 
3926.000000	119.299593 
3925.000000	119.306266 
3924.000000	119.314405 
3923.000000	119.317875 
3922.000000	119.313284 
3921.000000	119.300474 
3920.000000	119.282023 
3919.000000	119.263282 
3918.000000	119.250040 
3917.000000	119.244488 
3916.000000	119.244120 
3915.000000	119.244241 
3914.000000	119.242131 
3913.000000	119.237982 
3912.000000	119.233015 
3911.000000	119.227945 
3910.000000	119.222758 
3909.000000	119.217126 
3908.000000	119.210650 
3907.000000	119.203125 
3906.000000	119.195188 
3905.000000	119.188601 
3904.000000	119.184895 
3903.000000	119.183430 
3902.000000	119.181726 
3901.000000	119.177602 
3900.000000	119.170746 
3899.000000	119.162537 
3898.000000	119.154767 
3897.000000	119.148563 
3896.000000	119.144044 
3895.000000	119.140372 
3894.000000	119.136180 
3893.000000	119.130138 
3892.000000	119.121316 
3891.000000	119.109766 
3890.000000	119.097632 
3889.000000	119.088486 
3888.000000	119.084023 
3887.000000	119.082073 
3886.000000	119.077623 
3885.000000	119.066599 
3884.000000	119.048842 
3883.000000	119.028465 
3882.000000	119.010671 
3881.000000	118.997816 
3880.000000	118.987711 
3879.000000	118.977776 
3878.000000	118.970550 
3877.000000	118.969266 
3876.000000	118.972288 
3875.000000	118.974218 
3874.000000	118.969793 
3873.000000	118.957898 
3872.000000	118.944631 
3871.000000	118.939749 
3870.000000	118.944132 
3869.000000	118.945498 
3868.000000	118.934054 
3867.000000	118.911889 
3866.000000	118.888532 
3865.000000	118.875615 
3864.000000	118.875074 
3863.000000	118.872094 
3862.000000	118.850948 
3861.000000	118.810904 
3860.000000	118.762945 
3859.000000	118.720606 
3858.000000	118.692376 
3857.000000	118.677960 
3856.000000	118.670163 
3855.000000	118.661808 
3854.000000	118.655807 
3853.000000	118.650325 
3852.000000	118.633076 
3851.000000	118.607851 
3850.000000	118.583929 
3849.000000	118.564401 
3848.000000	118.556482 
3847.000000	118.566845 
3846.000000	118.593008 
3845.000000	118.620380 
3844.000000	118.631599 
3843.000000	118.619440 
3842.000000	118.589180 
3841.000000	118.550309 
3840.000000	118.509784 
3839.000000	118.473429 
3838.000000	118.446258 
3837.000000	118.431286 
3836.000000	118.429692 
3835.000000	118.439127 
3834.000000	118.452855 
3833.000000	118.463051 
3832.000000	118.464595 
3831.000000	118.456244 
3830.000000	118.439286 
3829.000000	118.415954 
3828.000000	118.390124 
3827.000000	118.368989 
3826.000000	118.359728 
3825.000000	118.363279 
3824.000000	118.372903 
3823.000000	118.380821 
3822.000000	118.387072 
3821.000000	118.394613 
3820.000000	118.398527 
3819.000000	118.399549 
3818.000000	118.407925 
3817.000000	118.427482 
3816.000000	118.450004 
3815.000000	118.460958 
3814.000000	118.454832 
3813.000000	118.438025 
3812.000000	118.419546 
3811.000000	118.404530 
3810.000000	118.391612 
3809.000000	118.376493 
3808.000000	118.360588 
3807.000000	118.351733 
3806.000000	118.352757 
3805.000000	118.356541 
3804.000000	118.351912 
3803.000000	118.332640 
3802.000000	118.304557 
3801.000000	118.279450 
3800.000000	118.266223 
3799.000000	118.271876 
3798.000000	118.295518 
3797.000000	118.323750 
3796.000000	118.339519 
3795.000000	118.335738 
3794.000000	118.319320 
3793.000000	118.302524 
3792.000000	118.294079 
3791.000000	118.296614 
3790.000000	118.306718 
3789.000000	118.315913 
3788.000000	118.314449 
3787.000000	118.297710 
3786.000000	118.272475 
3785.000000	118.254861 
3784.000000	118.255582 
3783.000000	118.268539 
3782.000000	118.275238 
3781.000000	118.260466 
3780.000000	118.226235 
3779.000000	118.188961 
3778.000000	118.162271 
3777.000000	118.149814 
3776.000000	118.149555 
3775.000000	118.157660 
3774.000000	118.168241 
3773.000000	118.171367 
3772.000000	118.156075 
3771.000000	118.120287 
3770.000000	118.073733 
3769.000000	118.025985 
3768.000000	117.980342 
3767.000000	117.938250 
3766.000000	117.901390 
3765.000000	117.872982 
3764.000000	117.858384 
3763.000000	117.862886 
3762.000000	117.887586 
3761.000000	117.923091 
3760.000000	117.944690 
3759.000000	117.923779 
3758.000000	117.856264 
3757.000000	117.773207 
3756.000000	117.706795 
3755.000000	117.653858 
3754.000000	117.584741 
3753.000000	117.481608 
3752.000000	117.374306 
3751.000000	117.317903 
3750.000000	117.314435 
3749.000000	117.324367 
3748.000000	117.333241 
3747.000000	117.345263 
3746.000000	117.370061 
3745.000000	117.411681 
3744.000000	117.444351 
3743.000000	117.447600 
3742.000000	117.438092 
3741.000000	117.433138 
3740.000000	117.429717 
3739.000000	117.413089 
3738.000000	117.370418 
3737.000000	117.311270 
3736.000000	117.269706 
3735.000000	117.260039 
3734.000000	117.251346 
3733.000000	117.222320 
3732.000000	117.191778 
3731.000000	117.185539 
3730.000000	117.211646 
3729.000000	117.258725 
3728.000000	117.307103 
3727.000000	117.336110 
3726.000000	117.331360 
3725.000000	117.302596 
3724.000000	117.288794 
3723.000000	117.321748 
3722.000000	117.379042 
3721.000000	117.401794 
3720.000000	117.361219 
3719.000000	117.283097 
3718.000000	117.212743 
3717.000000	117.175626 
3716.000000	117.165914 
3715.000000	117.159302 
3714.000000	117.136568 
3713.000000	117.102236 
3712.000000	117.081788 
3711.000000	117.078474 
3710.000000	117.057088 
3709.000000	116.995010 
3708.000000	116.903378 
3707.000000	116.806959 
3706.000000	116.728611 
3705.000000	116.680480 
3704.000000	116.661461 
3703.000000	116.657394 
3702.000000	116.645194 
3701.000000	116.609521 
3700.000000	116.563259 
3699.000000	116.534292 
3698.000000	116.524390 
3697.000000	116.498503 
3696.000000	116.416732 
3695.000000	116.269713 
3694.000000	116.086122 
3693.000000	115.907519 
3692.000000	115.755438 
3691.000000	115.617300 
3690.000000	115.463314 
3689.000000	115.276962 
3688.000000	115.081008 
3687.000000	114.924091 
3686.000000	114.824641 
3685.000000	114.762205 
3684.000000	114.710757 
3683.000000	114.656541 
3682.000000	114.599049 
3681.000000	114.544166 
3680.000000	114.490436 
3679.000000	114.412915 
3678.000000	114.270738 
3677.000000	114.050251 
3676.000000	113.810874 
3675.000000	113.622767 
3674.000000	113.480431 
3673.000000	113.351121 
3672.000000	113.226060 
3671.000000	113.133858 
3670.000000	113.107387 
3669.000000	113.115755 
3668.000000	113.099525 
3667.000000	113.044469 
3666.000000	112.961921 
3665.000000	112.858133 
3664.000000	112.734317 
3663.000000	112.594701 
3662.000000	112.451015 
3661.000000	112.315865 
3660.000000	112.194155 
3659.000000	112.084013 
3658.000000	111.985249 
3657.000000	111.899976 
3656.000000	111.821343 
3655.000000	111.732157 
3654.000000	111.619813 
3653.000000	111.482517 
3652.000000	111.329962 
3651.000000	111.188908 
3650.000000	111.092114 
3649.000000	111.040396 
3648.000000	110.992193 
3647.000000	110.922131 
3646.000000	110.843527 
3645.000000	110.771638 
3644.000000	110.706470 
3643.000000	110.636337 
3642.000000	110.548790 
3641.000000	110.440758 
3640.000000	110.321825 
3639.000000	110.207132 
3638.000000	110.104737 
3637.000000	110.009974 
3636.000000	109.913511 
3635.000000	109.813480 
3634.000000	109.717200 
3633.000000	109.628049 
3632.000000	109.535115 
3631.000000	109.421203 
3630.000000	109.285508 
3629.000000	109.155403 
3628.000000	109.050679 
3627.000000	108.966117 
3626.000000	108.897032 
3625.000000	108.837410 
3624.000000	108.779329 
3623.000000	108.718755 
3622.000000	108.654489 
3621.000000	108.589386 
3620.000000	108.530271 
3619.000000	108.475220 
3618.000000	108.407771 
3617.000000	108.319969 
3616.000000	108.219557 
3615.000000	108.115567 
3614.000000	108.010164 
3613.000000	107.896124 
3612.000000	107.764987 
3611.000000	107.621290 
3610.000000	107.481528 
3609.000000	107.360634 
3608.000000	107.260855 
3607.000000	107.172076 
3606.000000	107.087817 
3605.000000	107.013157 
3604.000000	106.952245 
3603.000000	106.897875 
3602.000000	106.835625 
3601.000000	106.756666 
3600.000000	106.666321 
3599.000000	106.578276 
3598.000000	106.501807 
3597.000000	106.434748 
3596.000000	106.365909 
3595.000000	106.283645 
3594.000000	106.183410 
3593.000000	106.069643 
3592.000000	105.952612 
3591.000000	105.841904 
3590.000000	105.743246 
3589.000000	105.659903 
3588.000000	105.591017 
3587.000000	105.524767 
3586.000000	105.446100 
3585.000000	105.352805 
3584.000000	105.250867 
3583.000000	105.144219 
3582.000000	105.035819 
3581.000000	104.931438 
3580.000000	104.838516 
3579.000000	104.760155 
3578.000000	104.690785 
3577.000000	104.617956 
3576.000000	104.531676 
3575.000000	104.431587 
3574.000000	104.326331 
3573.000000	104.225838 
3572.000000	104.134123 
3571.000000	104.048575 
3570.000000	103.963468 
3569.000000	103.874125 
3568.000000	103.781143 
3567.000000	103.688927 
3566.000000	103.597757 
3565.000000	103.504699 
3564.000000	103.409449 
3563.000000	103.311725 
3562.000000	103.211781 
3561.000000	103.113199 
3560.000000	103.021428 
3559.000000	102.938940 
3558.000000	102.863362 
3557.000000	102.789194 
3556.000000	102.710518 
3555.000000	102.623033 
3554.000000	102.526302 
3553.000000	102.423894 
3552.000000	102.320934 
3551.000000	102.222494 
3550.000000	102.132212 
3549.000000	102.046860 
3548.000000	101.952642 
3547.000000	101.832335 
3546.000000	101.680660 
3545.000000	101.512885 
3544.000000	101.354881 
3543.000000	101.224529 
3542.000000	101.124535 
3541.000000	101.047325 
3540.000000	100.980688 
3539.000000	100.910946 
3538.000000	100.826105 
3537.000000	100.720693 
3536.000000	100.598828 
3535.000000	100.470507 
3534.000000	100.342555 
3533.000000	100.214146 
3532.000000	100.083429 
3531.000000	99.958763  
3530.000000	99.858658  
3529.000000	99.793939  
3528.000000	99.751553  
3527.000000	99.701510  
3526.000000	99.625994  
3525.000000	99.532896  
3524.000000	99.439653  
3523.000000	99.349350  
3522.000000	99.249516  
3521.000000	99.131937  
3520.000000	99.003727  
3519.000000	98.879108  
3518.000000	98.766403  
3517.000000	98.664649  
3516.000000	98.568466  
3515.000000	98.473041  
3514.000000	98.375671  
3513.000000	98.275701  
3512.000000	98.174052  
3511.000000	98.072033  
3510.000000	97.970002  
3509.000000	97.867696  
3508.000000	97.765821  
3507.000000	97.666113  
3506.000000	97.570021  
3505.000000	97.478030  
3504.000000	97.389225  
3503.000000	97.299489  
3502.000000	97.202046  
3501.000000	97.094219  
3500.000000	96.983013  
3499.000000	96.881015  
3498.000000	96.794951  
3497.000000	96.720249  
3496.000000	96.646214  
3495.000000	96.565376  
3494.000000	96.477524  
3493.000000	96.385352  
3492.000000	96.290088  
3491.000000	96.192559  
3490.000000	96.095820  
3489.000000	96.003597  
3488.000000	95.916083  
3487.000000	95.828956  
3486.000000	95.737475  
3485.000000	95.641541  
3484.000000	95.545979  
3483.000000	95.455955  
3482.000000	95.371955  
3481.000000	95.289686  
3480.000000	95.204482  
3479.000000	95.115556  
3478.000000	95.025906  
3477.000000	94.938879  
3476.000000	94.854751  
3475.000000	94.770604  
3474.000000	94.683929  
3473.000000	94.595520  
3472.000000	94.507507  
3471.000000	94.419373  
3470.000000	94.327683  
3469.000000	94.230190  
3468.000000	94.129109  
3467.000000	94.029991  
3466.000000	93.936943  
3465.000000	93.849101  
3464.000000	93.761079  
3463.000000	93.667250  
3462.000000	93.567222  
3461.000000	93.468024  
3460.000000	93.379017  
3459.000000	93.303933  
3458.000000	93.237867  
3457.000000	93.169601  
3456.000000	93.090382  
3455.000000	92.999040  
3454.000000	92.900892  
3453.000000	92.802241  
3452.000000	92.705040  
3451.000000	92.607973  
3450.000000	92.511293  
3449.000000	92.419037  
3448.000000	92.335683  
3447.000000	92.260748  
3446.000000	92.187787  
3445.000000	92.110240  
3444.000000	92.026706  
3443.000000	91.939291  
3442.000000	91.849077  
3441.000000	91.754674  
3440.000000	91.654820  
3439.000000	91.550786  
3438.000000	91.446263  
3437.000000	91.346764  
3436.000000	91.258699  
3435.000000	91.186029  
3434.000000	91.125105  
3433.000000	91.064145  
3432.000000	90.991926  
3431.000000	90.907070  
3430.000000	90.817315  
3429.000000	90.730206  
3428.000000	90.646260  
3427.000000	90.562046  
3426.000000	90.477619  
3425.000000	90.398007  
3424.000000	90.327573  
3423.000000	90.264580  
3422.000000	90.201678  
3421.000000	90.131294  
3420.000000	90.050145  
3419.000000	89.960420  
3418.000000	89.868866  
3417.000000	89.785254  
3416.000000	89.717972  
3415.000000	89.667918  
3414.000000	89.626844  
3413.000000	89.581467  
3412.000000	89.523002  
3411.000000	89.452924  
3410.000000	89.378841  
3409.000000	89.307193  
3408.000000	89.239379  
3407.000000	89.172309  
3406.000000	89.101804  
3405.000000	89.026590  
3404.000000	88.949582  
3403.000000	88.873908  
3402.000000	88.798020  
3401.000000	88.718802  
3400.000000	88.641169  
3399.000000	88.579200  
3398.000000	88.541860  
3397.000000	88.519219  
3396.000000	88.488530  
3395.000000	88.436703  
3394.000000	88.372992  
3393.000000	88.318889  
3392.000000	88.286755  
3391.000000	88.267376  
3390.000000	88.236377  
3389.000000	88.173954  
3388.000000	88.081625  
3387.000000	87.981342  
3386.000000	87.896258  
3385.000000	87.832712  
3384.000000	87.782749  
3383.000000	87.740247  
3382.000000	87.707720  
3381.000000	87.686296  
3380.000000	87.667516  
3379.000000	87.640663  
3378.000000	87.604030  
3377.000000	87.564204  
3376.000000	87.527527  
3375.000000	87.496053  
3374.000000	87.470076  
3373.000000	87.450233  
3372.000000	87.435820  
3371.000000	87.421999  
3370.000000	87.400148  
3369.000000	87.363539  
3368.000000	87.314354  
3367.000000	87.263551  
3366.000000	87.221046  
3365.000000	87.186275  
3364.000000	87.151612  
3363.000000	87.114405  
3362.000000	87.081636  
3361.000000	87.061470  
3360.000000	87.053797  
3359.000000	87.050611  
3358.000000	87.042961  
3357.000000	87.025793  
3356.000000	86.997936  
3355.000000	86.961027  
3354.000000	86.919056  
3353.000000	86.877097  
3352.000000	86.839513  
3351.000000	86.808003  
3350.000000	86.780547  
3349.000000	86.752680  
3348.000000	86.722144  
3347.000000	86.693301  
3346.000000	86.674153  
3345.000000	86.667521  
3344.000000	86.666733  
3343.000000	86.659680  
3342.000000	86.637918  
3341.000000	86.601566  
3340.000000	86.558422  
3339.000000	86.520211  
3338.000000	86.494874  
3337.000000	86.482240  
3336.000000	86.476367  
3335.000000	86.471183  
3334.000000	86.465021  
3333.000000	86.457810  
3332.000000	86.446362  
3331.000000	86.426102  
3330.000000	86.396496  
3329.000000	86.362345  
3328.000000	86.329620  
3327.000000	86.300862  
3326.000000	86.275352  
3325.000000	86.252159  
3324.000000	86.231576  
3323.000000	86.213905  
3322.000000	86.198021  
3321.000000	86.182021  
3320.000000	86.165213  
3319.000000	86.148705  
3318.000000	86.133546  
3317.000000	86.118785  
3316.000000	86.102244  
3315.000000	86.083260  
3314.000000	86.063722  
3313.000000	86.045990  
3312.000000	86.030252  
3311.000000	86.014542  
3310.000000	85.997113  
3309.000000	85.978367  
3308.000000	85.960463  
3307.000000	85.945105  
3306.000000	85.932024  
3305.000000	85.919478  
3304.000000	85.906033  
3303.000000	85.891779  
3302.000000	85.877860  
3301.000000	85.865243  
3300.000000	85.854036  
3299.000000	85.843638  
3298.000000	85.833026  
3297.000000	85.821365  
3296.000000	85.808444  
3295.000000	85.794862  
3294.000000	85.782162  
3293.000000	85.771513  
3292.000000	85.763067  
3291.000000	85.755827  
3290.000000	85.748485  
3289.000000	85.740455  
3288.000000	85.731634  
3287.000000	85.722236  
3286.000000	85.712886  
3285.000000	85.704483  
3284.000000	85.697475  
3283.000000	85.691096  
3282.000000	85.683792  
3281.000000	85.674658  
3280.000000	85.664323  
3279.000000	85.654487  
3278.000000	85.646676  
3277.000000	85.641120  
3276.000000	85.636489  
3275.000000	85.631165  
3274.000000	85.625008  
3273.000000	85.619239  
3272.000000	85.614373  
3271.000000	85.609425  
3270.000000	85.604025  
3269.000000	85.600247  
3268.000000	85.601055  
3267.000000	85.607472  
3266.000000	85.617804  
3265.000000	85.628698  
3264.000000	85.635986  
3263.000000	85.635815  
3262.000000	85.626614  
3261.000000	85.610540  
3260.000000	85.592792  
3259.000000	85.579392  
3258.000000	85.575561  
3257.000000	85.583824  
3256.000000	85.601602  
3255.000000	85.621504  
3254.000000	85.636839  
3253.000000	85.646570  
3252.000000	85.653391  
3251.000000	85.658995  
3250.000000	85.664061  
3249.000000	85.671054  
3248.000000	85.682628  
3247.000000	85.696651  
3246.000000	85.706107  
3245.000000	85.706364  
3244.000000	85.701162  
3243.000000	85.700384  
3242.000000	85.711755  
3241.000000	85.735030  
3240.000000	85.762611  
3239.000000	85.785269  
3238.000000	85.799261  
3237.000000	85.808752  
3236.000000	85.821696  
3235.000000	85.842738  
3234.000000	85.869680  
3233.000000	85.895745  
3232.000000	85.915127  
3231.000000	85.927470  
3230.000000	85.938346  
3229.000000	85.954828  
3228.000000	85.979184  
3227.000000	86.007075  
3226.000000	86.032812  
3225.000000	86.055617  
3224.000000	86.078560  
3223.000000	86.102325  
3222.000000	86.123793  
3221.000000	86.142332  
3220.000000	86.164035  
3219.000000	86.195273  
3218.000000	86.233385  
3217.000000	86.267593  
3216.000000	86.290167  
3215.000000	86.304720  
3214.000000	86.323130  
3213.000000	86.354404  
3212.000000	86.398121  
3211.000000	86.446243  
3210.000000	86.489510  
3209.000000	86.523895  
3208.000000	86.552332  
3207.000000	86.582039  
3206.000000	86.618928  
3205.000000	86.662614  
3204.000000	86.706480  
3203.000000	86.743793  
3202.000000	86.774613  
3201.000000	86.806093  
3200.000000	86.845684  
3199.000000	86.894614  
3198.000000	86.947571  
3197.000000	86.997593  
3196.000000	87.040844  
3195.000000	87.077763  
3194.000000	87.111481  
3193.000000	87.145504  
3192.000000	87.182134  
3191.000000	87.222918  
3190.000000	87.270659  
3189.000000	87.328929  
3188.000000	87.397609  
3187.000000	87.469621  
3186.000000	87.534016  
3185.000000	87.583982  
3184.000000	87.621567  
3183.000000	87.655342  
3182.000000	87.693408  
3181.000000	87.738196  
3180.000000	87.787055  
3179.000000	87.836252  
3178.000000	87.884607  
3177.000000	87.933900  
3176.000000	87.985858  
3175.000000	88.039392  
3174.000000	88.092140  
3173.000000	88.144894  
3172.000000	88.202594  
3171.000000	88.268906  
3170.000000	88.339663  
3169.000000	88.403573  
3168.000000	88.451542  
3167.000000	88.484096  
3166.000000	88.510922  
3165.000000	88.543421  
3164.000000	88.587502  
3163.000000	88.643681  
3162.000000	88.710077  
3161.000000	88.783098  
3160.000000	88.856921  
3159.000000	88.925678  
3158.000000	88.987387  
3157.000000	89.044186  
3156.000000	89.098198  
3155.000000	89.148536  
3154.000000	89.193671  
3153.000000	89.235995  
3152.000000	89.282648  
3151.000000	89.341349  
3150.000000	89.415655  
3149.000000	89.502758  
3148.000000	89.593655  
3147.000000	89.677368  
3146.000000	89.748308  
3145.000000	89.809660  
3144.000000	89.869003  
3143.000000	89.930027  
3142.000000	89.989986  
3141.000000	90.045656  
3140.000000	90.098773  
3139.000000	90.154484  
3138.000000	90.216297  
3137.000000	90.283883  
3136.000000	90.354204  
3135.000000	90.423037  
3134.000000	90.486947  
3133.000000	90.546258  
3132.000000	90.606053  
3131.000000	90.672199  
3130.000000	90.745842  
3129.000000	90.822140  
3128.000000	90.893851  
3127.000000	90.956861  
3126.000000	91.011862  
3125.000000	91.063251  
3124.000000	91.116851  
3123.000000	91.176182  
3122.000000	91.240794  
3121.000000	91.307694  
3120.000000	91.374288  
3119.000000	91.440043  
3118.000000	91.505186  
3117.000000	91.569193  
3116.000000	91.631497  
3115.000000	91.692748  
3114.000000	91.754053  
3113.000000	91.815293  
3112.000000	91.875568  
3111.000000	91.935391  
3110.000000	91.996897  
3109.000000	92.061463  
3108.000000	92.128226  
3107.000000	92.194868  
3106.000000	92.259586  
3105.000000	92.321718  
3104.000000	92.381037  
3103.000000	92.437869  
3102.000000	92.493897  
3101.000000	92.551324  
3100.000000	92.610356  
3099.000000	92.668220  
3098.000000	92.721964  
3097.000000	92.772499  
3096.000000	92.825294  
3095.000000	92.886142  
3094.000000	92.955564  
3093.000000	93.027060  
3092.000000	93.092366  
3091.000000	93.149471  
3090.000000	93.204024  
3089.000000	93.262149  
3088.000000	93.324203  
3087.000000	93.387754  
3086.000000	93.453078  
3085.000000	93.520130  
3084.000000	93.582607  
3083.000000	93.632473  
3082.000000	93.670549  
3081.000000	93.707533  
3080.000000	93.753129  
3079.000000	93.809441  
3078.000000	93.876162  
3077.000000	93.953455  
3076.000000	94.033878  
3075.000000	94.099303  
3074.000000	94.135651  
3073.000000	94.149257  
3072.000000	94.163230  
3071.000000	94.194318  
3070.000000	94.239081  
3069.000000	94.284675  
3068.000000	94.327733  
3067.000000	94.378074  
3066.000000	94.444775  
3065.000000	94.523511  
3064.000000	94.600707  
3063.000000	94.667728  
3062.000000	94.725161  
3061.000000	94.772950  
3060.000000	94.804831  
3059.000000	94.819636  
3058.000000	94.832989  
3057.000000	94.866236  
3056.000000	94.921196  
3055.000000	94.976025  
3054.000000	95.011465  
3053.000000	95.032146  
3052.000000	95.054793  
3051.000000	95.081308  
3050.000000	95.095448  
3049.000000	95.086392  
3048.000000	95.066676  
3047.000000	95.063115  
3046.000000	95.095008  
3045.000000	95.161733  
3044.000000	95.242170  
3043.000000	95.304226  
3042.000000	95.326209  
3041.000000	95.318076  
3040.000000	95.318103  
3039.000000	95.358841  
3038.000000	95.435951  
3037.000000	95.514568  
3036.000000	95.566908  
3035.000000	95.598752  
3034.000000	95.639214  
3033.000000	95.710693  
3032.000000	95.809772  
3031.000000	95.910817  
3030.000000	95.987245  
3029.000000	96.036254  
3028.000000	96.084951  
3027.000000	96.164608  
3026.000000	96.272141  
3025.000000	96.364420  
3024.000000	96.402609  
3023.000000	96.398655  
3022.000000	96.403155  
3021.000000	96.448251  
3020.000000	96.520559  
3019.000000	96.596388  
3018.000000	96.684164  
3017.000000	96.812289  
3016.000000	96.981668  
3015.000000	97.150212  
3014.000000	97.265918  
3013.000000	97.304779  
3012.000000	97.280441  
3011.000000	97.235242  
3010.000000	97.223117  
3009.000000	97.279898  
3008.000000	97.396147  
3007.000000	97.524090  
3006.000000	97.618371  
3005.000000	97.665218  
3004.000000	97.672752  
3003.000000	97.649497  
3002.000000	97.605160  
3001.000000	97.561300  
3000.000000	97.542869  
2999.000000	97.556409  
2998.000000	97.582185  
2997.000000	97.585516  
2996.000000	97.534832  
2995.000000	97.422935  
2994.000000	97.284038  
2993.000000	97.180908  
2992.000000	97.153981  
2991.000000	97.180681  
2990.000000	97.197699  
2989.000000	97.163906  
2988.000000	97.088166  
2987.000000	96.996752  
2986.000000	96.892430  
2985.000000	96.755841  
2984.000000	96.575306  
2983.000000	96.361322  
2982.000000	96.134366  
2981.000000	95.906994  
2980.000000	95.675885  
2979.000000	95.425241  
2978.000000	95.137887  
2977.000000	94.805617  
2976.000000	94.429460  
2975.000000	94.013413  
2974.000000	93.562783  
2973.000000	93.086400  
2972.000000	92.591322  
2971.000000	92.073500  
2970.000000	91.522501  
2969.000000	90.940213  
2968.000000	90.348061  
2967.000000	89.768708  
2966.000000	89.201786  
2965.000000	88.622139  
2964.000000	88.003291  
2963.000000	87.346709  
2962.000000	86.695462  
2961.000000	86.116612  
2960.000000	85.658392  
2959.000000	85.315193  
2958.000000	85.036730  
2957.000000	84.774247  
2956.000000	84.516543  
2955.000000	84.285334  
2954.000000	84.107128  
2953.000000	83.991062  
2952.000000	83.918061  
2951.000000	83.837796  
2950.000000	83.682848  
2949.000000	83.401676  
2948.000000	82.980728  
2947.000000	82.431556  
2946.000000	81.760345  
2945.000000	80.959987  
2944.000000	80.031286  
2943.000000	79.000592  
2942.000000	77.906446  
2941.000000	76.765522  
2940.000000	75.554795  
2939.000000	74.235558  
2938.000000	72.803255  
2937.000000	71.308630  
2936.000000	69.817149  
2935.000000	68.348056  
2934.000000	66.871655  
2933.000000	65.372308  
2932.000000	63.895070  
2931.000000	62.514428  
2930.000000	61.273401  
2929.000000	60.176930  
2928.000000	59.237101  
2927.000000	58.496731  
2926.000000	58.002588  
2925.000000	57.776447  
2924.000000	57.824647  
2923.000000	58.160233  
2922.000000	58.801609  
2921.000000	59.756599  
2920.000000	61.017748  
2919.000000	62.563504  
2918.000000	64.349785  
2917.000000	66.303910  
2916.000000	68.340730  
2915.000000	70.387165  
2914.000000	72.390040  
2913.000000	74.308408  
2912.000000	76.109890  
2911.000000	77.770013  
2910.000000	79.268625  
2909.000000	80.593067  
2908.000000	81.751756  
2907.000000	82.776459  
2906.000000	83.701262  
2905.000000	84.544441  
2904.000000	85.318035  
2903.000000	86.043117  
2902.000000	86.740193  
2901.000000	87.411949  
2900.000000	88.045741  
2899.000000	88.640129  
2898.000000	89.212348  
2897.000000	89.782403  
2896.000000	90.357627  
2895.000000	90.929582  
2894.000000	91.475909  
2893.000000	91.971367  
2892.000000	92.413902  
2891.000000	92.841619  
2890.000000	93.306335  
2889.000000	93.820370  
2888.000000	94.336739  
2887.000000	94.789441  
2886.000000	95.146915  
2885.000000	95.424382  
2884.000000	95.653153  
2883.000000	95.849246  
2882.000000	96.007586  
2881.000000	96.113099  
2880.000000	96.149521  
2879.000000	96.103331  
2878.000000	95.970296  
2877.000000	95.765013  
2876.000000	95.519878  
2875.000000	95.266440  
2874.000000	95.015883  
2873.000000	94.762279  
2872.000000	94.504042  
2871.000000	94.251302  
2870.000000	94.004159  
2869.000000	93.728228  
2868.000000	93.359095  
2867.000000	92.828833  
2866.000000	92.088770  
2865.000000	91.118105  
2864.000000	89.927544  
2863.000000	88.556976  
2862.000000	87.060574  
2861.000000	85.487197  
2860.000000	83.872817  
2859.000000	82.251093  
2858.000000	80.671369  
2857.000000	79.213731  
2856.000000	77.991489  
2855.000000	77.130686  
2854.000000	76.732724  
2853.000000	76.846028  
2852.000000	77.472470  
2851.000000	78.590827  
2850.000000	80.162975  
2849.000000	82.117507  
2848.000000	84.341889  
2847.000000	86.699331  
2846.000000	89.058971  
2845.000000	91.318465  
2844.000000	93.416517  
2843.000000	95.328248  
2842.000000	97.047079  
2841.000000	98.569165  
2840.000000	99.894040  
2839.000000	101.031665 
2838.000000	102.002045 
2837.000000	102.832895 
2836.000000	103.560790 
2835.000000	104.221339 
2834.000000	104.824909 
2833.000000	105.349522 
2832.000000	105.772589 
2831.000000	106.105843 
2830.000000	106.386724 
2829.000000	106.642363 
2828.000000	106.880188 
2827.000000	107.108879 
2826.000000	107.343082 
2825.000000	107.580069 
2824.000000	107.792932 
2823.000000	107.961317 
2822.000000	108.098384 
2821.000000	108.237360 
2820.000000	108.399824 
2819.000000	108.584456 
2818.000000	108.775726 
2817.000000	108.953039 
2816.000000	109.099630 
2815.000000	109.215510 
2814.000000	109.320425 
2813.000000	109.437979 
2812.000000	109.577818 
2811.000000	109.734078 
2810.000000	109.892402 
2809.000000	110.034724 
2808.000000	110.146992 
2807.000000	110.229783 
2806.000000	110.295188 
2805.000000	110.350559 
2804.000000	110.397044 
2803.000000	110.449042 
2802.000000	110.536173 
2801.000000	110.667368 
2800.000000	110.802739 
2799.000000	110.882849 
2798.000000	110.888462 
2797.000000	110.858521 
2796.000000	110.849816 
2795.000000	110.889825 
2794.000000	110.966886 
2793.000000	111.050249 
2792.000000	111.115792 
2791.000000	111.164759 
2790.000000	111.222034 
2789.000000	111.305645 
2788.000000	111.394675 
2787.000000	111.439232 
2786.000000	111.410178 
2785.000000	111.332878 
2784.000000	111.267480 
2783.000000	111.261025 
2782.000000	111.319978 
2781.000000	111.417882 
2780.000000	111.519116 
2779.000000	111.599376 
2778.000000	111.653472 
2777.000000	111.687873 
2776.000000	111.708087 
2775.000000	111.716441 
2774.000000	111.720611 
2773.000000	111.734225 
2772.000000	111.762285 
2771.000000	111.791251 
2770.000000	111.801295 
2769.000000	111.787839 
2768.000000	111.766636 
2767.000000	111.758540 
2766.000000	111.772890 
2765.000000	111.804464 
2764.000000	111.841412 
2763.000000	111.874402 
2762.000000	111.901423 
2761.000000	111.926413 
2760.000000	111.954303 
2759.000000	111.988064 
2758.000000	112.029903 
2757.000000	112.081815 
2756.000000	112.141338 
2755.000000	112.197812 
2754.000000	112.238232 
2753.000000	112.258715 
2752.000000	112.268638 
2751.000000	112.282115 
2750.000000	112.304868 
2749.000000	112.331489 
2748.000000	112.353626 
2747.000000	112.368097 
2746.000000	112.378255 
2745.000000	112.390840 
2744.000000	112.412297 
2743.000000	112.445688 
2742.000000	112.488666 
2741.000000	112.533932 
2740.000000	112.573542 
2739.000000	112.604601 
2738.000000	112.629898 
2737.000000	112.653211 
2736.000000	112.675465 
2735.000000	112.696511 
2734.000000	112.718102 
2733.000000	112.742846 
2732.000000	112.771078 
2731.000000	112.800269 
2730.000000	112.827857 
2729.000000	112.853990 
2728.000000	112.880477 
2727.000000	112.908185 
2726.000000	112.936359 
2725.000000	112.964058 
2724.000000	112.991142 
2723.000000	113.017902 
2722.000000	113.044496 
2721.000000	113.070930 
2720.000000	113.097199 
2719.000000	113.123323 
2718.000000	113.149335 
2717.000000	113.175251 
2716.000000	113.201076 
2715.000000	113.226823 
2714.000000	113.252519 
2713.000000	113.278196 
2712.000000	113.303888 
2711.000000	113.329618 
2710.000000	113.355399 
2709.000000	113.381243 
2708.000000	113.407183 
2707.000000	113.433247 
2706.000000	113.459417 
2705.000000	113.485608 
2704.000000	113.511701 
2703.000000	113.537610 
2702.000000	113.563293 
2701.000000	113.588734 
2700.000000	113.613925 
2699.000000	113.638895 
2698.000000	113.663750 
2697.000000	113.688639 
2696.000000	113.713664 
2695.000000	113.738802 
2694.000000	113.763923 
2693.000000	113.788887 
2692.000000	113.813638 
2691.000000	113.838243 
2690.000000	113.862852 
2689.000000	113.887618 
2688.000000	113.912614 
2687.000000	113.937796 
2686.000000	113.963030 
2685.000000	113.988197 
2684.000000	114.013279 
2683.000000	114.038358 
2682.000000	114.063538 
2681.000000	114.088848 
2680.000000	114.114306 
2679.000000	114.140008 
2678.000000	114.166076 
2677.000000	114.192485 
2676.000000	114.219037 
2675.000000	114.245475 
2674.000000	114.271523 
2673.000000	114.296915 
2672.000000	114.321656 
2671.000000	114.346290 
2670.000000	114.371534 
2669.000000	114.397569 
2668.000000	114.424038 
2667.000000	114.450693 
2666.000000	114.477617 
2665.000000	114.504592 
2664.000000	114.530829 
2663.000000	114.555750 
2662.000000	114.579620 
2661.000000	114.603067 
2660.000000	114.626416 
2659.000000	114.649827 
2658.000000	114.673795 
2657.000000	114.699079 
2656.000000	114.726290 
2655.000000	114.755430 
2654.000000	114.785191 
2653.000000	114.812891 
2652.000000	114.836769 
2651.000000	114.858620 
2650.000000	114.883047 
2649.000000	114.912671 
2648.000000	114.944446 
2647.000000	114.972063 
2646.000000	114.992116 
2645.000000	115.007307 
2644.000000	115.023956 
2643.000000	115.046565 
2642.000000	115.075176 
2641.000000	115.105706 
2640.000000	115.132582 
2639.000000	115.152393 
2638.000000	115.165613 
2637.000000	115.175448 
2636.000000	115.185123 
2635.000000	115.196218 
2634.000000	115.209429 
2633.000000	115.226206 
2632.000000	115.248820 
2631.000000	115.278000 
2630.000000	115.310324 
2629.000000	115.339136 
2628.000000	115.359666 
2627.000000	115.372882 
2626.000000	115.384462 
2625.000000	115.399329 
2624.000000	115.417796 
2623.000000	115.437545 
2622.000000	115.457671 
2621.000000	115.479282 
2620.000000	115.502829 
2619.000000	115.526863 
2618.000000	115.549600 
2617.000000	115.570173 
2616.000000	115.587902 
2615.000000	115.602052 
2614.000000	115.613604 
2613.000000	115.626056 
2612.000000	115.642399 
2611.000000	115.661472 
2610.000000	115.678815 
2609.000000	115.691615 
2608.000000	115.701639 
2607.000000	115.712927 
2606.000000	115.727927 
2605.000000	115.746935 
2604.000000	115.769956 
2603.000000	115.796986 
2602.000000	115.826685 
2601.000000	115.856436 
2600.000000	115.883921 
2599.000000	115.907847 
2598.000000	115.927288 
2597.000000	115.941816 
2596.000000	115.953009 
2595.000000	115.964343 
2594.000000	115.978405 
2593.000000	115.994788 
2592.000000	116.011403 
2591.000000	116.027703 
2590.000000	116.046112 
2589.000000	116.069817 
2588.000000	116.099388 
2587.000000	116.131472 
2586.000000	116.160602 
2585.000000	116.183203 
2584.000000	116.199805 
2583.000000	116.212913 
2582.000000	116.223944 
2581.000000	116.234130 
2580.000000	116.246599 
2579.000000	116.264603 
2578.000000	116.287609 
2577.000000	116.311204 
2576.000000	116.332337 
2575.000000	116.352729 
2574.000000	116.375129 
2573.000000	116.398576 
2572.000000	116.419688 
2571.000000	116.437570 
2570.000000	116.454990 
2569.000000	116.474733 
2568.000000	116.496495 
2567.000000	116.517665 
2566.000000	116.535877 
2565.000000	116.550774 
2564.000000	116.564817 
2563.000000	116.582134 
2562.000000	116.604811 
2561.000000	116.630134 
2560.000000	116.652680 
2559.000000	116.670528 
2558.000000	116.686661 
2557.000000	116.703982 
2556.000000	116.721175 
2555.000000	116.735360 
2554.000000	116.746451 
2553.000000	116.756970 
2552.000000	116.769280 
2551.000000	116.785014 
2550.000000	116.805719 
2549.000000	116.831330 
2548.000000	116.858373 
2547.000000	116.882398 
2546.000000	116.902732 
2545.000000	116.922392 
2544.000000	116.942616 
2543.000000	116.959716 
2542.000000	116.969668 
2541.000000	116.973617 
2540.000000	116.977884 
2539.000000	116.988178 
2538.000000	117.005119 
2537.000000	117.025274 
2536.000000	117.045063 
2535.000000	117.063426 
2534.000000	117.080853 
2533.000000	117.097323 
2532.000000	117.112160 
2531.000000	117.125649 
2530.000000	117.139804 
2529.000000	117.156816 
2528.000000	117.177047 
2527.000000	117.199326 
2526.000000	117.222905 
2525.000000	117.247811 
2524.000000	117.272633 
2523.000000	117.293082 
2522.000000	117.304659 
2521.000000	117.306973 
2520.000000	117.305580 
2519.000000	117.309072 
2518.000000	117.322796 
2517.000000	117.345933 
2516.000000	117.372627 
2515.000000	117.396258 
2514.000000	117.413613 
2513.000000	117.425209 
2512.000000	117.433208 
2511.000000	117.439804 
2510.000000	117.447330 
2509.000000	117.458712 
2508.000000	117.476368 
2507.000000	117.500061 
2506.000000	117.526387 
2505.000000	117.551264 
2504.000000	117.572881 
2503.000000	117.591988 
2502.000000	117.609297 
2501.000000	117.623450 
2500.000000	117.632102 
2499.000000	117.634250 
2498.000000	117.631138 
2497.000000	117.625588 
2496.000000	117.621878 
2495.000000	117.625049 
2494.000000	117.637903 
2493.000000	117.657864 
2492.000000	117.677104 
2491.000000	117.688056 
2490.000000	117.689366 
2489.000000	117.686433 
2488.000000	117.686466 
2487.000000	117.692843 
2486.000000	117.703802 
2485.000000	117.714963 
2484.000000	117.722768 
2483.000000	117.726299 
2482.000000	117.727132 
2481.000000	117.728271 
2480.000000	117.732849 
2479.000000	117.742517 
2478.000000	117.756116 
2477.000000	117.770397 
2476.000000	117.782590 
2475.000000	117.791899 
2474.000000	117.798656 
2473.000000	117.803111 
2472.000000	117.806192 
2471.000000	117.810099 
2470.000000	117.815495 
2469.000000	117.818317 
2468.000000	117.812455 
2467.000000	117.797803 
2466.000000	117.784617 
2465.000000	117.785438 
2464.000000	117.802190 
2463.000000	117.823457 
2462.000000	117.835688 
2461.000000	117.835774 
2460.000000	117.832018 
2459.000000	117.835472 
2458.000000	117.850823 
2457.000000	117.873257 
2456.000000	117.892698 
2455.000000	117.902473 
2454.000000	117.904114 
2453.000000	117.902432 
2452.000000	117.896693 
2451.000000	117.880226 
2450.000000	117.850445 
2449.000000	117.816814 
2448.000000	117.795881 
2447.000000	117.796886 
2446.000000	117.812930 
2445.000000	117.826627 
2444.000000	117.825739 
2443.000000	117.813797 
2442.000000	117.805126 
2441.000000	117.810137 
2440.000000	117.827074 
2439.000000	117.847049 
2438.000000	117.862317 
2437.000000	117.866991 
2436.000000	117.854649 
2435.000000	117.822538 
2434.000000	117.778823 
2433.000000	117.739618 
2432.000000	117.714185 
2431.000000	117.695355 
2430.000000	117.667834 
2429.000000	117.627112 
2428.000000	117.588858 
2427.000000	117.576826 
2426.000000	117.600466 
2425.000000	117.645979 
2424.000000	117.691756 
2423.000000	117.732910 
2422.000000	117.782889 
2421.000000	117.848817 
2420.000000	117.914527 
2419.000000	117.955093 
2418.000000	117.964084 
2417.000000	117.957126 
2416.000000	117.951522 
2415.000000	117.952735 
2414.000000	117.960062 
2413.000000	117.974673 
2412.000000	117.995959 
2411.000000	118.017647 
2410.000000	118.033123 
2409.000000	118.041296 
2408.000000	118.045504 
2407.000000	118.048743 
2406.000000	118.053591 
2405.000000	118.062673 
2404.000000	118.075899 
2403.000000	118.090995 
2402.000000	118.106558 
2401.000000	118.122751 
2400.000000	118.140018 
2399.000000	118.157971 
2398.000000	118.175733 
2397.000000	118.193057 
2396.000000	118.210490 
2395.000000	118.228225 
2394.000000	118.246263 
2393.000000	118.264656 
2392.000000	118.283455 
2391.000000	118.302657 
2390.000000	118.322199 
2389.000000	118.341988 
2388.000000	118.361927 
2387.000000	118.381928 
2386.000000	118.401921 
2385.000000	118.421846 
2384.000000	118.441652 
2383.000000	118.461291 
2382.000000	118.480702 
2381.000000	118.499820 
2380.000000	118.518618 
2379.000000	118.537167 
2378.000000	118.555663 
2377.000000	118.574359 
2376.000000	118.593408 
2375.000000	118.612725 
2374.000000	118.632010 
2373.000000	118.650974 
2372.000000	118.669584 
2371.000000	118.688078 
2370.000000	118.706740 
2369.000000	118.725645 
2368.000000	118.744620 
2367.000000	118.763443 
2366.000000	118.782053 
2365.000000	118.800616 
2364.000000	118.819410 
2363.000000	118.838619 
2362.000000	118.858140 
2361.000000	118.877559 
2360.000000	118.896375 
2359.000000	118.914327 
2358.000000	118.931519 
2357.000000	118.948219 
2356.000000	118.964594 
2355.000000	118.980668 
2354.000000	118.996451 
2353.000000	119.012003 
2352.000000	119.027345 
2351.000000	119.042395 
2350.000000	119.057041 
2349.000000	119.071213 
2348.000000	119.084893 
2347.000000	119.098086 
2346.000000	119.110802 
2345.000000	119.123048 
2344.000000	119.134813 
2343.000000	119.146082 
2342.000000	119.156863 
2341.000000	119.167176 
2340.000000	119.177039 
2339.000000	119.186481 
2338.000000	119.195559 
2337.000000	119.204302 
2336.000000	119.212608 
2335.000000	119.220205 
2334.000000	119.226789 
2333.000000	119.232264 
2332.000000	119.236877 
2331.000000	119.241092 
2330.000000	119.245307 
2329.000000	119.249640 
2328.000000	119.253954 
2327.000000	119.258031 
2326.000000	119.261754 
2325.000000	119.265168 
2324.000000	119.268293 
2323.000000	119.271213 
2322.000000	119.274095 
2321.000000	119.276817 
2320.000000	119.278672 
2319.000000	119.279036 
2318.000000	119.277987 
2317.000000	119.276202 
2316.000000	119.274802 
2315.000000	119.274570 
2314.000000	119.275827 
2313.000000	119.278047 
2312.000000	119.279902 
2311.000000	119.280096 
2310.000000	119.278186 
2309.000000	119.274898 
2308.000000	119.271474 
2307.000000	119.268621 
2306.000000	119.266138 
2305.000000	119.263463 
2304.000000	119.260299 
2303.000000	119.256850 
2302.000000	119.253615 
2301.000000	119.251238 
2300.000000	119.250148 
2299.000000	119.250029 
2298.000000	119.249612 
2297.000000	119.247674 
2296.000000	119.244343 
2295.000000	119.241025 
2294.000000	119.238596 
2293.000000	119.236317 
2292.000000	119.233510 
2291.000000	119.231925 
2290.000000	119.234028 
2289.000000	119.238864 
2288.000000	119.242820 
2287.000000	119.243833 
2286.000000	119.243684 
2285.000000	119.244819 
2284.000000	119.246925 
2283.000000	119.247970 
2282.000000	119.247297 
2281.000000	119.246317 
2280.000000	119.246260 
2279.000000	119.246853 
2278.000000	119.247239 
2277.000000	119.247126 
2276.000000	119.246835 
2275.000000	119.246810 
2274.000000	119.247246 
2273.000000	119.248013 
2272.000000	119.248783 
2271.000000	119.249400 
2270.000000	119.250031 
2269.000000	119.250825 
2268.000000	119.251783 
2267.000000	119.252870 
2266.000000	119.254007 
2265.000000	119.255138 
2264.000000	119.256259 
2263.000000	119.257424 
2262.000000	119.258718 
2261.000000	119.260200 
2260.000000	119.261867 
2259.000000	119.263649 
2258.000000	119.265472 
2257.000000	119.267326 
2256.000000	119.269270 
2255.000000	119.271354 
2254.000000	119.273547 
2253.000000	119.275755 
2252.000000	119.277910 
2251.000000	119.280027 
2250.000000	119.282166 
2249.000000	119.284337 
2248.000000	119.286474 
2247.000000	119.288493 
2246.000000	119.290394 
2245.000000	119.292276 
2244.000000	119.294265 
2243.000000	119.296410 
2242.000000	119.298659 
2241.000000	119.300919 
2240.000000	119.303128 
2239.000000	119.305284 
2238.000000	119.307424 
2237.000000	119.309590 
2236.000000	119.311810 
2235.000000	119.314085 
2234.000000	119.316409 
2233.000000	119.318777 
2232.000000	119.321193 
2231.000000	119.323647 
2230.000000	119.326106 
2229.000000	119.328523 
2228.000000	119.330819 
2227.000000	119.333004 
2226.000000	119.335231 
2225.000000	119.337709 
2224.000000	119.340565 
2223.000000	119.343795 
2222.000000	119.347322 
2221.000000	119.351123 
2220.000000	119.355322 
2219.000000	119.359704 
2218.000000	119.363220 
2217.000000	119.364940 
2216.000000	119.365198 
2215.000000	119.365497 
2214.000000	119.366755 
2213.000000	119.368405 
2212.000000	119.369579 
2211.000000	119.370450 
2210.000000	119.372061 
2209.000000	119.374830 
2208.000000	119.377965 
2207.000000	119.380535 
2206.000000	119.382613 
2205.000000	119.384984 
2204.000000	119.388069 
2203.000000	119.391460 
2202.000000	119.394503 
2201.000000	119.397026 
2200.000000	119.399323 
2199.000000	119.401757 
2198.000000	119.404428 
2197.000000	119.407227 
2196.000000	119.410018 
2195.000000	119.412740 
2194.000000	119.415404 
2193.000000	119.418037 
2192.000000	119.420660 
2191.000000	119.423288 
2190.000000	119.425938 
2189.000000	119.428609 
2188.000000	119.431309 
2187.000000	119.434067 
2186.000000	119.436930 
2185.000000	119.439920 
2184.000000	119.442989 
2183.000000	119.446033 
2182.000000	119.448969 
2181.000000	119.451811 
2180.000000	119.454659 
2179.000000	119.457608 
2178.000000	119.460680 
2177.000000	119.463841 
2176.000000	119.467059 
2175.000000	119.470324 
2174.000000	119.473628 
2173.000000	119.476931 
2172.000000	119.480185 
2171.000000	119.483366 
2170.000000	119.486489 
2169.000000	119.489583 
2168.000000	119.492661 
2167.000000	119.495700 
2166.000000	119.498661 
2165.000000	119.501502 
2164.000000	119.504188 
2163.000000	119.506700 
2162.000000	119.509052 
2161.000000	119.511302 
2160.000000	119.513512 
2159.000000	119.515722 
2158.000000	119.517945 
2157.000000	119.520184 
2156.000000	119.522434 
2155.000000	119.524664 
2154.000000	119.526823 
2153.000000	119.528889 
2152.000000	119.530888 
2151.000000	119.532869 
2150.000000	119.534854 
2149.000000	119.536824 
2148.000000	119.538734 
2147.000000	119.540537 
2146.000000	119.542215 
2145.000000	119.543776 
2144.000000	119.545228 
2143.000000	119.546562 
2142.000000	119.547765 
2141.000000	119.548836 
2140.000000	119.549884 
2139.000000	119.551068 
2138.000000	119.552270 
2137.000000	119.553111 
2136.000000	119.553326 
2135.000000	119.553145 
2134.000000	119.552983 
2133.000000	119.552832 
2132.000000	119.552420 
2131.000000	119.551671 
2130.000000	119.550808 
2129.000000	119.550060 
2128.000000	119.549500 
2127.000000	119.549014 
2126.000000	119.548219 
2125.000000	119.546593 
2124.000000	119.544157 
2123.000000	119.542100 
2122.000000	119.542201 
2121.000000	119.545457 
2120.000000	119.550823 
2119.000000	119.555415 
2118.000000	119.556876 
2117.000000	119.555312 
2116.000000	119.552738 
2115.000000	119.549965 
2114.000000	119.545649 
2113.000000	119.539473 
2112.000000	119.534520 
2111.000000	119.534268 
2110.000000	119.538621 
2109.000000	119.544053 
2108.000000	119.546654 
2107.000000	119.544340 
2106.000000	119.537089 
2105.000000	119.527845 
2104.000000	119.521605 
2103.000000	119.520798 
2102.000000	119.522615 
2101.000000	119.522310 
2100.000000	119.518624 
2099.000000	119.513763 
2098.000000	119.509316 
2097.000000	119.505186 
2096.000000	119.501602 
2095.000000	119.499346 
2094.000000	119.498406 
2093.000000	119.498357 
2092.000000	119.499544 
2091.000000	119.501959 
2090.000000	119.504367 
2089.000000	119.506766 
2088.000000	119.511692 
2087.000000	119.520565 
2086.000000	119.530478 
2085.000000	119.537368 
2084.000000	119.540819 
2083.000000	119.542542 
2082.000000	119.541831 
2081.000000	119.536656 
2080.000000	119.528375 
2079.000000	119.521403 
2078.000000	119.518012 
2077.000000	119.516678 
2076.000000	119.515565 
2075.000000	119.514892 
2074.000000	119.515678 
2073.000000	119.518349 
2072.000000	119.522518 
2071.000000	119.525997 
2070.000000	119.524550 
2069.000000	119.515475 
2068.000000	119.502171 
2067.000000	119.493308 
2066.000000	119.494903 
2065.000000	119.505805 
2064.000000	119.519443 
2063.000000	119.530144 
2062.000000	119.536992 
2061.000000	119.541542 
2060.000000	119.544184 
2059.000000	119.542758 
2058.000000	119.534644 
2057.000000	119.520581 
2056.000000	119.506128 
2055.000000	119.497721 
2054.000000	119.497521 
2053.000000	119.503278 
2052.000000	119.511976 
2051.000000	119.521793 
2050.000000	119.530745 
2049.000000	119.536817 
2048.000000	119.540332 
2047.000000	119.543448 
2046.000000	119.546427 
2045.000000	119.546949 
2044.000000	119.544004 
2043.000000	119.539980 
2042.000000	119.537792 
2041.000000	119.537957 
2040.000000	119.539406 
2039.000000	119.541184 
2038.000000	119.542194 
2037.000000	119.540937 
2036.000000	119.536651 
2035.000000	119.529941 
2034.000000	119.522141 
2033.000000	119.515144 
2032.000000	119.511310 
2031.000000	119.511812 
2030.000000	119.515564 
2029.000000	119.521569 
2028.000000	119.531143 
2027.000000	119.544923 
2026.000000	119.558940 
2025.000000	119.567380 
2024.000000	119.567935 
2023.000000	119.561649 
2022.000000	119.549915 
2021.000000	119.534755 
2020.000000	119.520805 
2019.000000	119.511747 
2018.000000	119.505791 
2017.000000	119.499556 
2016.000000	119.494919 
2015.000000	119.496390 
2014.000000	119.503267 
2013.000000	119.509760 
2012.000000	119.511641 
2011.000000	119.509323 
2010.000000	119.505001 
2009.000000	119.500210 
2008.000000	119.496122 
2007.000000	119.493605 
2006.000000	119.492571 
2005.000000	119.492483 
2004.000000	119.493129 
2003.000000	119.493757 
2002.000000	119.492554 
2001.000000	119.488576 
2000.000000	119.483253 
1999.000000	119.478763 
1998.000000	119.475527 
1997.000000	119.472777 
1996.000000	119.470745 
1995.000000	119.470099 
1994.000000	119.469710 
1993.000000	119.467255 
1992.000000	119.462179 
1991.000000	119.456272 
1990.000000	119.451329 
1989.000000	119.447680 
1988.000000	119.445187 
1987.000000	119.443625 
1986.000000	119.441752 
1985.000000	119.437991 
1984.000000	119.432500 
1983.000000	119.427468 
1982.000000	119.424591 
1981.000000	119.423466 
1980.000000	119.422976 
1979.000000	119.423139 
1978.000000	119.424271 
1977.000000	119.425005 
1976.000000	119.423115 
1975.000000	119.418183 
1974.000000	119.412454 
1973.000000	119.408415 
1972.000000	119.406371 
1971.000000	119.405015 
1970.000000	119.403731 
1969.000000	119.403685 
1968.000000	119.406175 
1967.000000	119.410478 
1966.000000	119.414043 
1965.000000	119.415553 
1964.000000	119.416408 
1963.000000	119.418223 
1962.000000	119.420409 
1961.000000	119.421204 
1960.000000	119.420135 
1959.000000	119.418210 
1958.000000	119.416608 
1957.000000	119.416764 
1956.000000	119.420202 
1955.000000	119.425705 
1954.000000	119.428490 
1953.000000	119.425907 
1952.000000	119.422055 
1951.000000	119.422428 
1950.000000	119.426423 
1949.000000	119.430161 
1948.000000	119.434113 
1947.000000	119.442215 
1946.000000	119.453998 
1945.000000	119.463223 
1944.000000	119.465822 
1943.000000	119.464989 
1942.000000	119.466522 
1941.000000	119.471314 
1940.000000	119.476873 
1939.000000	119.482293 
1938.000000	119.487961 
1937.000000	119.493344 
1936.000000	119.497377 
1935.000000	119.500122 
1934.000000	119.502801 
1933.000000	119.506990 
1932.000000	119.513745 
1931.000000	119.521660 
1930.000000	119.526784 
1929.000000	119.526398 
1928.000000	119.521607 
1927.000000	119.515448 
1926.000000	119.509409 
1925.000000	119.503962 
1924.000000	119.501388 
1923.000000	119.504135 
1922.000000	119.510378 
1921.000000	119.514983 
1920.000000	119.515535 
1919.000000	119.514098 
1918.000000	119.514129 
1917.000000	119.516829 
1916.000000	119.521201 
1915.000000	119.526282 
1914.000000	119.530153 
1913.000000	119.529319 
1912.000000	119.522236 
1911.000000	119.512892 
1910.000000	119.508065 
1909.000000	119.510370 
1908.000000	119.516383 
1907.000000	119.520869 
1906.000000	119.520948 
1905.000000	119.516032 
1904.000000	119.507277 
1903.000000	119.497596 
1902.000000	119.490465 
1901.000000	119.487070 
1900.000000	119.485592 
1899.000000	119.484251 
1898.000000	119.482957 
1897.000000	119.481688 
1896.000000	119.478957 
1895.000000	119.473142 
1894.000000	119.465170 
1893.000000	119.458062 
1892.000000	119.453618 
1891.000000	119.451139 
1890.000000	119.448667 
1889.000000	119.444223 
1888.000000	119.436977 
1887.000000	119.428318 
1886.000000	119.420531 
1885.000000	119.414430 
1884.000000	119.408685 
1883.000000	119.400515 
1882.000000	119.387953 
1881.000000	119.371360 
1880.000000	119.353781 
1879.000000	119.340294 
1878.000000	119.334832 
1877.000000	119.336081 
1876.000000	119.337119 
1875.000000	119.331475 
1874.000000	119.320876 
1873.000000	119.315517 
1872.000000	119.323555 
1871.000000	119.341477 
1870.000000	119.354686 
1869.000000	119.351972 
1868.000000	119.337978 
1867.000000	119.326176 
1866.000000	119.323089 
1865.000000	119.325567 
1864.000000	119.329673 
1863.000000	119.335562 
1862.000000	119.342918 
1861.000000	119.347786 
1860.000000	119.346988 
1859.000000	119.343039 
1858.000000	119.341952 
1857.000000	119.346676 
1856.000000	119.354516 
1855.000000	119.361141 
1854.000000	119.365143 
1853.000000	119.368466 
1852.000000	119.373183 
1851.000000	119.378807 
1850.000000	119.382381 
1849.000000	119.382241 
1848.000000	119.382360 
1847.000000	119.389468 
1846.000000	119.403166 
1845.000000	119.411937 
1844.000000	119.406118 
1843.000000	119.393166 
1842.000000	119.388716 
1841.000000	119.397488 
1840.000000	119.412563 
1839.000000	119.426316 
1838.000000	119.435945 
1837.000000	119.440315 
1836.000000	119.437604 
1835.000000	119.430009 
1834.000000	119.425416 
1833.000000	119.429727 
1832.000000	119.441830 
1831.000000	119.455716 
1830.000000	119.462455 
1829.000000	119.453495 
1828.000000	119.436582 
1827.000000	119.427940 
1826.000000	119.425265 
1825.000000	119.412396 
1824.000000	119.389271 
1823.000000	119.376427 
1822.000000	119.385646 
1821.000000	119.403421 
1820.000000	119.409230 
1819.000000	119.399599 
1818.000000	119.386453 
1817.000000	119.380074 
1816.000000	119.378155 
1815.000000	119.369258 
1814.000000	119.345520 
1813.000000	119.311858 
1812.000000	119.287921 
1811.000000	119.288246 
1810.000000	119.301808 
1809.000000	119.308529 
1808.000000	119.296777 
1807.000000	119.261844 
1806.000000	119.208448 
1805.000000	119.155679 
1804.000000	119.124779 
1803.000000	119.114446 
1802.000000	119.097386 
1801.000000	119.052960 
1800.000000	118.999252 
1799.000000	118.967485 
1798.000000	118.958085 
1797.000000	118.942883 
1796.000000	118.896485 
1795.000000	118.817244 
1794.000000	118.725172 
1793.000000	118.656594 
1792.000000	118.645101 
1791.000000	118.667509 
1790.000000	118.668918 
1789.000000	118.636740 
1788.000000	118.594499 
1787.000000	118.569122 
1786.000000	118.568476 
1785.000000	118.571913 
1784.000000	118.545285 
1783.000000	118.472905 
1782.000000	118.365648 
1781.000000	118.245086 
1780.000000	118.137251 
1779.000000	118.059490 
1778.000000	118.004031 
1777.000000	117.946628 
1776.000000	117.871159 
1775.000000	117.783697 
1774.000000	117.687822 
1773.000000	117.562581 
1772.000000	117.393175 
1771.000000	117.211747 
1770.000000	117.058794 
1769.000000	116.935166 
1768.000000	116.819417 
1767.000000	116.710203 
1766.000000	116.627274 
1765.000000	116.582127 
1764.000000	116.563817 
1763.000000	116.544840 
1762.000000	116.498929 
1761.000000	116.419059 
1760.000000	116.324967 
1759.000000	116.235732 
1758.000000	116.143345 
1757.000000	116.022752 
1756.000000	115.868307 
1755.000000	115.710353 
1754.000000	115.579639 
1753.000000	115.480578 
1752.000000	115.399866 
1751.000000	115.321795 
1750.000000	115.220185 
1749.000000	115.072877 
1748.000000	114.903135 
1747.000000	114.757312 
1746.000000	114.644559 
1745.000000	114.532631 
1744.000000	114.399067 
1743.000000	114.262616 
1742.000000	114.156343 
1741.000000	114.088997 
1740.000000	114.041117 
1739.000000	113.981068 
1738.000000	113.895722 
1737.000000	113.806260 
1736.000000	113.726128 
1735.000000	113.623636 
1734.000000	113.465938 
1733.000000	113.273745 
1732.000000	113.102569 
1731.000000	112.994455 
1730.000000	112.938713 
1729.000000	112.893225 
1728.000000	112.833520 
1727.000000	112.766945 
1726.000000	112.702849 
1725.000000	112.640190 
1724.000000	112.581416 
1723.000000	112.527317 
1722.000000	112.470009 
1721.000000	112.416059 
1720.000000	112.396322 
1719.000000	112.426982 
1718.000000	112.458242 
1717.000000	112.407109 
1716.000000	112.300448 
1715.000000	112.221677 
1714.000000	112.179989 
1713.000000	112.140758 
1712.000000	112.102941 
1711.000000	112.087390 
1710.000000	112.086146 
1709.000000	112.063385 
1708.000000	112.012148 
1707.000000	111.968481 
1706.000000	111.956787 
1705.000000	111.946717 
1704.000000	111.905910 
1703.000000	111.856049 
1702.000000	111.809559 
1701.000000	111.743089 
1700.000000	111.678703 
1699.000000	111.619571 
1698.000000	111.513629 
1697.000000	111.378867 
1696.000000	111.249345 
1695.000000	111.149107 
1694.000000	111.076736 
1693.000000	111.024594 
1692.000000	110.985378 
1691.000000	110.923997 
1690.000000	110.790302 
1689.000000	110.583199 
1688.000000	110.374521 
1687.000000	110.237906 
1686.000000	110.154256 
1685.000000	110.032231 
1684.000000	109.842833 
1683.000000	109.661274 
1682.000000	109.519894 
1681.000000	109.383425 
1680.000000	109.193412 
1679.000000	108.951264 
1678.000000	108.707085 
1677.000000	108.498612 
1676.000000	108.326146 
1675.000000	108.171722 
1674.000000	107.996669 
1673.000000	107.772871 
1672.000000	107.529377 
1671.000000	107.323187 
1670.000000	107.193377 
1669.000000	107.083154 
1668.000000	106.901286 
1667.000000	106.660952 
1666.000000	106.416975 
1665.000000	106.186892 
1664.000000	105.963457 
1663.000000	105.740926 
1662.000000	105.510926 
1661.000000	105.264972 
1660.000000	105.026012 
1659.000000	104.830411 
1658.000000	104.685814 
1657.000000	104.559959 
1656.000000	104.424450 
1655.000000	104.250208 
1654.000000	103.994292 
1653.000000	103.603160 
1652.000000	103.140033 
1651.000000	102.727200 
1650.000000	102.438898 
1649.000000	102.248029 
1648.000000	102.092372 
1647.000000	101.904000 
1646.000000	101.650773 
1645.000000	101.348868 
1644.000000	101.038057 
1643.000000	100.744254 
1642.000000	100.469287 
1641.000000	100.197507 
1640.000000	99.924075  
1639.000000	99.674356  
1638.000000	99.470431  
1637.000000	99.299276  
1636.000000	99.149227  
1635.000000	99.033625  
1634.000000	98.943071  
1633.000000	98.844354  
1632.000000	98.736047  
1631.000000	98.638219  
1630.000000	98.559798  
1629.000000	98.474927  
1628.000000	98.344971  
1627.000000	98.176930  
1626.000000	98.026970  
1625.000000	97.930597  
1624.000000	97.880002  
1623.000000	97.851066  
1622.000000	97.822211  
1621.000000	97.790103  
1620.000000	97.775507  
1619.000000	97.799548  
1618.000000	97.856123  
1617.000000	97.914194  
1616.000000	97.937396  
1615.000000	97.946320  
1614.000000	97.993652  
1613.000000	98.084593  
1612.000000	98.182691  
1611.000000	98.265472  
1610.000000	98.349094  
1609.000000	98.448646  
1608.000000	98.541099  
1607.000000	98.599930  
1606.000000	98.634521  
1605.000000	98.672687  
1604.000000	98.732369  
1603.000000	98.820156  
1602.000000	98.934059  
1601.000000	99.067600  
1600.000000	99.218958  
1599.000000	99.385683  
1598.000000	99.546238  
1597.000000	99.670543  
1596.000000	99.758227  
1595.000000	99.845052  
1594.000000	99.961397  
1593.000000	100.098807 
1592.000000	100.234717 
1591.000000	100.366164 
1590.000000	100.501884 
1589.000000	100.640357 
1588.000000	100.776553 
1587.000000	100.913231 
1586.000000	101.044653 
1585.000000	101.148871 
1584.000000	101.217918 
1583.000000	101.282711 
1582.000000	101.379092 
1581.000000	101.498384 
1580.000000	101.605990 
1579.000000	101.699188 
1578.000000	101.805479 
1577.000000	101.940408 
1576.000000	102.067748 
1575.000000	102.136365 
1574.000000	102.161742 
1573.000000	102.184944 
1572.000000	102.218839 
1571.000000	102.262869 
1570.000000	102.334603 
1569.000000	102.425285 
1568.000000	102.486455 
1567.000000	102.520723 
1566.000000	102.559134 
1565.000000	102.603578 
1564.000000	102.643309 
1563.000000	102.693183 
1562.000000	102.775399 
1561.000000	102.867149 
1560.000000	102.862242 
1559.000000	102.808806 
1558.000000	102.801225 
1557.000000	102.774514 
1556.000000	102.764165 
1555.000000	102.795776 
1554.000000	102.857799 
1553.000000	102.913583 
1552.000000	102.950970 
1551.000000	102.972020 
1550.000000	102.963144 
1549.000000	102.917004 
1548.000000	102.858818 
1547.000000	102.816912 
1546.000000	102.785691 
1545.000000	102.746133 
1544.000000	102.695596 
1543.000000	102.639270 
1542.000000	102.566031 
1541.000000	102.487761 
1540.000000	102.431545 
1539.000000	102.360867 
1538.000000	102.262646 
1537.000000	102.166403 
1536.000000	102.087558 
1535.000000	102.007279 
1534.000000	101.879318 
1533.000000	101.695869 
1532.000000	101.509055 
1531.000000	101.358601 
1530.000000	101.244714 
1529.000000	101.147157 
1528.000000	101.046918 
1527.000000	100.924572 
1526.000000	100.772053 
1525.000000	100.617664 
1524.000000	100.510047 
1523.000000	100.457816 
1522.000000	100.399246 
1521.000000	100.230888 
1520.000000	99.949576  
1519.000000	99.656781  
1518.000000	99.430778  
1517.000000	99.299292  
1516.000000	99.244133  
1515.000000	99.214671  
1514.000000	99.180961  
1513.000000	99.127826  
1512.000000	99.046356  
1511.000000	98.947567  
1510.000000	98.851735  
1509.000000	98.769324  
1508.000000	98.693618  
1507.000000	98.627016  
1506.000000	98.518577  
1505.000000	98.395416  
1504.000000	98.281514  
1503.000000	98.137958  
1502.000000	97.921189  
1501.000000	97.595766  
1500.000000	97.165462  
1499.000000	96.649847  
1498.000000	96.007507  
1497.000000	95.165645  
1496.000000	94.174917  
1495.000000	93.202064  
1494.000000	92.352407  
1493.000000	91.639115  
1492.000000	91.052626  
1491.000000	90.621530  
1490.000000	90.445607  
1489.000000	90.600859  
1488.000000	90.986168  
1487.000000	91.381046  
1486.000000	91.614760  
1485.000000	91.634834  
1484.000000	91.472936  
1483.000000	91.176748  
1482.000000	90.793705  
1481.000000	90.413737  
1480.000000	90.147127  
1479.000000	90.043301  
1478.000000	90.104476  
1477.000000	90.334507  
1476.000000	90.710760  
1475.000000	91.135522  
1474.000000	91.477723  
1473.000000	91.622745  
1472.000000	91.510618  
1471.000000	91.209020  
1470.000000	90.852092  
1469.000000	90.547502  
1468.000000	90.374275  
1467.000000	90.387544  
1466.000000	90.607585  
1465.000000	90.998890  
1464.000000	91.444895  
1463.000000	91.837026  
1462.000000	92.165942  
1461.000000	92.470068  
1460.000000	92.779095  
1459.000000	93.115543  
1458.000000	93.510704  
1457.000000	93.923176  
1456.000000	94.210081  
1455.000000	94.373412  
1454.000000	94.533043  
1453.000000	94.734725  
1452.000000	94.944004  
1451.000000	95.111118  
1450.000000	95.226668  
1449.000000	95.301404  
1448.000000	95.334317  
1447.000000	95.324107  
1446.000000	95.291489  
1445.000000	95.257589  
1444.000000	95.225207  
1443.000000	95.195668  
1442.000000	95.172884  
1441.000000	95.146527  
1440.000000	95.098794  
1439.000000	95.028673  
1438.000000	94.932391  
1437.000000	94.788981  
1436.000000	94.595029  
1435.000000	94.399000  
1434.000000	94.249620  
1433.000000	94.155224  
1432.000000	94.079306  
1431.000000	93.978048  
1430.000000	93.833347  
1429.000000	93.633755  
1428.000000	93.364220  
1427.000000	93.040036  
1426.000000	92.688227  
1425.000000	92.301876  
1424.000000	91.873175  
1423.000000	91.451746  
1422.000000	91.089115  
1421.000000	90.769553  
1420.000000	90.445121  
1419.000000	90.119161  
1418.000000	89.815839  
1417.000000	89.510651  
1416.000000	89.192516  
1415.000000	88.885755  
1414.000000	88.609908  
1413.000000	88.346573  
1412.000000	88.049978  
1411.000000	87.693716  
1410.000000	87.287354  
1409.000000	86.851888  
1408.000000	86.401819  
1407.000000	85.943269  
1406.000000	85.472520  
1405.000000	84.983319  
1404.000000	84.496725  
1403.000000	84.054183  
1402.000000	83.649944  
1401.000000	83.210730  
1400.000000	82.655903  
1399.000000	82.000512  
1398.000000	81.348896  
1397.000000	80.731490  
1396.000000	80.058749  
1395.000000	79.241789  
1394.000000	78.290883  
1393.000000	77.260646  
1392.000000	76.160483  
1391.000000	74.940270  
1390.000000	73.446168  
1389.000000	71.348499  
1388.000000	68.304303  
1387.000000	64.554480  
1386.000000	61.176424  
1385.000000	59.230475  
1384.000000	59.148121  
1383.000000	60.829438  
1382.000000	63.661286  
1381.000000	66.715104  
1380.000000	69.295365  
1379.000000	71.194685  
1378.000000	72.512070  
1377.000000	73.453401  
1376.000000	74.248538  
1375.000000	75.063785  
1374.000000	75.891591  
1373.000000	76.602586  
1372.000000	77.155250  
1371.000000	77.614344  
1370.000000	78.027771  
1369.000000	78.399061  
1368.000000	78.733874  
1367.000000	79.047839  
1366.000000	79.341161  
1365.000000	79.615496  
1364.000000	79.898228  
1363.000000	80.206268  
1362.000000	80.499512  
1361.000000	80.741010  
1360.000000	80.968064  
1359.000000	81.234334  
1358.000000	81.548437  
1357.000000	81.903676  
1356.000000	82.322999  
1355.000000	82.832136  
1354.000000	83.411828  
1353.000000	84.028102  
1352.000000	84.688250  
1351.000000	85.413950  
1350.000000	86.185287  
1349.000000	86.946502  
1348.000000	87.655923  
1347.000000	88.292270  
1346.000000	88.829276  
1345.000000	89.253792  
1344.000000	89.599230  
1343.000000	89.907412  
1342.000000	90.166505  
1341.000000	90.338727  
1340.000000	90.443806  
1339.000000	90.552839  
1338.000000	90.686003  
1337.000000	90.819330  
1336.000000	90.959886  
1335.000000	91.120741  
1334.000000	91.270315  
1333.000000	91.370143  
1332.000000	91.434889  
1331.000000	91.503279  
1330.000000	91.566785  
1329.000000	91.585767  
1328.000000	91.570239  
1327.000000	91.579340  
1326.000000	91.634930  
1325.000000	91.688030  
1324.000000	91.695258  
1323.000000	91.678708  
1322.000000	91.683467  
1321.000000	91.715767  
1320.000000	91.752910  
1319.000000	91.787096  
1318.000000	91.829555  
1317.000000	91.886605  
1316.000000	91.955322  
1315.000000	92.032331  
1314.000000	92.110802  
1313.000000	92.178949  
1312.000000	92.232016  
1311.000000	92.277943  
1310.000000	92.324785  
1309.000000	92.368010  
1308.000000	92.393072  
1307.000000	92.388887  
1306.000000	92.368663  
1305.000000	92.375546  
1304.000000	92.455008  
1303.000000	92.605105  
1302.000000	92.763459  
1301.000000	92.861851  
1300.000000	92.887092  
1299.000000	92.876812  
1298.000000	92.869772  
1297.000000	92.877622  
1296.000000	92.891665  
1295.000000	92.893425  
1294.000000	92.860550  
1293.000000	92.783106  
1292.000000	92.677013  
1291.000000	92.570250  
1290.000000	92.476729  
1289.000000	92.390805  
1288.000000	92.297647  
1287.000000	92.176173  
1286.000000	92.002869  
1285.000000	91.771288  
1284.000000	91.504781  
1283.000000	91.238222  
1282.000000	90.989792  
1281.000000	90.756599  
1280.000000	90.526005  
1279.000000	90.282009  
1278.000000	90.014728  
1277.000000	89.738126  
1276.000000	89.481139  
1275.000000	89.244883  
1274.000000	88.986150  
1273.000000	88.665385  
1272.000000	88.294723  
1271.000000	87.912472  
1270.000000	87.525002  
1269.000000	87.107468  
1268.000000	86.648878  
1267.000000	86.156695  
1266.000000	85.622647  
1265.000000	85.024791  
1264.000000	84.364732  
1263.000000	83.665536  
1262.000000	82.927213  
1261.000000	82.117868  
1260.000000	81.216049  
1259.000000	80.231166  
1258.000000	79.172152  
1257.000000	78.030245  
1256.000000	76.803911  
1255.000000	75.510159  
1254.000000	74.161247  
1253.000000	72.756928  
1252.000000	71.300585  
1251.000000	69.788032  
1250.000000	68.183341  
1249.000000	66.457512  
1248.000000	64.658468  
1247.000000	62.886142  
1246.000000	61.181378  
1245.000000	59.497990  
1244.000000	57.802809  
1243.000000	56.139186  
1242.000000	54.567706  
1241.000000	53.109872  
1240.000000	51.777206  
1239.000000	50.590503  
1238.000000	49.545093  
1237.000000	48.618332  
1236.000000	47.826253  
1235.000000	47.206998  
1234.000000	46.741292  
1233.000000	46.365460  
1232.000000	46.071458  
1231.000000	45.914796  
1230.000000	45.916123  
1229.000000	46.034944  
1228.000000	46.244584  
1227.000000	46.548860  
1226.000000	46.919388  
1225.000000	47.300631  
1224.000000	47.685753  
1223.000000	48.108727  
1222.000000	48.557304  
1221.000000	48.971494  
1220.000000	49.330033  
1219.000000	49.664795  
1218.000000	49.992607  
1217.000000	50.307808  
1216.000000	50.634793  
1215.000000	51.004449  
1214.000000	51.380717  
1213.000000	51.694016  
1212.000000	51.948927  
1211.000000	52.217575  
1210.000000	52.525861  
1209.000000	52.828495  
1208.000000	53.095712  
1207.000000	53.338218  
1206.000000	53.544715  
1205.000000	53.682537  
1204.000000	53.771062  
1203.000000	53.875765  
1202.000000	54.018826  
1201.000000	54.168033  
1200.000000	54.313192  
1199.000000	54.469633  
1198.000000	54.606869  
1197.000000	54.669236  
1196.000000	54.679252  
1195.000000	54.727157  
1194.000000	54.837410  
1193.000000	54.933923  
1192.000000	54.961793  
1191.000000	54.954366  
1190.000000	54.950756  
1189.000000	54.932801  
1188.000000	54.884834  
1187.000000	54.842423  
1186.000000	54.837695  
1185.000000	54.852123  
1184.000000	54.857329  
1183.000000	54.851401  
1182.000000	54.833228  
1181.000000	54.793381  
1180.000000	54.746820  
1179.000000	54.721916  
1178.000000	54.704680  
1177.000000	54.651817  
1176.000000	54.570858  
1175.000000	54.524276  
1174.000000	54.534551  
1173.000000	54.546205  
1172.000000	54.509073  
1171.000000	54.443508  
1170.000000	54.396026  
1169.000000	54.380704  
1168.000000	54.388744  
1167.000000	54.407228  
1166.000000	54.406697  
1165.000000	54.357656  
1164.000000	54.279976  
1163.000000	54.233348  
1162.000000	54.244530  
1161.000000	54.286991  
1160.000000	54.339019  
1159.000000	54.410555  
1158.000000	54.503594  
1157.000000	54.598454  
1156.000000	54.687814  
1155.000000	54.773207  
1154.000000	54.826142  
1153.000000	54.810511  
1152.000000	54.745596  
1151.000000	54.686610  
1150.000000	54.640440  
1149.000000	54.567837  
1148.000000	54.476434  
1147.000000	54.441467  
1146.000000	54.515404  
1145.000000	54.672077  
1144.000000	54.850301  
1143.000000	54.997388  
1142.000000	55.069616  
1141.000000	55.056330  
1140.000000	55.010561  
1139.000000	54.993761  
1138.000000	54.986881  
1137.000000	54.923496  
1136.000000	54.806070  
1135.000000	54.704775  
1134.000000	54.634458  
1133.000000	54.524957  
1132.000000	54.337444  
1131.000000	54.123508  
1130.000000	53.937049  
1129.000000	53.764064  
1128.000000	53.576035  
1127.000000	53.378068  
1126.000000	53.165654  
1125.000000	52.902281  
1124.000000	52.578406  
1123.000000	52.230849  
1122.000000	51.869838  
1121.000000	51.447798  
1120.000000	50.932405  
1119.000000	50.349501  
1118.000000	49.727017  
1117.000000	49.065849  
1116.000000	48.400977  
1115.000000	47.813452  
1114.000000	47.323719  
1113.000000	46.831353  
1112.000000	46.213764  
1111.000000	45.437415  
1110.000000	44.543577  
1109.000000	43.584796  
1108.000000	42.613535  
1107.000000	41.671937  
1106.000000	40.741489  
1105.000000	39.746941  
1104.000000	38.648426  
1103.000000	37.486873  
1102.000000	36.313028  
1101.000000	35.125843  
1100.000000	33.916105  
1099.000000	32.712239  
1098.000000	31.546637  
1097.000000	30.423236  
1096.000000	29.347599  
1095.000000	28.332794  
1094.000000	27.360551  
1093.000000	26.404270  
1092.000000	25.502803  
1091.000000	24.731369  
1090.000000	24.081081  
1089.000000	23.454126  
1088.000000	22.803557  
1087.000000	22.190523  
1086.000000	21.676439  
1085.000000	21.249451  
1084.000000	20.886488  
1083.000000	20.595950  
1082.000000	20.365337  
1081.000000	20.152780  
1080.000000	19.962532  
1079.000000	19.847709  
1078.000000	19.814877  
1077.000000	19.808849  
1076.000000	19.805162  
1075.000000	19.821541  
1074.000000	19.823459  
1073.000000	19.733460  
1072.000000	19.572277  
1071.000000	19.485031  
1070.000000	19.578225  
1069.000000	19.815478  
1068.000000	20.106809  
1067.000000	20.410036  
1066.000000	20.709185  
1065.000000	20.989204  
1064.000000	21.274975  
1063.000000	21.615184  
1062.000000	21.997461  
1061.000000	22.351092  
1060.000000	22.652597  
1059.000000	22.955463  
1058.000000	23.305446  
1057.000000	23.707299  
1056.000000	24.179145  
1055.000000	24.743212  
1054.000000	25.350135  
1053.000000	25.914664  
1052.000000	26.450316  
1051.000000	27.071041  
1050.000000	27.832983  
1049.000000	28.666955  
1048.000000	29.494401  
1047.000000	30.321662  
1046.000000	31.187697  
1045.000000	32.102449  
1044.000000	33.071438  
1043.000000	34.108705  
1042.000000	35.199249  
1041.000000	36.314278  
1040.000000	37.474201  
1039.000000	38.722345  
1038.000000	40.032357  
1037.000000	41.332906  
1036.000000	42.638596  
1035.000000	44.055744  
1034.000000	45.626424  
1033.000000	47.261385  
1032.000000	48.871907  
1031.000000	50.485447  
1030.000000	52.175876  
1029.000000	53.947050  
1028.000000	55.746020  
1027.000000	57.546049  
1026.000000	59.362193  
1025.000000	61.210149  
1024.000000	63.089344  
1023.000000	64.989542  
1022.000000	66.887651  
1021.000000	68.752555  
1020.000000	70.569645  
1019.000000	72.347025  
1018.000000	74.089781  
1017.000000	75.785021  
1016.000000	77.416483  
1015.000000	78.973727  
1014.000000	80.444080  
1013.000000	81.819715  
1012.000000	83.121174  
1011.000000	84.390248  
1010.000000	85.644135  
1009.000000	86.851347  
1008.000000	87.963696  
1007.000000	88.957327  
1006.000000	89.830518  
1005.000000	90.577884  
1004.000000	91.193521  
1003.000000	91.701764  
1002.000000	92.164878  
1001.000000	92.644057  
1000.000000	93.149393  
999.000000	 93.626249  
998.000000	 93.989430  
997.000000	 94.181140  
996.000000	 94.212630  
995.000000	 94.156936  
994.000000	 94.092992  
993.000000	 94.045423  
992.000000	 93.972615  
991.000000	 93.809208  
990.000000	 93.525195  
989.000000	 93.159619  
988.000000	 92.802406  
987.000000	 92.523370  
986.000000	 92.297123  
985.000000	 92.006026  
984.000000	 91.540267  
983.000000	 90.900595  
982.000000	 90.196303  
981.000000	 89.546455  
980.000000	 88.994342  
979.000000	 88.507267  
978.000000	 88.030864  
977.000000	 87.536858  
976.000000	 87.037060  
975.000000	 86.563063  
974.000000	 86.128450  
973.000000	 85.711830  
972.000000	 85.285260  
971.000000	 84.855061  
970.000000	 84.463557  
969.000000	 84.156010  
968.000000	 83.959039  
967.000000	 83.885861  
966.000000	 83.940126  
965.000000	 84.103439  
964.000000	 84.328715  
963.000000	 84.562237  
962.000000	 84.783678  
961.000000	 85.023380  
960.000000	 85.331255  
959.000000	 85.725349  
958.000000	 86.174858  
957.000000	 86.633769  
956.000000	 87.080268  
955.000000	 87.517328  
954.000000	 87.949720  
953.000000	 88.376578  
952.000000	 88.799442  
951.000000	 89.222458  
950.000000	 89.649764  
949.000000	 90.095394  
948.000000	 90.586390  
947.000000	 91.135891  
946.000000	 91.717371  
945.000000	 92.285514  
944.000000	 92.821450  
943.000000	 93.339421  
942.000000	 93.849158  
941.000000	 94.334783  
940.000000	 94.780181  
939.000000	 95.195577  
938.000000	 95.604124  
937.000000	 96.015254  
936.000000	 96.428103  
935.000000	 96.851881  
934.000000	 97.302216  
933.000000	 97.777494  
932.000000	 98.254981  
931.000000	 98.714845  
930.000000	 99.154852  
929.000000	 99.573308  
928.000000	 99.951425  
927.000000	 100.273622 
926.000000	 100.567175 
925.000000	 100.900102 
924.000000	 101.317715 
923.000000	 101.781826 
922.000000	 102.191527 
921.000000	 102.475542 
920.000000	 102.656610 
919.000000	 102.818448 
918.000000	 103.014361 
917.000000	 103.219893 
916.000000	 103.373943 
915.000000	 103.446479 
914.000000	 103.459085 
913.000000	 103.459542 
912.000000	 103.496642 
911.000000	 103.607540 
910.000000	 103.796995 
909.000000	 104.022965 
908.000000	 104.230727 
907.000000	 104.419828 
906.000000	 104.660745 
905.000000	 105.024937 
904.000000	 105.507792 
903.000000	 106.034528 
902.000000	 106.535047 
901.000000	 106.997145 
900.000000	 107.450365 
899.000000	 107.921304 
898.000000	 108.411262 
897.000000	 108.898175 
896.000000	 109.352079 
895.000000	 109.757616 
894.000000	 110.125077 
893.000000	 110.471475 
892.000000	 110.795667 
891.000000	 111.090363 
890.000000	 111.376257 
889.000000	 111.697676 
888.000000	 112.073141 
887.000000	 112.466634 
886.000000	 112.818466 
885.000000	 113.096173 
884.000000	 113.317049 
883.000000	 113.539941 
882.000000	 113.832401 
881.000000	 114.216088 
880.000000	 114.634360 
879.000000	 114.995861 
878.000000	 115.259137 
877.000000	 115.453795 
876.000000	 115.618414 
875.000000	 115.757426 
874.000000	 115.872695 
873.000000	 115.991543 
872.000000	 116.130366 
871.000000	 116.262569 
870.000000	 116.361029 
869.000000	 116.448271 
868.000000	 116.561981 
867.000000	 116.688310 
866.000000	 116.778089 
865.000000	 116.824228 
864.000000	 116.874998 
863.000000	 116.963057 
862.000000	 117.064197 
861.000000	 117.143866 
860.000000	 117.205534 
859.000000	 117.264075 
858.000000	 117.298300 
857.000000	 117.269085 
856.000000	 117.182484 
855.000000	 117.104995 
854.000000	 117.100732 
853.000000	 117.161978 
852.000000	 117.214817 
851.000000	 117.193455 
850.000000	 117.102779 
849.000000	 117.006903 
848.000000	 116.959937 
847.000000	 116.950398 
846.000000	 116.911689 
845.000000	 116.782290 
844.000000	 116.553234 
843.000000	 116.263324 
842.000000	 115.958276 
841.000000	 115.658329 
840.000000	 115.361083 
839.000000	 115.059670 
838.000000	 114.738961 
837.000000	 114.357659 
836.000000	 113.866458 
835.000000	 113.270450 
834.000000	 112.661939 
833.000000	 112.159336 
832.000000	 111.808654 
831.000000	 111.563866 
830.000000	 111.359867 
829.000000	 111.174674 
828.000000	 111.008170 
827.000000	 110.834798 
826.000000	 110.617081 
825.000000	 110.356701 
824.000000	 110.091963 
823.000000	 109.836570 
822.000000	 109.556584 
821.000000	 109.229952 
820.000000	 108.899848 
819.000000	 108.630543 
818.000000	 108.418013 
817.000000	 108.183919 
816.000000	 107.871054 
815.000000	 107.514340 
814.000000	 107.192789 
813.000000	 106.931239 
812.000000	 106.682269 
811.000000	 106.402422 
810.000000	 106.116542 
809.000000	 105.889676 
808.000000	 105.747744 
807.000000	 105.643363 
806.000000	 105.503679 
805.000000	 105.310344 
804.000000	 105.126969 
803.000000	 105.037786 
802.000000	 105.056113 
801.000000	 105.105034 
800.000000	 105.098617 
799.000000	 105.031550 
798.000000	 104.973770 
797.000000	 104.990146 
796.000000	 105.089972 
795.000000	 105.243051 
794.000000	 105.405212 
793.000000	 105.523227 
792.000000	 105.560064 
791.000000	 105.547541 
790.000000	 105.587908 
789.000000	 105.768209 
788.000000	 106.084849 
787.000000	 106.470990 
786.000000	 106.879330 
785.000000	 107.304243 
784.000000	 107.730269 
783.000000	 108.109800 
782.000000	 108.415018 
781.000000	 108.688299 
780.000000	 109.018493 
779.000000	 109.467974 
778.000000	 110.020741 
777.000000	 110.591551 
776.000000	 111.092865 
775.000000	 111.511960 
774.000000	 111.923251 
773.000000	 112.411741 
772.000000	 112.987800 
771.000000	 113.587547 
770.000000	 114.141199 
769.000000	 114.615025 
768.000000	 114.999840 
767.000000	 115.302017 
766.000000	 115.552201 
765.000000	 115.787799 
764.000000	 116.014420 
763.000000	 116.209243 
762.000000	 116.366414 
761.000000	 116.507280 
760.000000	 116.640164 
759.000000	 116.749289 
758.000000	 116.837172 
757.000000	 116.937406 
756.000000	 117.061692 
755.000000	 117.170899 
754.000000	 117.231136 
753.000000	 117.267262 
752.000000	 117.322467 
751.000000	 117.386355 
750.000000	 117.407119 
749.000000	 117.369950 
748.000000	 117.327063 
747.000000	 117.343435 
746.000000	 117.434168 
745.000000	 117.558145 
744.000000	 117.655464 
743.000000	 117.690598 
742.000000	 117.675495 
741.000000	 117.655077 
740.000000	 117.662815 
739.000000	 117.691575 
738.000000	 117.711736 
737.000000	 117.707983 
736.000000	 117.690142 
735.000000	 117.677382 
734.000000	 117.680406 
733.000000	 117.686177 
732.000000	 117.651317 
731.000000	 117.527827 
730.000000	 117.315727 
729.000000	 117.078722 
728.000000	 116.886354 
727.000000	 116.750095 
726.000000	 116.631788 
725.000000	 116.504548 
724.000000	 116.380539 
723.000000	 116.278439 
722.000000	 116.196899 
721.000000	 116.143094 
720.000000	 116.169982 
719.000000	 116.346538 
718.000000	 116.682833 
717.000000	 117.101533 
716.000000	 117.484325 
715.000000	 117.751767 
714.000000	 117.905360 
713.000000	 118.000288 
712.000000	 118.090222 
711.000000	 118.201635 
710.000000	 118.340847 
709.000000	 118.498472 
708.000000	 118.647345 
707.000000	 118.760053 
706.000000	 118.828371 
705.000000	 118.859362 
704.000000	 118.863305 
703.000000	 118.856891 
702.000000	 118.869116 
701.000000	 118.921283 
700.000000	 118.995703 
699.000000	 119.048754 
698.000000	 119.060353 
697.000000	 119.050651 
696.000000	 119.043855 
695.000000	 119.036400 
694.000000	 119.019708 
693.000000	 119.013427 
692.000000	 119.048872 
691.000000	 119.132995 
690.000000	 119.245916 
689.000000	 119.363399 
688.000000	 119.463774 
687.000000	 119.518667 
686.000000	 119.503468 
685.000000	 119.422808 
684.000000	 119.314389 
683.000000	 119.223282 
682.000000	 119.174154 
681.000000	 119.167111 
680.000000	 119.189155 
679.000000	 119.227925 
678.000000	 119.280579 
677.000000	 119.342347 
676.000000	 119.395660 
675.000000	 119.407640 
674.000000	 119.361144 
673.000000	 119.287487 
672.000000	 119.240113 
671.000000	 119.236202 
670.000000	 119.248981 
669.000000	 119.251924 
668.000000	 119.214232 
667.000000	 119.129566 
666.000000	 119.081043 
665.000000	 119.088794 
664.000000	 119.100987 
663.000000	 119.101352 
662.000000	 119.089141 
661.000000	 119.060170 
660.000000	 119.017631 
659.000000	 118.986646 
658.000000	 118.989311 
657.000000	 119.009315 
656.000000	 119.008140 
655.000000	 118.967530 
654.000000	 118.905999 
653.000000	 118.857052 
652.000000	 118.832962 
651.000000	 118.818419 
650.000000	 118.793501 
649.000000	 118.753653 
648.000000	 118.706608 
647.000000	 118.657836 
646.000000	 118.602114 
645.000000	 118.530221 
644.000000	 118.441265 
643.000000	 118.347589 
642.000000	 118.269101 
641.000000	 118.216195 
640.000000	 118.176428 
639.000000	 118.122001 
638.000000	 118.037162 
637.000000	 117.937357 
636.000000	 117.854996 
635.000000	 117.801582 
634.000000	 117.752455 
633.000000	 117.678540 
632.000000	 117.582583 
631.000000	 117.489843 
630.000000	 117.410409 
629.000000	 117.329698 
628.000000	 117.238162 
627.000000	 117.150484 
626.000000	 117.082108 
625.000000	 117.020337 
624.000000	 116.936806 
623.000000	 116.826630 
622.000000	 116.715984 
621.000000	 116.626949 
620.000000	 116.552855 
619.000000	 116.472713 
618.000000	 116.380035 
617.000000	 116.291075 
616.000000	 116.223747 
615.000000	 116.173472 
614.000000	 116.117074 
613.000000	 116.035965 
612.000000	 115.928633 
611.000000	 115.802376 
610.000000	 115.665184 
609.000000	 115.535318 
608.000000	 115.440954 
607.000000	 115.385450 
606.000000	 115.317689 
605.000000	 115.181411 
604.000000	 114.998774 
603.000000	 114.862168 
602.000000	 114.823874 
601.000000	 114.829251 
600.000000	 114.780218 
599.000000	 114.647504 
598.000000	 114.483271 
597.000000	 114.343582 
596.000000	 114.246304 
595.000000	 114.191795 
594.000000	 114.177198 
593.000000	 114.181468 
592.000000	 114.161905 
591.000000	 114.078247 
590.000000	 113.918982 
589.000000	 113.707054 
588.000000	 113.489529 
587.000000	 113.313395 
586.000000	 113.195080 
585.000000	 113.123901 
584.000000	 113.096221 
583.000000	 113.120940 
582.000000	 113.178762 
581.000000	 113.216182 
580.000000	 113.200732 
579.000000	 113.153076 
578.000000	 113.101300 
577.000000	 113.052780 
576.000000	 113.035764 
575.000000	 113.095415 
574.000000	 113.205632 
573.000000	 113.257645 
572.000000	 113.194527 
571.000000	 113.099429 
570.000000	 113.086403 
569.000000	 113.135163 
568.000000	 113.135597 
567.000000	 113.082355 
566.000000	 113.105808 
565.000000	 113.292648 
564.000000	 113.577767 
563.000000	 113.831921 
562.000000	 113.992195 
561.000000	 114.076059 
560.000000	 114.112531 
559.000000	 114.119750 
558.000000	 114.132968 
557.000000	 114.201475 
556.000000	 114.343912 
555.000000	 114.526084 
554.000000	 114.693868 
553.000000	 114.827108 
552.000000	 114.956902 
551.000000	 115.132127 
550.000000	 115.372951 
549.000000	 115.653336 
548.000000	 115.925998 
547.000000	 116.156260 
546.000000	 116.335736 
545.000000	 116.480080 
544.000000	 116.618797 
543.000000	 116.776833 
542.000000	 116.953560 
541.000000	 117.124727 
540.000000	 117.272392 
539.000000	 117.406004 
538.000000	 117.544085 
537.000000	 117.688494 
536.000000	 117.827326 
535.000000	 117.958911 
534.000000	 118.087341 
533.000000	 118.205333 
532.000000	 118.299794 
531.000000	 118.377106 
530.000000	 118.470528 
529.000000	 118.616517 
528.000000	 118.825444 
527.000000	 119.071160 
526.000000	 119.288072 
525.000000	 119.398251 
524.000000	 119.387008 
523.000000	 119.332695 
522.000000	 119.337798 
521.000000	 119.435757 
520.000000	 119.564787 
519.000000	 119.640995 
518.000000	 119.648187 
517.000000	 119.620635 
516.000000	 119.561352 
515.000000	 119.450099 
514.000000	 119.330996 
513.000000	 119.319222 
512.000000	 119.481556 
511.000000	 119.738840 
510.000000	 119.919413 
509.000000	 119.923322 
508.000000	 119.798741 
507.000000	 119.687362 
506.000000	 119.697617 
505.000000	 119.796642 
504.000000	 119.839781 
503.000000	 119.712153 
502.000000	 119.479261 
501.000000	 119.363134 
500.000000	 119.493855 
499.000000	 119.784613 
498.000000	 120.032936 
497.000000	 120.057309 
496.000000	 119.801393 
495.000000	 119.399203 
494.000000	 119.157615 
493.000000	 119.371724 
492.000000	 120.016803 
491.000000	 120.680954 
490.000000	 120.953840 
489.000000	 120.813617 
488.000000	 120.492167 
487.000000	 120.096180 
486.000000	 119.539089 
485.000000	 118.809382 
484.000000	 118.086575 
483.000000	 117.464718 
482.000000	 116.771953 
481.000000	 115.855916 
480.000000	 114.863578 
479.000000	 114.062115 
478.000000	 113.487442 
477.000000	 112.945314 
476.000000	 112.268422 
475.000000	 111.335940 
474.000000	 109.941829 
473.000000	 108.089267 
472.000000	 106.470010 
471.000000	 105.924131 
470.000000	 106.362942 
469.000000	 107.013362 
468.000000	 107.336799 
467.000000	 107.300346 
466.000000	 106.996113 
465.000000	 106.436569 
464.000000	 105.824895 
463.000000	 105.584509 
462.000000	 105.847434 
461.000000	 106.246302 
460.000000	 106.542237 
459.000000	 107.060585 
458.000000	 108.181958 
457.000000	 109.638002 
456.000000	 110.912639 
455.000000	 112.016688 
454.000000	 113.171335 
453.000000	 114.453126 
452.000000	 116.031199 
451.000000	 118.177724 
450.000000	 120.749085 
