# Supplementary material for: Highly efficient triazolone/metal ion/polydopamine/MCM-41 sustained release system with pH sensitivity for pesticide delivery
Source: R Soc Open Sci. 2018 Jul 11;5(7):180658. doi: 10.1098/rsos.180658 (PMC6083694; doi:10.1098/rsos.180658)
Supplement: XRD raw data [file rsos180658supp4.zip › FT-IR/MCM-41.asc]

4000	44.255578	124.5290	2
3999	44.218284	124.5138
3998	44.198348	124.3003
3997	44.20553	123.9996
3996	44.208292	123.7323
3995	44.184266	123.5385
3994	44.158368	123.4027
3993	44.175045	123.3461
3992	44.241036	123.4287
3991	44.313519	123.6520
3990	44.345502	123.9130
3989	44.325275	124.0932
3988	44.275537	124.1809
3987	44.232769	124.2655
3986	44.224343	124.4116
3985	44.248911	124.5876
3984	44.269512	124.7081
3983	44.232814	124.6872
3982	44.113716	124.4692
3981	43.945467	124.0662
3980	43.803287	123.5863
3979	43.752955	123.1960
3978	43.80788	123.0029
3977	43.92689	122.9694
3976	44.048478	122.9655
3975	44.127647	122.9106
3974	44.155221	122.8433
3973	44.152361	122.8533
3972	44.142242	122.9754
3971	44.13355	123.1738
3970	44.124948	123.3794
3969	44.118234	123.5316
3968	44.109887	123.6051
3967	44.080146	123.5905
3966	44.004409	123.4747
3965	43.880406	123.2439
3964	43.743182	122.9250
3963	43.648034	122.5919
3962	43.630111	122.3153
3961	43.680415	122.1197
3960	43.749883	122.0263
3959	43.783044	122.0955
3958	43.755289	122.3283
3957	43.693799	122.5792
3956	43.649444	122.6718
3955	43.650963	122.5406
3954	43.689608	122.2299
3953	43.728044	121.7663
3952	43.729232	121.1650
3951	43.685037	120.5392
3950	43.628573	120.1123
3949	43.603357	120.0370
3948	43.631412	120.1848
3947	43.730202	120.2852
3946	43.90667	120.2754
3945	44.10196	120.3704
3944	44.200062	120.7369
3943	44.149293	121.1987
3942	44.031243	121.3428
3941	43.955879	121.0386
3940	43.924457	120.7437
3939	43.857021	120.9522
3938	43.727699	121.5007
3937	43.632664	121.7918
3936	43.676655	121.5448
3935	43.830779	120.9910
3934	43.966261	120.4943
3933	44.009088	120.1852
3932	44.010221	120.0140
3931	44.018328	119.8790
3930	44.00045	119.7007
3929	43.937021	119.4796
3928	43.877277	119.2344
3927	43.85201	119.0593
3926	43.796354	119.1278
3925	43.667466	119.3963
3924	43.564708	119.4759
3923	43.607433	119.1637
3922	43.763755	118.8808
3921	43.893003	119.0014
3920	43.905928	119.1852
3919	43.821903	118.9802
3918	43.665462	118.5669
3917	43.444763	118.3872
3916	43.231312	118.4889
3915	43.134415	118.6873
3914	43.155939	119.0810
3913	43.190006	119.8491
3912	43.144183	120.7479
3911	43.049113	121.2612
3910	42.988133	121.0832
3909	43.013968	120.2127
3908	43.118981	118.8316
3907	43.270297	117.1644
3906	43.438996	115.6556
3905	43.622512	114.8152
3904	43.866401	114.6231
3903	44.170574	114.3015
3902	44.414769	113.4836
3901	44.41942	112.9384
3900	44.105961	113.3766
3899	43.631177	114.3623
3898	43.256424	115.0660
3897	43.093229	115.4722
3896	43.053825	116.0374
3895	43.019181	116.6190
3894	42.929847	116.6859
3893	42.79033	116.4461
3892	42.594361	116.6333
3891	42.401454	116.9378
3890	42.39519	116.3143
3889	42.726583	115.0847
3888	43.264991	114.8729
3887	43.595943	116.1506
3886	43.502172	117.7981
3885	43.343521	118.1927
3884	43.530023	116.6661
3883	43.961539	114.8053
3882	44.170188	114.6983
3881	43.861863	116.2134
3880	43.273886	117.4686
3879	42.863994	116.9086
3878	42.816545	115.1654
3877	42.950748	114.2030
3876	42.906948	114.4594
3875	42.524527	114.6649
3874	42.149887	113.8043
3873	42.292873	112.0168
3872	42.936109	110.7040
3871	43.410783	111.3507
3870	43.234762	113.3548
3869	42.853108	114.1341
3868	42.900467	112.6135
3867	43.325963	111.1118
3866	43.566847	111.6740
3865	43.374076	113.3320
3864	43.13234	114.4785
3863	43.15345	114.8027
3862	43.236654	114.9260
3861	43.153602	115.3818
3860	42.917063	115.8539
3859	42.642004	115.7234
3858	42.397152	114.7207
3857	42.25495	112.6673
3856	42.30161	109.8797
3855	42.432065	107.9091
3854	42.524388	109.1596
3853	42.786645	112.5875
3852	43.217004	113.0780
3851	43.563767	110.7301
3850	43.653574	110.8702
3849	43.478878	114.0918
3848	43.210196	116.9755
3847	43.013307	117.9338
3846	42.873111	117.5299
3845	42.675861	116.4881
3844	42.410225	115.0623
3843	42.258058	113.3449
3842	42.399973	111.5373
3841	42.759677	110.0995
3840	43.00776	109.5271
3839	42.959762	109.8795
3838	42.76291	110.6381
3837	42.622518	111.0605
3836	42.576738	111.0353
3835	42.571876	111.1084
3834	42.555694	111.7337
3833	42.4714	112.8587
3832	42.313118	114.0322
3831	42.204259	114.6457
3830	42.266929	114.5451
3829	42.44192	114.3245
3828	42.488212	114.5534
3827	42.251683	114.9485
3826	41.931673	114.6069
3825	41.926046	113.0724
3824	42.360327	111.1313
3823	42.836623	110.0065
3822	42.759777	110.2646
3821	42.249216	111.1534
3820	42.02105	110.4932
3819	42.322436	108.1464
3818	42.735087	107.4600
3817	42.624756	109.9113
3816	41.944106	113.2742
3815	41.359168	114.7977
3814	41.278961	114.1152
3813	41.441482	113.6422
3812	41.456156	114.6858
3811	41.289289	115.6070
3810	41.176913	114.9943
3809	41.193034	113.6276
3808	41.096794	112.9779
3807	40.816259	113.1902
3806	40.746769	112.7936
3805	41.232175	111.1947
3804	42.064201	110.0172
3803	42.538131	110.4435
3802	42.168026	111.7886
3801	41.506774	112.3975
3800	41.358539	110.9730
3799	41.730202	109.2029
3798	42.075206	109.9337
3797	41.974343	112.5133
3796	41.545821	114.3106
3795	41.162488	114.3034
3794	40.963438	113.5776
3793	40.815399	113.6223
3792	40.610974	114.5481
3791	40.410988	115.4641
3790	40.320323	115.8081
3789	40.354956	115.6463
3788	40.468173	115.2162
3787	40.609827	114.7816
3786	40.716707	114.6003
3785	40.731868	114.6440
3784	40.692139	114.4362
3783	40.713372	113.6817
3782	40.808248	112.8204
3781	40.817311	112.4902
3780	40.603523	112.7471
3779	40.291175	113.0141
3778	40.106847	112.7021
3777	40.086207	112.1492
3776	40.057551	112.2251
3775	39.890727	112.7909
3774	39.675791	112.8350
3773	39.594602	111.9743
3772	39.639816	110.9645
3771	39.628429	110.6685
3770	39.543676	110.9431
3769	39.604533	110.8205
3768	39.877211	110.1047
3767	40.094868	109.8261
3766	39.95392	110.5023
3765	39.530927	111.2101
3764	39.232708	110.9626
3763	39.307969	110.0703
3762	39.581621	109.5032
3761	39.694815	109.3623
3760	39.527607	109.0219
3759	39.270734	108.2704
3758	39.05356	107.3636
3757	38.864005	106.5866
3756	38.71656	106.0000
3755	38.61394	105.3047
3754	38.413929	104.1424
3753	37.902763	102.4949
3752	37.156181	101.3118
3751	36.563363	101.7623
3750	36.20428	103.0057
3749	35.853116	103.2077
3748	35.5117	102.4848
3747	35.280759	102.2351
3746	34.999227	103.2050
3745	34.440995	105.2140
3744	33.965582	106.6716
3743	34.050902	105.3864
3742	34.500742	102.9321
3741	34.817405	102.9187
3740	34.80862	104.3407
3739	34.716244	104.0501
3738	34.835126	101.8975
3737	35.196146	99.8989
3736	35.740758	99.6445
3735	36.428765	100.6556
3734	36.986435	101.1937
3733	37.03022	100.9810
3732	36.571372	100.9813
3731	36.014478	101.3018
3730	35.723222	101.7166
3729	35.735016	102.4685
3728	35.823936	103.4778
3727	35.803562	104.0742
3726	35.763652	103.7775
3725	35.84578	102.8460
3724	35.954006	102.1171
3723	35.898466	102.1514
3722	35.670979	102.5551
3721	35.410369	102.7152
3720	35.180411	102.6222
3719	34.934438	102.6526
3718	34.634678	102.8567
3717	34.3656	102.8367
3716	34.263087	102.2842
3715	34.336468	101.2496
3714	34.433587	99.9441
3713	34.410203	98.7095
3712	34.325943	98.2150
3711	34.321688	98.5951
3710	34.357262	98.9549
3709	34.311306	98.9208
3708	34.119553	99.0061
3707	33.772463	99.3181
3706	33.330895	99.3934
3705	32.894664	98.9606
3704	32.536906	98.3099
3703	32.273568	97.9556
3702	32.07999	97.9984
3701	31.915209	97.8531
3700	31.752349	97.1004
3699	31.572617	96.2988
3698	31.332867	96.1750
3697	31.016871	96.4614
3696	30.710793	96.2863
3695	30.507641	95.2614
3694	30.370935	93.7138
3693	30.195309	92.0205
3692	29.967486	90.2870
3691	29.805904	88.9040
3690	29.747195	88.5356
3689	29.575607	88.8938
3688	29.136018	88.7109
3687	28.598406	87.7611
3686	28.15484	87.2556
3685	27.794475	87.8527
3684	27.443204	88.7087
3683	27.105144	88.7423
3682	26.817544	87.8167
3681	26.534156	86.3920
3680	26.209539	84.6709
3679	25.928931	82.4055
3678	25.794161	79.7184
3677	25.656747	77.6221
3676	25.313463	77.1807
3675	24.961634	77.4592
3674	24.905701	76.2744
3673	25.118145	74.4851
3672	25.241539	74.4167
3671	24.879014	75.5933
3670	24.126486	76.5133
3669	23.475295	76.3456
3668	23.119662	75.1162
3667	22.909057	74.3143
3666	22.681339	74.7840
3665	22.39003	75.5757
3664	22.080221	75.7469
3663	21.802684	75.2511
3662	21.567416	74.4116
3661	21.370392	73.3835
3660	21.230913	72.1719
3659	21.144606	70.8778
3658	21.031308	69.7963
3657	20.7937	69.1434
3656	20.497734	68.6109
3655	20.331095	67.5395
3654	20.368533	65.9463
3653	20.481107	64.3703
3652	20.43269	62.6262
3651	20.144041	60.4344
3650	19.957305	58.8613
3649	20.159699	58.7873
3648	20.390189	59.1051
3647	20.289901	58.9428
3646	19.986711	58.7652
3645	19.682609	59.0356
3644	19.408585	59.7642
3643	19.114916	60.5715
3642	18.802166	61.0122
3641	18.534486	60.9032
3640	18.346088	60.4077
3639	18.210627	59.8105
3638	18.11795	59.2184
3637	18.097935	58.5773
3636	18.145606	57.9441
3635	18.18455	57.4094
3634	18.175817	56.8084
3633	18.198769	55.8255
3632	18.340101	54.4776
3631	18.519274	53.2223
3630	18.507767	52.6575
3629	18.301849	53.0512
3628	18.157074	53.3212
3627	18.137122	52.5163
3626	18.104862	51.8809
3625	17.967891	52.3542
3624	17.762468	53.0044
3623	17.602464	52.9509
3622	17.54874	52.2538
3621	17.554014	51.3706
3620	17.548858	50.6714
3619	17.537175	50.1932
3618	17.552501	49.6479
3617	17.591443	48.9909
3616	17.615029	48.5886
3615	17.57384	48.5838
3614	17.468314	48.7494
3613	17.3678	48.8302
3612	17.332805	48.7019
3611	17.341138	48.4746
3610	17.306382	48.3552
3609	17.178406	48.3355
3608	17.013363	48.2210
3607	16.892271	47.8820
3606	16.822252	47.4480
3605	16.761351	47.2060
3604	16.683309	47.1892
3603	16.603527	47.1367
3602	16.560993	46.8734
3601	16.572448	46.4633
3600	16.618439	46.0479
3599	16.654063	45.7026
3598	16.636851	45.4516
3597	16.55115	45.2359
3596	16.423979	44.9674
3595	16.305074	44.6548
3594	16.232273	44.3508
3593	16.206219	44.0568
3592	16.202834	43.7516
3591	16.188701	43.3959
3590	16.112217	42.9016
3589	15.931015	42.3068
3588	15.69915	41.8583
3587	15.533971	41.6058
3586	15.468956	41.2936
3585	15.452676	41.0113
3584	15.428428	41.0736
3583	15.36044	41.3750
3582	15.250236	41.5659
3581	15.134249	41.5095
3580	15.058728	41.3102
3579	15.040544	41.0809
3578	15.053243	40.8384
3577	15.051513	40.5648
3576	15.005091	40.2880
3575	14.915655	40.0706
3574	14.8089	39.9117
3573	14.721341	39.7164
3572	14.685161	39.3636
3571	14.714391	38.7903
3570	14.78226	38.0427
3569	14.81632	37.3160
3568	14.775674	36.9198
3567	14.720177	36.9239
3566	14.70146	36.9084
3565	14.687363	36.6301
3564	14.63961	36.4073
3563	14.547377	36.4705
3562	14.417578	36.6674
3561	14.273131	36.7759
3560	14.140832	36.7202
3559	14.035822	36.5495
3558	13.95169	36.3398
3557	13.869956	36.1279
3556	13.776524	35.8981
3555	13.669705	35.6351
3554	13.557139	35.3685
3553	13.452318	35.1355
3552	13.367319	34.9097
3551	13.302388	34.6250
3550	13.244874	34.2824
3549	13.180514	33.9385
3548	13.115733	33.6067
3547	13.082437	33.2715
3546	13.092342	32.9535
3545	13.099602	32.6869
3544	13.048619	32.4997
3543	12.937837	32.4188
3542	12.806026	32.4279
3541	12.684345	32.4450
3540	12.581039	32.3780
3539	12.493852	32.1981
3538	12.421816	31.9562
3537	12.36486	31.7225
3536	12.317157	31.5203
3535	12.262524	31.3224
3534	12.184392	31.1139
3533	12.08012	30.9106
3532	11.972712	30.7289
3531	11.900703	30.5804
3530	11.883187	30.4792
3529	11.892267	30.4071
3528	11.869432	30.2763
3527	11.778258	30.0006
3526	11.636898	29.6192
3525	11.50444	29.2944
3524	11.445709	29.1555
3523	11.488278	29.1744
3522	11.594397	29.2101
3521	11.686262	29.1664
3520	11.702213	29.0571
3519	11.628348	28.9251
3518	11.49076	28.7723
3517	11.32425	28.5778
3516	11.153347	28.3418
3515	11.000046	28.0854
3514	10.893058	27.8249
3513	10.849058	27.5777
3512	10.847611	27.3805
3511	10.841012	27.2638
3510	10.79877	27.2023
3509	10.735657	27.1203
3508	10.686165	26.9598
3507	10.658394	26.7303
3506	10.624238	26.4779
3505	10.552066	26.2399
3504	10.446892	26.0489
3503	10.349196	25.9271
3502	10.288745	25.8554
3501	10.2594	25.8006
3500	10.239335	25.7549
3499	10.211328	25.7193
3498	10.165011	25.6771
3497	10.099128	25.6052
3496	10.026192	25.5013
3495	9.967982	25.3949
3494	9.939051	25.3184
3493	9.934961	25.2636
3492	9.939624	25.1806
3491	9.937718	25.0273
3490	9.915265	24.8210
3489	9.857223	24.6283
3488	9.761517	24.4975
3487	9.660182	24.4102
3486	9.611273	24.3134
3485	9.653399	24.1836
3484	9.764796	24.0394
3483	9.869329	23.9033
3482	9.896666	23.7761
3481	9.844186	23.6531
3480	9.766832	23.5547
3479	9.707117	23.5187
3478	9.652734	23.5567
3477	9.562851	23.6349
3476	9.42169	23.6995
3475	9.26106	23.7104
3474	9.130519	23.6507
3473	9.053143	23.5221
3472	9.013333	23.3456
3471	8.977905	23.1581
3470	8.926636	22.9927
3469	8.869176	22.8575
3468	8.836556	22.7321
3467	8.850302	22.5904
3466	8.893305	22.4366
3465	8.918789	22.3130
3464	8.895334	22.2591
3463	8.842243	22.2631
3462	8.815657	22.2686
3461	8.854505	22.2410
3460	8.94067	22.2115
3459	9.011172	22.2351
3458	9.007542	22.3143
3457	8.917799	22.3886
3456	8.781004	22.4007
3455	8.652418	22.3512
3454	8.558965	22.2865
3453	8.488441	22.2416
3452	8.424254	22.2068
3451	8.381746	22.1466
3450	8.397077	22.0438
3449	8.478322	21.9158
3448	8.578076	21.7918
3447	8.627503	21.6853
3446	8.598666	21.5958
3445	8.522343	21.5398
3444	8.451163	21.5480
3443	8.422058	21.6193
3442	8.441626	21.7052
3441	8.486031	21.7512
3440	8.516471	21.7397
3439	8.508275	21.6830
3438	8.472113	21.5917
3437	8.439886	21.4709
3436	8.42536	21.3435
3435	8.406207	21.2492
3434	8.351228	21.2172
3433	8.26093	21.2459
3432	8.173617	21.3132
3431	8.125929	21.4001
3430	8.113627	21.4945
3429	8.100184	21.5796
3428	8.061586	21.6359
3427	8.015545	21.6623
3426	8.003389	21.6825
3425	8.049977	21.7169
3424	8.144081	21.7614
3423	8.248951	21.8004
3422	8.3284	21.8319
3421	8.371428	21.8664
3420	8.395752	21.9111
3419	8.422027	21.9645
3418	8.444778	22.0201
3417	8.434536	22.0592
3416	8.369405	22.0499
3415	8.26051	21.9801
3414	8.145495	21.8900
3413	8.061929	21.8483
3412	8.029032	21.8873
3411	8.044365	21.9756
3410	8.086393	22.0611
3409	8.125827	22.1242
3408	8.148001	22.1800
3407	8.164627	22.2421
3406	8.194282	22.3026
3405	8.232576	22.3474
3404	8.251015	22.3735
3403	8.22644	22.3830
3402	8.165313	22.3725
3401	8.09571	22.3447
3400	8.042314	22.3290
3399	8.012678	22.3687
3398	7.998491	22.4753
3397	7.984376	22.6088
3396	7.961685	22.7159
3395	7.941177	22.7828
3394	7.949505	22.8342
3393	8.00425	22.8907
3392	8.088672	22.9458
3391	8.15864	22.9836
3390	8.181017	23.0042
3389	8.163067	23.0251
3388	8.144283	23.0702
3387	8.161959	23.1629
3386	8.221065	23.3108
3385	8.291426	23.4860
3384	8.333361	23.6343
3383	8.329793	23.7218
3382	8.298173	23.7677
3381	8.273217	23.8189
3380	8.276888	23.9000
3379	8.300704	23.9942
3378	8.316809	24.0706
3377	8.309208	24.1186
3376	8.291049	24.1534
3375	8.286489	24.1969
3374	8.299136	24.2587
3373	8.307171	24.3359
3372	8.289874	24.4189
3371	8.251176	24.4933
3370	8.214065	24.5444
3369	8.198569	24.5742
3368	8.210863	24.6141
3367	8.247799	24.7052
3366	8.301315	24.8590
3365	8.360121	25.0455
3364	8.417544	25.2268
3363	8.478358	25.3929
3362	8.548936	25.5573
3361	8.619259	25.7237
3360	8.664674	25.8717
3359	8.672419	25.9803
3358	8.66045	26.0592
3357	8.660596	26.1479
3356	8.683834	26.2773
3355	8.705895	26.4324
3354	8.687621	26.5571
3353	8.611806	26.6037
3352	8.503135	26.5833
3351	8.412239	26.5599
3350	8.376968	26.5928
3349	8.396254	26.6906
3348	8.439981	26.8202
3347	8.482464	26.9439
3346	8.52473	27.0408
3345	8.584032	27.1057
3344	8.666911	27.1518
3343	8.757018	27.2134
3342	8.824846	27.3245
3341	8.847589	27.4839
3340	8.826104	27.6531
3339	8.784689	27.8006
3338	8.751917	27.9373
3337	8.739025	28.1001
3336	8.736675	28.3016
3335	8.733805	28.5072
3334	8.735047	28.6646
3333	8.75579	28.7521
3332	8.803779	28.7963
3331	8.870459	28.8478
3330	8.939933	28.9407
3329	9.003314	29.0720
3328	9.063995	29.2136
3327	9.127614	29.3377
3326	9.185483	29.4313
3325	9.213187	29.4943
3324	9.193387	29.5362
3323	9.138594	29.5743
3322	9.082292	29.6247
3321	9.047057	29.6938
3320	9.030717	29.7829
3319	9.02479	29.8948
3318	9.032971	30.0274
3317	9.061178	30.1630
3316	9.099163	30.2801
3315	9.128026	30.3778
3314	9.144237	30.4744
3313	9.162448	30.5781
3312	9.192623	30.6739
3311	9.226812	30.7460
3310	9.254262	30.8010
3309	9.278123	30.8588
3308	9.307279	30.9294
3307	9.339216	31.0119
3306	9.361655	31.1070
3305	9.36928	31.2141
3304	9.371289	31.3195
3303	9.383243	31.4040
3302	9.417745	31.4639
3301	9.480868	31.5144
3300	9.56614	31.5688
3299	9.646287	31.6194
3298	9.680808	31.6460
3297	9.646533	31.6446
3296	9.564271	31.6464
3295	9.486835	31.7029
3294	9.456385	31.8427
3293	9.474869	32.0403
3292	9.513421	32.2287
3291	9.546647	32.3533
3290	9.575532	32.4146
3289	9.619252	32.4603
3288	9.690447	32.5381
3287	9.77796	32.6566
3286	9.849459	32.7793
3285	9.875585	32.8560
3284	9.860391	32.8748
3283	9.845649	32.8890
3282	9.875658	32.9774
3281	9.955744	33.1694
3280	10.047544	33.4115
3279	10.104316	33.6089
3278	10.108363	33.6977
3277	10.076183	33.6877
3276	10.037225	33.6476
3275	10.014096	33.6511
3274	10.01628	33.7222
3273	10.041348	33.8191
3272	10.080143	33.8794
3271	10.12437	33.8883
3270	10.169403	33.8942
3269	10.210664	33.9515
3268	10.24345	34.0602
3267	10.270763	34.1741
3266	10.305538	34.2584
3265	10.355845	34.3240
3264	10.407649	34.4066
3263	10.429801	34.5277
3262	10.401529	34.6751
3261	10.336262	34.8156
3260	10.277585	34.9260
3259	10.270024	35.0112
3258	10.327677	35.0904
3257	10.423368	35.1701
3256	10.50859	35.2408
3255	10.552218	35.3013
3254	10.565399	35.3751
3253	10.58595	35.4849
3252	10.638804	35.6218
3251	10.716022	35.7510
3250	10.79103	35.8458
3249	10.843034	35.9067
3248	10.867163	35.9510
3247	10.872366	35.9965
3246	10.878737	36.0584
3245	10.910424	36.1524
3244	10.979004	36.2905
3243	11.071416	36.4737
3242	11.15808	36.6857
3241	11.212841	36.8935
3240	11.22509	37.0653
3239	11.200454	37.1966
3238	11.158048	37.3156
3237	11.124473	37.4530
3236	11.120425	37.6024
3235	11.14926	37.7209
3234	11.202887	37.7820
3233	11.278524	37.8179
3232	11.380214	37.8966
3231	11.498468	38.0537
3230	11.598091	38.2551
3229	11.640883	38.4298
3228	11.625256	38.5386
3227	11.595616	38.6032
3226	11.605603	38.6761
3225	11.674512	38.7909
3224	11.778442	38.9442
3223	11.875239	39.1122
3222	11.935287	39.2730
3221	11.957082	39.4170
3220	11.965164	39.5498
3219	11.994364	39.6900
3218	12.064498	39.8543
3217	12.161646	40.0390
3216	12.248539	40.2194
3215	12.304307	40.3734
3214	12.353475	40.5108
3213	12.440455	40.6694
3212	12.570453	40.8736
3211	12.688596	41.1038
3210	12.730587	41.3181
3209	12.6932	41.5037
3208	12.642811	41.6938
3207	12.651904	41.9223
3206	12.735143	42.1715
3205	12.846578	42.3795
3204	12.931221	42.5065
3203	12.97515	42.5831
3202	13.008271	42.6805
3201	13.067357	42.8402
3200	13.162024	43.0441
3199	13.274593	43.2524
3198	13.386259	43.4546
3197	13.494754	43.6710
3196	13.603411	43.9071
3195	13.701392	44.1319
3194	13.766962	44.3129
3193	13.792223	44.4596
3192	13.797052	44.6149
3191	13.814088	44.8036
3190	13.863437	45.0064
3189	13.942719	45.1882
3188	14.034029	45.3375
3187	14.114525	45.4684
3186	14.166704	45.5971
3185	14.190439	45.7353
3184	14.207592	45.9007
3183	14.249264	46.1105
3182	14.332874	46.3603
3181	14.449841	46.6188
3180	14.574817	46.8506
3179	14.687082	47.0451
3178	14.786221	47.2262
3177	14.888878	47.4335
3176	15.008722	47.6891
3175	15.137027	47.9724
3174	15.244729	48.2287
3173	15.310107	48.4181
3172	15.345695	48.5608
3171	15.390626	48.7210
3170	15.473021	48.9375
3169	15.583842	49.1830
3168	15.688946	49.4025
3167	15.761159	49.5783
3166	15.796872	49.7426
3165	15.809459	49.9325
3164	15.817635	50.1526
3163	15.838908	50.3841
3162	15.883475	50.6119
3161	15.951039	50.8345
3160	16.037931	51.0540
3159	16.14445	51.2719
3158	16.266708	51.4905
3157	16.383873	51.7048
3156	16.46857	51.8950
3155	16.517435	52.0378
3154	16.562085	52.1310
3153	16.640084	52.2034
3152	16.757948	52.2990
3151	16.88754	52.4511
3150	16.994848	52.6637
3149	17.068837	52.9109
3148	17.128174	53.1558
3147	17.205396	53.3786
3146	17.319083	53.5864
3145	17.453712	53.7942
3144	17.56967	54.0073
3143	17.639807	54.2308
3142	17.674923	54.4837
3141	17.709284	54.7748
3140	17.764417	55.0670
3139	17.834449	55.2903
3138	17.904539	55.4102
3137	17.971708	55.4732
3136	18.044411	55.5695
3135	18.131867	55.7544
3134	18.239371	56.0163
3133	18.364851	56.3090
3132	18.491984	56.5940
3131	18.594534	56.8467
3130	18.658323	57.0477
3129	18.698262	57.1868
3128	18.74813	57.2749
3127	18.83207	57.3444
3126	18.946445	57.4367
3125	19.067109	57.5840
3124	19.170519	57.7842
3123	19.248458	57.9959
3122	19.308847	58.1788
3121	19.368276	58.3424
3120	19.442584	58.5424
3119	19.539039	58.8191
3118	19.653487	59.1448
3117	19.773537	59.4465
3116	19.885905	59.6805
3115	19.984053	59.8710
3114	20.070641	60.0752
3113	20.152681	60.3235
3112	20.235405	60.6024
3111	20.321245	60.8837
3110	20.412252	61.1570
3109	20.509616	61.4263
3108	20.609488	61.6806
3107	20.702413	61.8870
3106	20.781398	62.0213
3105	20.852686	62.0970
3104	20.935317	62.1545
3103	21.042674	62.2378
3102	21.16326	62.3833
3101	21.270375	62.6074
3100	21.355451	62.8945
3099	21.440655	63.2078
3098	21.55016	63.5155
3097	21.677331	63.8048
3096	21.791577	64.0765
3095	21.87472	64.3322
3094	21.938903	64.5748
3093	22.008101	64.8090
3092	22.094162	65.0315
3091	22.192953	65.2240
3090	22.29213	65.3696
3089	22.376718	65.4743
3088	22.435144	65.5642
3087	22.467412	65.6597
3086	22.485929	65.7634
3085	22.506748	65.8767
3084	22.543624	66.0189
3083	22.609755	66.2191
3082	22.714845	66.4840
3081	22.853291	66.7775
3080	23.000419	67.0400
3079	23.130701	67.2365
3078	23.240293	67.3878
3077	23.344462	67.5527
3076	23.453727	67.7767
3075	23.560403	68.0523
3074	23.64933	68.3272
3073	23.714808	68.5504
3072	23.763328	68.7096
3071	23.803237	68.8295
3070	23.840327	68.9466
3069	23.887582	69.0904
3068	23.97038	69.2794
3067	24.107774	69.5145
3066	24.284615	69.7680
3065	24.454738	69.9965
3064	24.582876	70.1845
3063	24.675067	70.3650
3062	24.758875	70.5773
3061	24.846423	70.8163
3060	24.931385	71.0469
3059	25.013746	71.2641
3058	25.10578	71.5046
3057	25.208625	71.7925
3056	25.300871	72.0987
3055	25.363726	72.3691
3054	25.407156	72.5747
3053	25.458517	72.7230
3052	25.534971	72.8450
3051	25.637558	72.9886
3050	25.761742	73.2008
3049	25.896992	73.4811
3048	26.018806	73.7645
3047	26.102663	73.9807
3046	26.153961	74.1279
3045	26.209868	74.2743
3044	26.299885	74.4871
3043	26.411293	74.7685
3042	26.505075	75.0560
3041	26.564192	75.2800
3040	26.614488	75.4282
3039	26.694143	75.5554
3038	26.810354	75.7249
3037	26.932577	75.9408
3036	27.026437	76.1503
3035	27.089512	76.3142
3034	27.1524	76.4516
3033	27.243754	76.6021
3032	27.356376	76.7700
3031	27.454775	76.9326
3030	27.518481	77.0916
3029	27.567784	77.2830
3028	27.63879	77.5306
3027	27.741283	77.8166
3026	27.851316	78.1068
3025	27.943591	78.3836
3024	28.020046	78.6425
3023	28.099841	78.8805
3022	28.188875	79.1050
3021	28.27188	79.3353
3020	28.335338	79.5783
3019	28.387743	79.8125
3018	28.451967	80.0093
3017	28.543232	80.1674
3016	28.659836	80.3218
3015	28.792386	80.5232
3014	28.933933	80.8026
3013	29.078007	81.1394
3012	29.211915	81.4598
3011	29.319453	81.6884
3010	29.393903	81.8169
3009	29.44552	81.9106
3008	29.493661	82.0413
3007	29.552858	82.2279
3006	29.626132	82.4411
3005	29.70656	82.6423
3004	29.781628	82.8052
3003	29.840325	82.9259
3002	29.883991	83.0400
3001	29.931104	83.2115
3000	30.002697	83.4689
2999	30.096893	83.7540
2998	30.184544	83.9633
2997	30.239224	84.0574
2996	30.268584	84.1101
2995	30.308218	84.2289
2994	30.386632	84.4481
2993	30.505075	84.7210
2992	30.64904	84.9979
2991	30.805498	85.2774
2990	30.962298	85.5722
2989	31.099966	85.8513
2988	31.196112	86.0452
2987	31.23953	86.1099
2986	31.237436	86.0746
2985	31.211378	86.0239
2984	31.190661	86.0413
2983	31.205779	86.1665
2982	31.275866	86.3850
2981	31.394131	86.6389
2980	31.528832	86.8546
2979	31.647039	86.9905
2978	31.740033	87.0767
2977	31.822733	87.1940
2976	31.908921	87.3967
2975	31.992834	87.6577
2974	32.05818	87.8976
2973	32.099712	88.0573
2972	32.128376	88.1316
2971	32.157582	88.1514
2970	32.194557	88.1661
2969	32.245765	88.2371
2968	32.317662	88.4011
2967	32.404563	88.6207
2966	32.486115	88.8014
2965	32.548858	88.8875
2964	32.604804	88.9219
2963	32.676571	88.9875
2962	32.767698	89.1134
2961	32.861301	89.2706
2960	32.94687	89.4369
2959	33.031615	89.6220
2958	33.119432	89.8305
2957	33.19496	90.0398
2956	33.242395	90.2310
2955	33.270825	90.4103
2954	33.304444	90.5830
2953	33.349667	90.7305
2952	33.388744	90.8384
2951	33.410637	90.9324
2950	33.433168	91.0582
2949	33.482699	91.2257
2948	33.559315	91.3945
2947	33.635591	91.5249
2946	33.690123	91.6278
2945	33.729227	91.7449
2944	33.770661	91.8850
2943	33.818691	92.0101
2942	33.866965	92.0964
2941	33.918425	92.1864
2940	33.984498	92.3477
2939	34.062742	92.5835
2938	34.132714	92.8178
2937	34.184435	92.9835
2936	34.238553	93.0993
2935	34.322326	93.2367
2934	34.430062	93.4311
2933	34.523373	93.6508
2932	34.573456	93.8419
2931	34.591497	93.9796
2930	34.613097	94.0787
2929	34.66279	94.1817
2928	34.739864	94.3403
2927	34.830872	94.5881
2926	34.925022	94.9145
2925	35.016046	95.2636
2924	35.095093	95.5608
2923	35.149411	95.7570
2922	35.175101	95.8743
2921	35.192039	96.0109
2920	35.23628	96.2650
2919	35.327329	96.6247
2918	35.444994	96.9544
2917	35.547957	97.1272
2916	35.614893	97.1617
2915	35.658271	97.1922
2914	35.701599	97.3196
2913	35.759834	97.5417
2912	35.842129	97.8071
2911	35.953187	98.0757
2910	36.079884	98.3111
2909	36.190073	98.4741
2908	36.258679	98.5657
2907	36.288585	98.6406
2906	36.296816	98.7371
2905	36.289774	98.8247
2904	36.266225	98.8559
2903	36.246588	98.8560
2902	36.277811	98.9256
2901	36.395707	99.1477
2900	36.585222	99.5084
2899	36.775472	99.8903
2898	36.886656	100.1594
2897	36.892663	100.2607
2896	36.842257	100.2661
2895	36.81325	100.3058
2894	36.846396	100.4447
2893	36.925745	100.6336
2892	37.016196	100.7916
2891	37.102367	100.9032
2890	37.184793	101.0110
2889	37.257492	101.1420
2888	37.308449	101.2857
2887	37.335914	101.4335
2886	37.348524	101.5928
2885	37.353158	101.7588
2884	37.356278	101.9079
2883	37.372299	102.0319
2882	37.413023	102.1563
2881	37.468514	102.3131
2880	37.515336	102.5132
2879	37.547566	102.7448
2878	37.584531	102.9792
2877	37.641918	103.1759
2876	37.708305	103.3063
2875	37.759138	103.3821
2874	37.784502	103.4488
2873	37.795345	103.5471
2872	37.810561	103.6940
2871	37.845989	103.8916
2870	37.909078	104.1257
2869	37.993166	104.3555
2868	38.078502	104.5364
2867	38.145314	104.6654
2866	38.185972	104.7817
2865	38.204513	104.9154
2864	38.210434	105.0598
2863	38.21519	105.1934
2862	38.226742	105.2975
2861	38.243515	105.3463
2860	38.262883	105.3283
2859	38.300213	105.3050
2858	38.386387	105.4012
2857	38.531848	105.6866
2856	38.697478	106.0809
2855	38.818112	106.4227
2854	38.86121	106.6321
2853	38.855726	106.7723
2852	38.859832	106.9491
2851	38.907867	107.1925
2850	38.989541	107.4450
2849	39.068315	107.6309
2848	39.113658	107.7198
2847	39.121368	107.7457
2846	39.112904	107.7809
2845	39.118797	107.8833
2844	39.158312	108.0522
2843	39.227672	108.2357
2842	39.302606	108.3781
2841	39.355037	108.4588
2840	39.374811	108.4970
2839	39.379242	108.5368
2838	39.398461	108.6229
2837	39.44804	108.7668
2836	39.516818	108.9342
2835	39.580477	109.0823
2834	39.621911	109.2114
2833	39.637835	109.3555
2832	39.635251	109.5152
2831	39.62887	109.6325
2830	39.635662	109.6567
2829	39.661966	109.6191
2828	39.697507	109.6167
2827	39.728617	109.7217
2826	39.753423	109.9187
2825	39.77687	110.1244
2824	39.796362	110.2570
2823	39.805652	110.2969
2822	39.812469	110.2982
2821	39.837171	110.3434
2820	39.887502	110.4717
2819	39.943686	110.6429
2818	39.975397	110.7698
2817	39.970613	110.7968
2816	39.947051	110.7587
2815	39.942131	110.7696
2814	39.990988	110.9401
2813	40.100777	111.2841
2812	40.237682	111.6930
2811	40.348531	112.0147
2810	40.40598	112.1706
2809	40.426271	112.1920
2808	40.436543	112.1507
2807	40.437843	112.0836
2806	40.415772	112.0022
2805	40.37868	111.9421
2804	40.36297	111.9634
2803	40.395228	112.0974
2802	40.46223	112.3104
2801	40.526197	112.5237
2800	40.563274	112.6708
2799	40.581521	112.7423
2798	40.605997	112.7885
2797	40.653016	112.8734
2796	40.71703	113.0162
2795	40.775637	113.1799
2794	40.804197	113.3117
2793	40.789823	113.3815
2792	40.741176	113.3828
2791	40.692927	113.3346
2790	40.695209	113.3046
2789	40.780172	113.3920
2788	40.925612	113.6326
2787	41.059278	113.9241
2786	41.116963	114.0963
2785	41.101618	114.0785
2784	41.075139	113.9694
2783	41.088535	113.9208
2782	41.131827	113.9848
2781	41.157023	114.0988
2780	41.139565	114.1923
2779	41.105455	114.2657
2778	41.098739	114.3591
2777	41.133837	114.4815
2776	41.186502	114.5993
2775	41.226806	114.6875
2774	41.251301	114.7618
2773	41.27915	114.8510
2772	41.324439	114.9558
2771	41.382222	115.0545
2770	41.438516	115.1377
2769	41.480758	115.2105
2768	41.496115	115.2655
2767	41.474289	115.2853
2766	41.423509	115.2805
2765	41.375874	115.2965
2764	41.364735	115.3655
2763	41.399038	115.4772
2762	41.464517	115.6098
2761	41.54074	115.7587
2760	41.605739	115.9102
2759	41.63478	116.0172
2758	41.617026	116.0434
2757	41.57487	116.0146
2756	41.549402	115.9890
2755	41.560692	115.9889
2754	41.593936	116.0039
2753	41.626236	116.0426
2752	41.65241	116.1309
2751	41.679149	116.2567
2750	41.708309	116.3689
2749	41.737155	116.4430
2748	41.76723	116.5119
2747	41.803041	116.6155
2746	41.844653	116.7537
2745	41.885613	116.8952
2744	41.914457	117.0009
2743	41.918581	117.0296
2742	41.89606	116.9649
2741	41.866399	116.8540
2740	41.858384	116.7835
2739	41.881128	116.7983
2738	41.914697	116.8703
2737	41.933703	116.9544
2736	41.933078	117.0371
2735	41.926468	117.1145
2734	41.928947	117.1703
2733	41.94754	117.2049
2732	41.979726	117.2499
2731	42.013731	117.3207
2730	42.037419	117.3889
2729	42.05395	117.4337
2728	42.081404	117.4884
2727	42.13	117.5908
2726	42.187037	117.7177
2725	42.231616	117.8161
2724	42.256878	117.8812
2723	42.269969	117.9530
2722	42.278389	118.0444
2721	42.286762	118.1268
2720	42.300322	118.1876
2719	42.319596	118.2500
2718	42.335069	118.3261
2717	42.337927	118.3936
2716	42.335031	118.4423
2715	42.344145	118.5103
2714	42.373379	118.6398
2713	42.411143	118.8099
2712	42.436647	118.9408
2711	42.438492	118.9708
2710	42.426251	118.9197
2709	42.424994	118.8687
2708	42.452482	118.8802
2707	42.497929	118.9434
2706	42.529337	119.0054
2705	42.526602	119.0435
2704	42.501604	119.0860
2703	42.481535	119.1602
2702	42.480978	119.2467
2701	42.495873	119.3002
2700	42.515235	119.2982
2699	42.528911	119.2511
2698	42.53038	119.1816
2697	42.52279	119.1185
2696	42.519589	119.0995
2695	42.531544	119.1548
2694	42.556227	119.2807
2693	42.586015	119.4403
2692	42.620147	119.5868
2691	42.659583	119.6804
2690	42.694115	119.6976
2689	42.706253	119.6440
2688	42.69022	119.5622
2687	42.661613	119.5150
2686	42.646679	119.5513
2685	42.661272	119.6754
2684	42.695979	119.8339
2683	42.723111	119.9440
2682	42.727785	119.9684
2681	42.731328	119.9652
2680	42.769264	120.0312
2679	42.843142	120.1850
2678	42.912342	120.3433
2677	42.943247	120.4241
2676	42.94733	120.4338
2675	42.952025	120.4190
2674	42.952117	120.3839
2673	42.918649	120.3139
2672	42.849554	120.2531
2671	42.78217	120.2847
2670	42.750918	120.4253
2669	42.754044	120.5926
2668	42.770327	120.6989
2667	42.792969	120.7475
2666	42.834902	120.8149
2665	42.906562	120.9574
2664	42.995605	121.1480
2663	43.068115	121.2918
2662	43.09256	121.3012
2661	43.068422	121.1711
2660	43.0274	120.9816
2659	43.000041	120.8196
2658	42.98669	120.7077
2657	42.968702	120.6228
2656	42.939649	120.5591
2655	42.911803	120.5409
2654	42.897961	120.5832
2653	42.903517	120.6778
2652	42.933623	120.8177
2651	42.988545	120.9960
2650	43.048616	121.1720
2649	43.083512	121.2788
2648	43.087982	121.2924
2647	43.095501	121.2696
2646	43.142122	121.2923
2645	43.219774	121.3801
2644	43.27554	121.4745
2643	43.261304	121.5017
2642	43.183803	121.4409
2641	43.102374	121.3362
2640	43.071954	121.2492
2639	43.08979	121.2086
2638	43.106878	121.2059
2637	43.092673	121.2345
2636	43.071938	121.3085
2635	43.085997	121.4277
2634	43.135645	121.5431
2633	43.185566	121.5914
2632	43.216647	121.5654
2631	43.244911	121.5245
2630	43.28489	121.5302
2629	43.321648	121.5901
2628	43.333015	121.6716
2627	43.322275	121.7460
2626	43.311444	121.8043
2625	43.310248	121.8424
2624	43.30631	121.8543
2623	43.283749	121.8402
2622	43.24262	121.8116
2621	43.200319	121.7845
2620	43.178594	121.7718
2619	43.188669	121.7843
2618	43.225978	121.8369
2617	43.277838	121.9437
2616	43.333365	122.0983
2615	43.384408	122.2593
2614	43.423746	122.3749
2613	43.450159	122.4265
2612	43.470363	122.4388
2611	43.485905	122.4399
2610	43.482189	122.4291
2609	43.443219	122.3947
2608	43.376685	122.3463
2607	43.312639	122.3069
2606	43.275963	122.2839
2605	43.268803	122.2656
2604	43.278565	122.2413
2603	43.292139	122.2124
2602	43.302318	122.1907
2601	43.311192	122.1962
2600	43.32816	122.2437
2599	43.355865	122.3170
2598	43.381401	122.3737
2597	43.394729	122.3980
2596	43.411845	122.4342
2595	43.458659	122.5360
2594	43.527891	122.6861
2593	43.572713	122.7981
2592	43.556485	122.8061
2591	43.496702	122.7307
2590	43.447272	122.6492
2589	43.446778	122.6216
2588	43.493237	122.6546
2587	43.557152	122.7134
2586	43.604821	122.7525
2585	43.615081	122.7453
2584	43.588155	122.7032
2583	43.540964	122.6668
2582	43.489981	122.6708
2581	43.441501	122.7165
2580	43.400333	122.7754
2579	43.378506	122.8163
2578	43.385884	122.8258
2577	43.415777	122.8098
2576	43.447685	122.7782
2575	43.462658	122.7328
2574	43.451673	122.6690
2573	43.415356	122.5911
2572	43.366478	122.5242
2571	43.331927	122.5117
2570	43.339504	122.5875
2569	43.393105	122.7354
2568	43.462769	122.8787
2567	43.507466	122.9410
2566	43.51218	122.9324
2565	43.499082	122.9455
2564	43.498626	123.0352
2563	43.514074	123.1325
2562	43.521705	123.1239
2561	43.504212	122.9990
2560	43.471889	122.8585
2559	43.445328	122.7796
2558	43.428189	122.7431
2557	43.408359	122.7073
2556	43.382045	122.6864
2555	43.366087	122.7182
2554	43.38445	122.8038
2553	43.444928	122.9212
2552	43.525521	123.0561
2551	43.581733	123.1782
2550	43.577839	123.2305
2549	43.522416	123.1953
2548	43.467214	123.1392
2547	43.459132	123.1389
2546	43.496152	123.1841
2545	43.537993	123.2046
2544	43.553063	123.1738
2543	43.542398	123.1321
2542	43.523458	123.1237
2541	43.509393	123.1652
2540	43.50637	123.2633
2539	43.514408	123.4066
2538	43.522349	123.5326
2537	43.511594	123.5560
2536	43.474066	123.4508
2535	43.425412	123.2833
2534	43.398095	123.1636
2533	43.419753	123.1806
2532	43.490183	123.3558
2531	43.573627	123.6141
2530	43.623337	123.8163
2529	43.625757	123.8752
2528	43.613196	123.8401
2527	43.620384	123.8216
2526	43.639002	123.8465
2525	43.633873	123.8450
2524	43.597263	123.7757
2523	43.56278	123.6971
2522	43.562516	123.6924
2521	43.591357	123.7709
2520	43.619547	123.8669
2519	43.623271	123.9011
2518	43.596152	123.8298
2517	43.546756	123.6722
2516	43.495143	123.5090
2515	43.46175	123.4265
2514	43.451317	123.4443
2513	43.452603	123.5133
2512	43.454284	123.5807
2511	43.452651	123.6271
2510	43.446628	123.6481
2509	43.439947	123.6486
2508	43.446901	123.6619
2507	43.477072	123.7227
2506	43.512139	123.8054
2505	43.5192	123.8403
2504	43.494719	123.8134
2503	43.473439	123.8000
2502	43.481359	123.8592
2501	43.500057	123.9397
2500	43.494784	123.9393
2499	43.463522	123.8376
2498	43.437836	123.7194
2497	43.442668	123.6766
2496	43.473422	123.7237
2495	43.508351	123.8081
2494	43.52863	123.8698
2493	43.527784	123.8839
2492	43.513567	123.8651
2491	43.501745	123.8429
2490	43.501014	123.8324
2489	43.504186	123.8259
2488	43.497742	123.8107
2487	43.47682	123.7834
2486	43.448531	123.7538
2485	43.427006	123.7480
2484	43.427736	123.8050
2483	43.45615	123.9396
2482	43.494094	124.1014
2481	43.507652	124.1963
2480	43.480734	124.1715
2479	43.435172	124.0682
2478	43.406174	123.9705
2477	43.402615	123.9160
2476	43.403828	123.8766
2475	43.394235	123.8255
2474	43.388232	123.7998
2473	43.414798	123.8780
2472	43.482957	124.0903
2471	43.567698	124.3627
2470	43.628963	124.5648
2469	43.643096	124.6176
2468	43.616703	124.5436
2467	43.574206	124.4145
2466	43.53789	124.2823
2465	43.518055	124.1689
2464	43.510511	124.0833
2463	43.496367	124.0139
2462	43.454554	123.9300
2461	43.388637	123.8308
2460	43.336555	123.7767
2459	43.338581	123.8304
2458	43.394109	123.9721
2457	43.460328	124.1112
2456	43.493317	124.1788
2455	43.480084	124.1755
2454	43.43329	124.1370
2453	43.373475	124.0978
2452	43.321528	124.0912
2451	43.290695	124.1368
2450	43.274794	124.2120
2449	43.2544	124.2673
2448	43.223284	124.2812
2447	43.199932	124.2706
2446	43.205078	124.2437
2445	43.235627	124.1820
2444	43.268594	124.0842
2443	43.285347	123.9957
2442	43.286356	123.9729
2441	43.287042	124.0362
2440	43.301559	124.1601
2439	43.323745	124.2829
2438	43.324407	124.3288
2437	43.280261	124.2631
2436	43.208322	124.1403
2435	43.156648	124.0612
2434	43.154833	124.0657
2433	43.186855	124.1052
2432	43.219266	124.1315
2431	43.241892	124.1711
2430	43.268527	124.2759
2429	43.307467	124.4301
2428	43.345399	124.5445
2427	43.357178	124.5392
2426	43.324782	124.4154
2425	43.253168	124.2529
2424	43.174657	124.1477
2423	43.129904	124.1359
2422	43.13425	124.1664
2421	43.163869	124.1563
2420	43.179482	124.0750
2419	43.160074	123.9611
2418	43.114434	123.8703
2417	43.072927	123.8454
2416	43.071701	123.9277
2415	43.126129	124.1318
2414	43.205368	124.3793
2413	43.245897	124.5163
2412	43.210374	124.4590
2411	43.128582	124.2990
2410	43.063887	124.2103
2409	43.044127	124.2626
2408	43.04164	124.3674
2407	43.02019	124.4048
2406	42.983348	124.3584
2405	42.966816	124.3075
2404	42.992819	124.3157
2403	43.045184	124.3595
2402	43.090178	124.3712
2401	43.112586	124.3336
2400	43.122482	124.3053
2399	43.128363	124.3427
2398	43.118065	124.4175
2397	43.076406	124.4420
2396	43.012177	124.3683
2395	42.951833	124.2325
2394	42.910809	124.1041
2393	42.887274	124.0305
2392	42.88044	124.0319
2391	42.893249	124.1014
2390	42.913983	124.1907
2389	42.918712	124.2282
2388	42.903748	124.1889
2387	42.895813	124.1189
2386	42.913509	124.0603
2385	42.933706	123.9743
2384	42.916318	123.7768
2383	42.856226	123.4428
2382	42.792209	123.0442
2381	42.7656	122.6856
2380	42.783785	122.4261
2379	42.821005	122.2587
2378	42.83954	122.1335
2377	42.813902	121.9995
2376	42.756457	121.8555
2375	42.720745	121.7649
2374	42.753291	121.7874
2373	42.83208	121.8871
2372	42.877814	121.9451
2371	42.845091	121.8863
2370	42.778996	121.7550
2369	42.759345	121.6336
2368	42.806938	121.5259
2367	42.858946	121.3486
2366	42.822145	121.0250
2365	42.65618	120.5758
2364	42.430347	120.0740
2363	42.276353	119.5644
2362	42.290757	119.1686
2361	42.486443	119.2315
2360	42.78555	119.9555
2359	43.069751	120.9667
2358	43.212568	121.7421
2357	43.144663	121.8706
2356	42.947965	121.5025
2355	42.761072	121.2380
2354	42.642723	121.2759
2353	42.571584	121.8153
2352	42.554368	122.5612
2351	42.608561	122.7433
2350	42.708338	122.1166
2349	42.809242	121.5241
2348	42.833148	121.9045
2347	42.695476	122.7955
2346	42.424728	123.3792
2345	42.225408	123.0235
2344	42.245638	121.5236
2343	42.381708	119.6286
2342	42.488845	118.5780
2341	42.517069	118.9339
2340	42.481875	119.6952
2339	42.424995	120.2884
2338	42.384259	121.0701
2337	42.341646	121.9887
2336	42.241932	122.5246
2335	42.098623	122.3977
2334	42.013071	122.0376
2333	42.069498	122.0540
2332	42.239786	122.6846
2331	42.429159	123.5904
2330	42.536807	124.2562
2329	42.548233	124.3685
2328	42.486598	124.1692
2327	42.405416	123.7422
2326	42.330734	123.4396
2325	42.266363	123.4552
2324	42.209779	123.8109
2323	42.163871	124.3639
2322	42.135561	124.7314
2321	42.112229	124.9774
2320	42.079859	125.1020
2319	42.058443	125.2622
2318	42.083034	125.4735
2317	42.170567	125.6633
2316	42.277905	125.8245
2315	42.347878	125.8415
2314	42.338179	125.7544
2313	42.262199	125.5265
2312	42.152466	125.2294
2311	42.046817	124.8691
2310	41.95873	124.4964
2309	41.907145	124.1799
2308	41.909317	124.0091
2307	41.973186	123.9815
2306	42.064658	124.0033
2305	42.128663	124.0068
2304	42.132842	123.9601
2303	42.101388	123.9470
2302	42.079719	123.9798
2301	42.087318	124.0397
2300	42.093521	124.0299
2299	42.066253	123.8920
2298	42.005891	123.6856
2297	41.95061	123.4929
2296	41.92604	123.3966
2295	41.932684	123.3636
2294	41.954738	123.3601
2293	41.988808	123.3606
2292	42.035397	123.4008
2291	42.083419	123.4940
2290	42.110337	123.5836
2289	42.108664	123.6429
2288	42.098767	123.6906
2287	42.104239	123.7895
2286	42.123985	123.9024
2285	42.135399	123.9691
2284	42.127097	123.9678
2283	42.112273	123.9856
2282	42.113797	124.0777
2281	42.137931	124.1978
2280	42.169976	124.2257
2279	42.188324	124.1232
2278	42.186256	123.9689
2277	42.177894	123.8726
2276	42.179289	123.8650
2275	42.183759	123.8832
2274	42.162703	123.8636
2273	42.103145	123.7945
2272	42.031127	123.7419
2271	41.985978	123.7414
2270	41.977879	123.7705
2269	41.990111	123.7911
2268	42.015653	123.8267
2267	42.062428	123.9407
2266	42.116422	124.1239
2265	42.133909	124.2804
2264	42.091021	124.3283
2263	42.022522	124.2809
2262	41.983554	124.2188
2261	41.984635	124.1816
2260	41.992553	124.1558
2259	41.985342	124.1384
2258	41.980361	124.1487
2257	41.999083	124.2140
2256	42.031107	124.2975
2255	42.046642	124.3369
2254	42.032768	124.2984
2253	42.003691	124.2150
2252	41.97719	124.1540
2251	41.955493	124.1388
2250	41.928382	124.1528
2249	41.889592	124.1656
2248	41.84398	124.1722
2247	41.801603	124.1563
2246	41.77058	124.0944
2245	41.75814	124.0063
2244	41.771361	123.9763
2243	41.808579	124.0759
2242	41.851171	124.2688
2241	41.874063	124.4432
2240	41.86848	124.5218
2239	41.846362	124.5114
2238	41.819654	124.4416
2237	41.787176	124.3273
2236	41.751043	124.2027
2235	41.734203	124.1413
2234	41.763259	124.1904
2233	41.831388	124.3098
2232	41.891845	124.4028
2231	41.89832	124.4086
2230	41.850026	124.3481
2229	41.792057	124.2905
2228	41.771714	124.2868
2227	41.796757	124.3313
2226	41.833728	124.3727
2225	41.84237	124.3611
2224	41.811016	124.2928
2223	41.762391	124.2093
2222	41.730565	124.1615
2221	41.733689	124.1752
2220	41.762875	124.2399
2219	41.791305	124.3146
2218	41.795539	124.3533
2217	41.773194	124.3407
2216	41.741184	124.2983
2215	41.716854	124.2500
2214	41.705361	124.2011
2213	41.706054	124.1675
2212	41.720266	124.1911
2211	41.743312	124.2872
2210	41.757232	124.3953
2209	41.74671	124.4290
2208	41.720888	124.3766
2207	41.705029	124.3131
2206	41.708951	124.3070
2205	41.716359	124.3489
2204	41.70797	124.3773
2203	41.683737	124.3470
2202	41.658848	124.2666
2201	41.647724	124.1914
2200	41.654168	124.1754
2199	41.666773	124.2122
2198	41.662599	124.2326
2197	41.628554	124.1868
2196	41.582612	124.1097
2195	41.559798	124.0663
2194	41.571944	124.0555
2193	41.594352	124.0192
2192	41.598257	123.9413
2191	41.581465	123.8748
2190	41.557418	123.8637
2189	41.529817	123.8893
2188	41.494644	123.9109
2187	41.459367	123.9160
2186	41.443333	123.9152
2185	41.457809	123.9246
2184	41.49334	123.9610
2183	41.526618	124.0195
2182	41.537222	124.0516
2181	41.523323	124.0121
2180	41.504464	123.9350
2179	41.501651	123.9098
2178	41.511469	123.9684
2177	41.508391	124.0469
2176	41.476584	124.0765
2175	41.428903	124.0602
2174	41.387855	124.0319
2173	41.358843	123.9933
2172	41.332117	123.9355
2171	41.302485	123.8826
2170	41.276754	123.8688
2169	41.266825	123.8931
2168	41.281673	123.9252
2167	41.319824	123.9383
2166	41.364198	123.9201
2165	41.39256	123.8775
2164	41.399279	123.8471
2163	41.397827	123.8695
2162	41.397062	123.9344
2161	41.388494	123.9833
2160	41.365772	123.9879
2159	41.341458	123.9841
2158	41.32983	124.0047
2157	41.324867	124.0253
2156	41.311533	124.0090
2155	41.289792	123.9633
2154	41.269985	123.9110
2153	41.252522	123.8449
2152	41.232483	123.7624
2151	41.219639	123.7109
2150	41.230353	123.7379
2149	41.25567	123.8075
2148	41.258005	123.8235
2147	41.212323	123.7428
2146	41.139824	123.6292
2145	41.089134	123.5829
2144	41.089353	123.6441
2143	41.127848	123.7701
2142	41.168475	123.8774
2141	41.185032	123.9051
2140	41.176833	123.8571
2139	41.157421	123.7873
2138	41.135814	123.7424
2137	41.113415	123.7305
2136	41.093792	123.7397
2135	41.083459	123.7571
2134	41.079447	123.7521
2133	41.066089	123.6794
2132	41.031809	123.5333
2131	40.984199	123.3853
2130	40.943214	123.3305
2129	40.922546	123.3920
2128	40.919556	123.4908
2127	40.918459	123.5141
2126	40.902958	123.4131
2125	40.873543	123.2463
2124	40.852675	123.1293
2123	40.861964	123.1335
2122	40.892602	123.2298
2121	40.912708	123.3375
2120	40.908705	123.4167
2119	40.90088	123.4810
2118	40.90836	123.5278
2117	40.918852	123.5145
2116	40.910188	123.4251
2115	40.885145	123.3115
2114	40.860728	123.2337
2113	40.832766	123.1888
2112	40.778919	123.1343
2111	40.697421	123.0569
2110	40.621014	122.9850
2109	40.586298	122.9512
2108	40.601568	122.9667
2107	40.646657	123.0185
2106	40.691805	123.0708
2105	40.714967	123.0881
2104	40.711869	123.0731
2103	40.693748	123.0602
2102	40.671859	123.0640
2101	40.645809	123.0610
2100	40.613595	123.0380
2099	40.583402	123.0218
2098	40.564505	123.0326
2097	40.553497	123.0541
2096	40.541898	123.0667
2095	40.536026	123.0844
2094	40.549948	123.1211
2093	40.578382	123.1413
2092	40.595196	123.0978
2091	40.584087	123.0040
2090	40.55632	122.9282
2089	40.532172	122.9166
2088	40.518422	122.9618
2087	40.511586	123.0373
2086	40.508721	123.1193
2085	40.503202	123.1731
2084	40.479924	123.1586
2083	40.429183	123.0690
2082	40.363642	122.9454
2081	40.310538	122.8443
2080	40.285572	122.7988
2079	40.279186	122.8034
2078	40.269389	122.8183
2077	40.244838	122.8048
2076	40.210544	122.7553
2075	40.176893	122.6948
2074	40.144591	122.6416
2073	40.107299	122.5814
2072	40.069012	122.5163
2071	40.043879	122.4806
2070	40.038883	122.4963
2069	40.043389	122.5365
2068	40.043197	122.5516
2067	40.037311	122.5210
2066	40.032116	122.4581
2065	40.024683	122.3850
2064	40.004971	122.3244
2063	39.975246	122.3088
2062	39.951453	122.3539
2061	39.941843	122.4271
2060	39.934903	122.4712
2059	39.912991	122.4546
2058	39.872123	122.3940
2057	39.82516	122.3393
2056	39.788117	122.3376
2055	39.76553	122.3936
2054	39.746369	122.4548
2053	39.716441	122.4562
2052	39.677079	122.3986
2051	39.641706	122.3341
2050	39.613649	122.2755
2049	39.57941	122.1850
2048	39.530048	122.0582
2047	39.479357	121.9539
2046	39.452678	121.9268
2045	39.458561	121.9672
2044	39.481409	122.0277
2043	39.501369	122.0875
2042	39.510324	122.1528
2041	39.506744	122.2162
2040	39.489558	122.2577
2039	39.465836	122.2824
2038	39.450864	122.3079
2037	39.447819	122.3156
2036	39.433986	122.2558
2035	39.381168	122.1138
2034	39.291459	121.9498
2033	39.200711	121.8480
2032	39.142716	121.8309
2031	39.11858	121.8501
2030	39.101793	121.8418
2029	39.071351	121.7888
2028	39.0319	121.7308
2027	39.0036	121.7137
2026	38.998819	121.7520
2025	39.007463	121.8132
2024	39.00854	121.8545
2023	38.984526	121.8418
2022	38.935621	121.7604
2021	38.880222	121.6383
2020	38.841341	121.5218
2019	38.83143	121.4429
2018	38.846621	121.4152
2017	38.868035	121.4484
2016	38.869186	121.5350
2015	38.834202	121.6338
2014	38.771676	121.6822
2013	38.709768	121.6486
2012	38.674485	121.5717
2011	38.666375	121.5103
2010	38.66026	121.4698
2009	38.634229	121.4160
2008	38.593719	121.3477
2007	38.561652	121.3089
2006	38.547255	121.3265
2005	38.533561	121.3527
2004	38.505265	121.3387
2003	38.467214	121.2984
2002	38.439435	121.2894
2001	38.430393	121.3428
[truncated: 1,551 more rows]
