# Supplementary material for: Highly efficient triazolone/metal ion/polydopamine/MCM-41 sustained release system with pH sensitivity for pesticide delivery
Source: R Soc Open Sci. 2018 Jul 11;5(7):180658. doi: 10.1098/rsos.180658 (PMC6083694; doi:10.1098/rsos.180658)
Supplement: XRD raw data [file rsos180658supp4.zip › FT-IR/PDA-MCM-41.asc]

4000	124.528967			MCN-41/PDA
3999	124.513783
3998	124.30029
3997	123.99958
3996	123.732336
3995	123.538519
3994	123.40268
3993	123.346055
3992	123.428684
3991	123.651998
3990	123.912953
3989	124.093237
3988	124.180856
3987	124.265458
3986	124.4116
3985	124.587641
3984	124.708099
3983	124.68722
3982	124.469231
3981	124.066204
3980	123.586316
3979	123.196036
3978	123.002915
3977	122.969448
3976	122.965491
3975	122.910648
3974	122.843341
3973	122.853275
3972	122.975415
3971	123.173833
3970	123.379377
3969	123.531566
3968	123.605094
3967	123.590496
3966	123.474732
3965	123.243861
3964	122.924997
3963	122.591942
3962	122.31527
3961	122.119679
3960	122.026319
3959	122.0955
3958	122.328286
3957	122.579181
3956	122.671758
3955	122.540616
3954	122.229935
3953	121.766262
3952	121.165035
3951	120.539244
3950	120.112332
3949	120.036968
3948	120.184847
3947	120.285197
3946	120.275419
3945	120.370417
3944	120.736905
3943	121.198748
3942	121.342784
3941	121.038599
3940	120.743717
3939	120.952202
3938	121.500728
3937	121.791799
3936	121.544802
3935	120.991038
3934	120.494301
3933	120.185234
3932	120.014031
3931	119.879004
3930	119.700739
3929	119.479611
3928	119.234378
3927	119.059331
3926	119.127753
3925	119.396306
3924	119.47594
3923	119.163705
3922	118.880768
3921	119.001394
3920	119.185178
3919	118.980206
3918	118.566872
3917	118.387212
3916	118.488907
3915	118.687297
3914	119.080987
3913	119.849123
3912	120.747863
3911	121.261181
3910	121.083197
3909	120.212671
3908	118.831579
3907	117.164414
3906	115.655648
3905	114.815184
3904	114.62314
3903	114.301489
3902	113.483622
3901	112.938382
3900	113.376596
3899	114.362313
3898	115.065966
3897	115.472159
3896	116.03741
3895	116.618985
3894	116.685858
3893	116.446109
3892	116.633298
3891	116.937758
3890	116.314304
3889	115.084721
3888	114.872879
3887	116.150551
3886	117.798112
3885	118.192695
3884	116.666098
3883	114.805259
3882	114.698291
3881	116.213375
3880	117.468569
3879	116.908609
3878	115.165406
3877	114.203043
3876	114.459415
3875	114.664891
3874	113.804329
3873	112.016764
3872	110.703989
3871	111.350748
3870	113.354798
3869	114.134064
3868	112.613479
3867	111.111761
3866	111.673961
3865	113.332029
3864	114.478494
3863	114.802707
3862	114.925997
3861	115.381805
3860	115.853943
3859	115.723431
3858	114.720687
3857	112.667281
3856	109.879743
3855	107.909143
3854	109.159574
3853	112.587525
3852	113.077985
3851	110.730107
3850	110.87024
3849	114.091795
3848	116.975495
3847	117.933778
3846	117.529931
3845	116.488069
3844	115.062317
3843	113.344889
3842	111.537267
3841	110.099524
3840	109.527059
3839	109.879502
3838	110.638079
3837	111.060517
3836	111.035281
3835	111.108359
3834	111.733747
3833	112.858733
3832	114.032188
3831	114.645655
3830	114.545079
3829	114.324539
3828	114.553395
3827	114.948545
3826	114.606918
3825	113.072355
3824	111.131274
3823	110.006537
3822	110.264582
3821	111.153373
3820	110.493191
3819	108.146373
3818	107.459952
3817	109.911251
3816	113.274229
3815	114.797683
3814	114.11518
3813	113.642215
3812	114.685821
3811	115.607015
3810	114.99425
3809	113.627576
3808	112.977859
3807	113.190213
3806	112.79361
3805	111.194734
3804	110.017162
3803	110.443528
3802	111.788602
3801	112.397522
3800	110.973007
3799	109.202945
3798	109.933684
3797	112.513263
3796	114.310615
3795	114.303371
3794	113.577558
3793	113.622266
3792	114.548103
3791	115.464119
3790	115.808119
3789	115.646278
3788	115.216219
3787	114.78164
3786	114.600329
3785	114.64402
3784	114.436164
3783	113.681696
3782	112.820367
3781	112.490235
3780	112.747118
3779	113.014143
3778	112.702087
3777	112.149224
3776	112.225113
3775	112.790928
3774	112.835016
3773	111.974272
3772	110.96446
3771	110.668482
3770	110.94307
3769	110.820525
3768	110.104689
3767	109.826107
3766	110.502291
3765	111.210063
3764	110.9626
3763	110.070267
3762	109.503235
3761	109.362269
3760	109.021851
3759	108.270366
3758	107.363632
3757	106.586614
3756	105.999995
3755	105.304724
3754	104.142358
3753	102.494908
3752	101.311817
3751	101.762329
3750	103.005655
3749	103.207673
3748	102.48483
3747	102.23507
3746	103.205041
3745	105.21396
3744	106.671597
3743	105.386415
3742	102.932059
3741	102.91868
3740	104.340729
3739	104.050096
3738	101.897525
3737	99.898877
3736	99.644541
3735	100.655634
3734	101.193667
3733	100.981045
3732	100.98127
3731	101.301794
3730	101.716559
3729	102.468522
3728	103.477811
3727	104.074191
3726	103.777541
3725	102.845998
3724	102.117079
3723	102.151443
3722	102.555079
3721	102.715229
3720	102.622233
3719	102.652587
3718	102.856675
3717	102.836665
3716	102.28418
3715	101.249585
3714	99.944144
3713	98.709469
3712	98.215041
3711	98.595069
3710	98.954913
3709	98.920759
3708	99.006069
3707	99.318102
3706	99.393426
3705	98.960553
3704	98.309861
3703	97.955639
3702	97.998359
3701	97.853067
3700	97.10041
3699	96.298827
3698	96.174955
3697	96.461384
3696	96.286272
3695	95.261376
3694	93.713758
3693	92.020453
3692	90.287006
3691	88.904043
3690	88.535582
3689	88.893781
3688	88.710929
3687	87.761133
3686	87.255645
3685	87.85266
3684	88.708708
3683	88.742314
3682	87.816744
3681	86.392009
3680	84.670911
3679	82.405526
3678	79.718358
3677	77.622099
3676	77.180708
3675	77.459186
3674	76.274448
3673	74.48512
3672	74.416683
3671	75.593267
3670	76.513278
3669	76.34558
3668	75.11619
3667	74.314285
3666	74.783951
3665	75.575697
3664	75.746918
3663	75.251086
3662	74.411576
3661	73.38346
3660	72.171925
3659	70.877773
3658	69.796295
3657	69.143357
3656	68.610897
3655	67.539515
3654	65.946342
3653	64.37029
3652	62.626226
3651	60.434411
3650	58.861304
3649	58.787312
3648	59.105059
3647	58.942823
3646	58.76516
3645	59.035619
3644	59.764223
3643	60.571527
3642	61.012172
3641	60.903204
3640	60.407714
3639	59.810451
3638	59.218407
3637	58.577299
3636	57.944066
3635	57.409359
3634	56.808445
3633	55.825487
3632	54.477573
3631	53.22234
3630	52.657508
3629	53.051158
3628	53.32123
3627	52.516294
3626	51.880874
3625	52.354226
3624	53.004366
3623	52.950881
3622	52.253838
3621	51.370619
3620	50.671359
3619	50.193206
3618	49.647948
3617	48.990889
3616	48.588561
3615	48.583759
3614	48.749396
3613	48.830167
3612	48.701901
3611	48.474574
3610	48.355219
3609	48.335488
3608	48.221041
3607	47.882041
3606	47.447957
3605	47.205982
3604	47.189179
3603	47.13671
3602	46.873444
3601	46.463334
3600	46.047852
3599	45.702555
3598	45.451641
3597	45.235875
3596	44.967355
3595	44.654835
3594	44.350828
3593	44.056819
3592	43.751625
3591	43.395859
3590	42.901647
3589	42.30681
3588	41.85827
3587	41.60578
3586	41.293598
3585	41.011258
3584	41.073624
3583	41.375007
3582	41.565904
3581	41.509493
3580	41.310158
3579	41.080931
3578	40.838392
3577	40.564777
3576	40.287994
3575	40.070643
3574	39.911718
3573	39.716427
3572	39.363627
3571	38.79032
3570	38.042707
3569	37.315955
3568	36.919778
3567	36.923864
3566	36.908379
3565	36.63013
3564	36.40725
3563	36.470506
3562	36.667386
3561	36.775901
3560	36.720161
3559	36.549468
3558	36.339811
3557	36.127873
3556	35.898072
3555	35.635077
3554	35.368457
3553	35.135463
3552	34.909722
3551	34.624991
3550	34.282387
3549	33.938519
3548	33.606695
3547	33.271461
3546	32.953461
3545	32.686897
3544	32.499677
3543	32.418833
3542	32.427864
3541	32.444959
3540	32.378038
3539	32.198103
3538	31.956163
3537	31.722534
3536	31.520304
3535	31.322418
3534	31.113948
3533	30.910601
3532	30.728926
3531	30.580363
3530	30.479151
3529	30.407148
3528	30.276322
3527	30.000628
3526	29.619209
3525	29.294367
3524	29.155521
3523	29.174421
3522	29.210111
3521	29.166373
3520	29.057148
3519	28.925127
3518	28.772348
3517	28.577753
3516	28.341837
3515	28.085449
3514	27.824893
3513	27.577657
3512	27.380519
3511	27.263816
3510	27.202286
3509	27.120303
3508	26.959844
3507	26.730318
3506	26.47791
3505	26.239938
3504	26.048948
3503	25.927054
3502	25.855441
3501	25.80055
3500	25.754876
3499	25.719331
3498	25.677126
3497	25.605208
3496	25.501301
3495	25.394891
3494	25.31835
3493	25.263623
3492	25.180632
3491	25.027345
3490	24.821033
3489	24.628307
3488	24.497451
3487	24.410239
3486	24.313399
3485	24.183606
3484	24.039435
3483	23.903315
3482	23.776107
3481	23.653119
3480	23.554696
3479	23.518654
3478	23.556651
3477	23.634893
3476	23.6995
3475	23.710398
3474	23.650666
3473	23.522078
3472	23.345569
3471	23.15809
3470	22.992736
3469	22.857542
3468	22.732146
3467	22.590391
3466	22.436615
3465	22.313008
3464	22.259114
3463	22.263082
3462	22.2686
3461	22.240996
3460	22.211526
3459	22.235126
3458	22.314296
3457	22.388623
3456	22.400655
3455	22.35119
3454	22.286464
3453	22.241593
3452	22.20679
3451	22.146622
3450	22.043824
3449	21.915823
3448	21.791784
3447	21.685267
3446	21.595833
3445	21.539772
3444	21.547976
3443	21.619317
3442	21.705183
3441	21.751226
3440	21.739723
3439	21.683043
3438	21.59168
3437	21.470913
3436	21.343497
3435	21.249153
3434	21.217175
3433	21.245909
3432	21.313234
3431	21.400103
3430	21.494452
3429	21.57962
3428	21.635871
3427	21.662346
3426	21.682474
3425	21.716898
3424	21.761355
3423	21.800434
3422	21.831875
3421	21.86637
3420	21.911077
3419	21.964468
3418	22.020116
3417	22.059216
3416	22.049929
3415	21.980097
3414	21.889956
3413	21.848301
3412	21.887276
3411	21.975644
3410	22.06114
3409	22.124175
3408	22.180042
3407	22.242145
3406	22.302633
3405	22.347412
3404	22.373502
3403	22.383014
3402	22.372502
3401	22.344691
3400	22.329033
3399	22.36868
3398	22.475317
3397	22.6088
3396	22.715889
3395	22.782771
3394	22.834166
3393	22.890712
3392	22.945807
3391	22.98359
3390	23.004195
3389	23.025053
3388	23.070193
3387	23.162864
3386	23.310807
3385	23.486013
3384	23.634281
3383	23.721806
3382	23.767681
3381	23.818927
3380	23.899966
3379	23.994227
3378	24.07064
3377	24.118572
3376	24.153444
3375	24.196929
3374	24.25874
3373	24.335922
3372	24.418938
3371	24.493346
3370	24.544366
3369	24.574158
3368	24.614112
3367	24.705245
3366	24.858997
3365	25.045491
3364	25.226771
3363	25.392894
3362	25.557272
3361	25.723656
3360	25.871722
3359	25.980318
3358	26.059246
3357	26.147946
3356	26.277293
3355	26.432431
3354	26.557078
3353	26.603713
3352	26.583287
3351	26.559863
3350	26.592763
3349	26.690632
3348	26.820184
3347	26.943853
3346	27.040784
3345	27.105709
3344	27.151765
3343	27.213381
3342	27.32454
3341	27.483865
3340	27.653126
3339	27.800595
3338	27.937326
3337	28.100123
3336	28.301643
3335	28.507219
3334	28.664589
3333	28.752052
3332	28.796312
3331	28.847833
3330	28.940675
3329	29.072017
3328	29.21364
3327	29.337699
3326	29.431264
3325	29.494279
3324	29.536244
3323	29.574335
3322	29.624708
3321	29.693834
3320	29.782852
3319	29.894759
3318	30.027379
3317	30.162996
3316	30.280137
3315	30.377843
3314	30.474358
3313	30.578051
3312	30.673916
3311	30.745981
3310	30.800958
3309	30.8588
3308	30.929433
3307	31.011894
3306	31.10699
3305	31.214065
3304	31.319484
3303	31.403992
3302	31.463853
3301	31.514386
3300	31.568837
3299	31.619418
3298	31.645997
3297	31.644606
3296	31.646433
3295	31.702862
3294	31.84274
3293	32.040258
3292	32.22868
3291	32.353284
3290	32.414646
3289	32.460308
3288	32.538115
3287	32.656603
3286	32.779277
3285	32.856004
3284	32.874844
3283	32.88901
3282	32.977439
3281	33.169405
3280	33.411531
3279	33.608861
3278	33.697668
3277	33.687713
3276	33.647583
3275	33.651073
3274	33.722203
3273	33.819147
3272	33.879408
3271	33.888252
3270	33.894172
3269	33.951461
3268	34.060171
3267	34.174087
3266	34.258439
3265	34.324025
3264	34.406633
3263	34.527709
3262	34.675068
3261	34.815572
3260	34.925978
3259	35.011205
3258	35.09039
3257	35.170132
3256	35.240798
3255	35.30134
3254	35.37505
3253	35.48491
3252	35.621838
3251	35.750981
3250	35.84575
3249	35.906676
3248	35.951028
3247	35.996485
3246	36.058386
3245	36.152379
3244	36.290476
3243	36.473709
3242	36.685664
3241	36.893456
3240	37.065318
3239	37.19661
3238	37.315557
3237	37.453046
3236	37.602439
3235	37.720917
3234	37.781986
3233	37.817922
3232	37.896576
3231	38.053705
3230	38.255066
3229	38.429833
3228	38.538553
3227	38.603207
3226	38.676116
3225	38.79092
3224	38.944183
3223	39.11217
3222	39.273027
3221	39.417036
3220	39.549794
3219	39.690034
3218	39.854298
3217	40.039012
3216	40.219416
3215	40.373396
3214	40.510784
3213	40.669371
3212	40.873567
3211	41.103838
3210	41.318095
3209	41.503745
3208	41.693837
3207	41.922338
3206	42.171479
3205	42.379474
3204	42.506484
3203	42.583077
3202	42.6805
3201	42.840222
3200	43.044146
3199	43.25237
3198	43.454639
3197	43.671016
3196	43.907086
3195	44.131883
3194	44.312876
3193	44.459631
3192	44.614923
3191	44.803607
3190	45.006391
3189	45.188228
3188	45.337484
3187	45.468363
3186	45.597058
3185	45.735347
3184	45.900692
3183	46.110464
3182	46.360257
3181	46.61883
3180	46.850604
3179	47.045086
3178	47.226208
3177	47.433546
3176	47.689141
3175	47.972387
3174	48.228711
3173	48.418099
3172	48.56084
3171	48.72104
3170	48.937454
3169	49.183033
3168	49.402491
3167	49.578316
3166	49.742638
3165	49.932464
3164	50.152604
3163	50.384053
3162	50.611913
3161	50.834486
3160	51.05395
3159	51.271913
3158	51.490483
3157	51.704793
3156	51.895001
3155	52.037804
3154	52.131026
3153	52.203432
3152	52.299048
3151	52.451086
3150	52.663686
3149	52.910872
3148	53.155768
3147	53.378574
3146	53.586361
3145	53.794245
3144	54.007333
3143	54.230845
3142	54.483666
3141	54.774803
3140	55.066995
3139	55.29027
3138	55.410207
3137	55.473232
3136	55.569474
3135	55.754387
3134	56.016284
3133	56.309037
3132	56.593974
3131	56.846689
3130	57.047738
3129	57.186829
3128	57.274914
3127	57.344376
3126	57.436722
3125	57.584029
3124	57.784187
3123	57.9959
3122	58.178792
3121	58.342358
3120	58.54237
3119	58.819092
3118	59.144789
3117	59.446481
3116	59.680457
3115	59.87097
3114	60.075174
3113	60.323541
3112	60.602405
3111	60.883662
3110	61.157033
3109	61.426324
3108	61.680628
3107	61.88697
3106	62.021326
3105	62.097021
3104	62.154478
3103	62.237818
3102	62.383302
3101	62.607387
3100	62.894484
3099	63.20779
3098	63.515457
3097	63.804831
3096	64.076463
3095	64.332237
3094	64.574785
3093	64.808985
3092	65.031509
3091	65.224026
3090	65.369569
3089	65.474331
3088	65.564225
3087	65.659733
3086	65.763443
3085	65.876735
3084	66.01894
3083	66.219059
3082	66.483981
3081	66.777528
3080	67.039979
3079	67.236475
3078	67.387789
3077	67.552666
3076	67.776745
3075	68.052345
3074	68.327152
3073	68.550397
3072	68.70957
3071	68.829451
3070	68.946579
3069	69.090372
3068	69.279353
3067	69.514522
3066	69.768021
3065	69.996508
3064	70.184488
3063	70.364956
3062	70.577343
3061	70.816264
3060	71.046908
3059	71.264139
3058	71.504649
3057	71.792451
3056	72.098671
3055	72.369113
3054	72.57466
3053	72.723039
3052	72.844973
3051	72.988587
3050	73.200816
3049	73.481095
3048	73.764546
3047	73.980702
3046	74.127878
3045	74.274313
3044	74.487058
3043	74.768465
3042	75.056014
3041	75.280002
3040	75.428196
3039	75.555381
3038	75.724857
3037	75.940805
3036	76.150309
3035	76.314244
3034	76.451646
3033	76.602115
3032	76.770006
3031	76.932578
3030	77.091565
3029	77.282981
3028	77.530628
3027	77.816592
3026	78.106807
3025	78.38364
3024	78.642475
3023	78.880503
3022	79.105035
3021	79.335328
3020	79.578309
3019	79.8125
3018	80.009295
3017	80.167401
3016	80.32184
3015	80.523157
3014	80.802575
3013	81.139397
3012	81.459755
3011	81.688352
3010	81.816924
3009	81.910633
3008	82.041334
3007	82.227863
3006	82.441054
3005	82.642329
3004	82.805208
3003	82.925851
3002	83.039955
3001	83.211463
3000	83.46889
2999	83.754022
2998	83.963272
2997	84.057435
2996	84.11011
2995	84.228881
2994	84.448094
2993	84.720995
2992	84.997882
2991	85.277373
2990	85.572168
2989	85.851303
2988	86.045212
2987	86.109903
2986	86.074607
2985	86.023867
2984	86.041293
2983	86.166513
2982	86.385015
2981	86.638914
2980	86.854593
2979	86.990477
2978	87.076681
2977	87.194014
2976	87.396703
2975	87.657675
2974	87.897596
2973	88.05727
2972	88.13157
2971	88.151358
2970	88.166113
2969	88.237056
2968	88.401092
2967	88.62069
2966	88.801372
2965	88.887496
2964	88.921943
2963	88.987496
2962	89.113416
2961	89.270645
2960	89.436854
2959	89.622009
2958	89.830469
2957	90.039755
2956	90.230994
2955	90.410334
2954	90.582999
2953	90.730519
2952	90.838448
2951	90.93238
2950	91.058205
2949	91.225705
2948	91.394525
2947	91.524888
2946	91.627836
2945	91.744895
2944	91.885031
2943	92.010128
2942	92.096412
2941	92.186352
2940	92.347661
2939	92.583495
2938	92.817772
2937	92.983524
2936	93.099271
2935	93.236686
2934	93.431128
2933	93.650779
2932	93.841877
2931	93.979555
2930	94.078689
2929	94.181664
2928	94.340294
2927	94.588059
2926	94.914492
2925	95.263641
2924	95.560769
2923	95.756964
2922	95.874295
2921	96.010933
2920	96.265
2919	96.624743
2918	96.954398
2917	97.127189
2916	97.161717
2915	97.192156
2914	97.319618
2913	97.541662
2912	97.807085
2911	98.075699
2910	98.311098
2909	98.474053
2908	98.565743
2907	98.640598
2906	98.737147
2905	98.824701
2904	98.85586
2903	98.855982
2902	98.925582
2901	99.147681
2900	99.508366
2899	99.890272
2898	100.159358
2897	100.260742
2896	100.266055
2895	100.305838
2894	100.444654
2893	100.633617
2892	100.791632
2891	100.903224
2890	101.011014
2889	101.141986
2888	101.285749
2887	101.433505
2886	101.592777
2885	101.758817
2884	101.907874
2883	102.031891
2882	102.156269
2881	102.313092
2880	102.513193
2879	102.74477
2878	102.979159
2877	103.175936
2876	103.306322
2875	103.382147
2874	103.448835
2873	103.547059
2872	103.693993
2871	103.891565
2870	104.12567
2869	104.355453
2868	104.536351
2867	104.66544
2866	104.781691
2865	104.915435
2864	105.059812
2863	105.193383
2862	105.297537
2861	105.346313
2860	105.328292
2859	105.30501
2858	105.401218
2857	105.686596
2856	106.080854
2855	106.422653
2854	106.632102
2853	106.772264
2852	106.9491
2851	107.192494
2850	107.445032
2849	107.630873
2848	107.719808
2847	107.745704
2846	107.780921
2845	107.883256
2844	108.052189
2843	108.235737
2842	108.378106
2841	108.458764
2840	108.497011
2839	108.536847
2838	108.622875
2837	108.766808
2836	108.934225
2835	109.082273
2834	109.211398
2833	109.355479
2832	109.515171
2831	109.632511
2830	109.65672
2829	109.619066
2828	109.616695
2827	109.721691
2826	109.918721
2825	110.124436
2824	110.256985
2823	110.296875
2822	110.298249
2821	110.343389
2820	110.471702
2819	110.642927
2818	110.769817
2817	110.796757
2816	110.758689
2815	110.769581
2814	110.940112
2813	111.284065
2812	111.692991
2811	112.014701
2810	112.170561
2809	112.192041
2808	112.150661
2807	112.083574
2806	112.002209
2805	111.942142
2804	111.963372
2803	112.09744
2802	112.310364
2801	112.523746
2800	112.670831
2799	112.74229
2798	112.788529
2797	112.873392
2796	113.016206
2795	113.179879
2794	113.311738
2793	113.38153
2792	113.382755
2791	113.33456
2790	113.30462
2789	113.391996
2788	113.632582
2787	113.924127
2786	114.096335
2785	114.078486
2784	113.96941
2783	113.920806
2782	113.984789
2781	114.098769
2780	114.192323
2779	114.265719
2778	114.359146
2777	114.481471
2776	114.599295
2775	114.687484
2774	114.761803
2773	114.851025
2772	114.95577
2771	115.054496
2770	115.137728
2769	115.210548
2768	115.265508
2767	115.28525
2766	115.280511
2765	115.296495
2764	115.365481
2763	115.477205
2762	115.609757
2761	115.758679
2760	115.91023
2759	116.017237
2758	116.043388
2757	116.014628
2756	115.988973
2755	115.988948
2754	116.003942
2753	116.042646
2752	116.130876
2751	116.256718
2750	116.368872
2749	116.442977
2748	116.511854
2747	116.615538
2746	116.75369
2745	116.895245
2744	117.000877
2743	117.029554
2742	116.964925
2741	116.854011
2740	116.783526
2739	116.798304
2738	116.87029
2737	116.954426
2736	117.037076
2735	117.114476
2734	117.170282
2733	117.204866
2732	117.24985
2731	117.320741
2730	117.388916
2729	117.433712
2728	117.488351
2727	117.590792
2726	117.717739
2725	117.81608
2724	117.881237
2723	117.953019
2722	118.044352
2721	118.12684
2720	118.187628
2719	118.250033
2718	118.326099
2717	118.393552
2716	118.442277
2715	118.510325
2714	118.639807
2713	118.809875
2712	118.940816
2711	118.970797
2710	118.919669
2709	118.868743
2708	118.880192
2707	118.94338
2706	119.005435
2705	119.043546
2704	119.086036
2703	119.160233
2702	119.246672
2701	119.300159
2700	119.298186
2699	119.251054
2698	119.181596
2697	119.118466
2696	119.099524
2695	119.154782
2694	119.280671
2693	119.440334
2692	119.586784
2691	119.680444
2690	119.69764
2689	119.644023
2688	119.562219
2687	119.514955
2686	119.551293
2685	119.675449
2684	119.833925
2683	119.943975
2682	119.968356
2681	119.96524
2680	120.031178
2679	120.185024
2678	120.343255
2677	120.424098
2676	120.433788
2675	120.41899
2674	120.383869
2673	120.313851
2672	120.253137
2671	120.284731
2670	120.425345
2669	120.592551
2668	120.698873
2667	120.74752
2666	120.81491
2665	120.957413
2664	121.148004
2663	121.291842
2662	121.301234
2661	121.171096
2660	120.981637
2659	120.819564
2658	120.70769
2657	120.622785
2656	120.559123
2655	120.540944
2654	120.583223
2653	120.677785
2652	120.817669
2651	120.995976
2650	121.171976
2649	121.278831
2648	121.292403
2647	121.26964
2646	121.292296
2645	121.380115
2644	121.474542
2643	121.501671
2642	121.440923
2641	121.336171
2640	121.249228
2639	121.208617
2638	121.205921
2637	121.234488
2636	121.308492
2635	121.427658
2634	121.543094
2633	121.591442
2632	121.565375
2631	121.524526
2630	121.530222
2629	121.590141
2628	121.671591
2627	121.746048
2626	121.804339
2625	121.84244
2624	121.854319
2623	121.84021
2622	121.811568
2621	121.78447
2620	121.771799
2619	121.784344
2618	121.836865
2617	121.943734
2616	122.098262
2615	122.259329
2614	122.374934
2613	122.426533
2612	122.438826
2611	122.439946
2610	122.429059
2609	122.394706
2608	122.346324
2607	122.306921
2606	122.283929
2605	122.265622
2604	122.241331
2603	122.212425
2602	122.1907
2601	122.196218
2600	122.2437
2599	122.316993
2598	122.373685
2597	122.397961
2596	122.434198
2595	122.536022
2594	122.686136
2593	122.798132
2592	122.806082
2591	122.730677
2590	122.649186
2589	122.621649
2588	122.654578
2587	122.713379
2586	122.752489
2585	122.745303
2584	122.703244
2583	122.666807
2582	122.670818
2581	122.716457
2580	122.775411
2579	122.816279
2578	122.825839
2577	122.809785
2576	122.778199
2575	122.732772
2574	122.669046
2573	122.591099
2572	122.524249
2571	122.511732
2570	122.587475
2569	122.735363
2568	122.878733
2567	122.940983
2566	122.932401
2565	122.945539
2564	123.035203
2563	123.132457
2562	123.123905
2561	122.999042
2560	122.858478
2559	122.77957
2558	122.743089
2557	122.7073
2556	122.686442
2555	122.718194
2554	122.803791
2553	122.921245
2552	123.056124
2551	123.178217
2550	123.230537
2549	123.19525
2548	123.139159
2547	123.138896
2546	123.184054
2545	123.204596
2544	123.173832
2543	123.132057
2542	123.123726
2541	123.165198
2540	123.263326
2539	123.406595
2538	123.5326
2537	123.556033
2536	123.450849
2535	123.283348
2534	123.16363
2533	123.180596
2532	123.35577
2531	123.614121
2530	123.816292
2529	123.875198
2528	123.840141
2527	123.821611
2526	123.846539
2525	123.84504
2524	123.77571
2523	123.697112
2522	123.692392
2521	123.770878
2520	123.866872
2519	123.901058
2518	123.829784
2517	123.672184
2516	123.509015
2515	123.426528
2514	123.44428
2513	123.513267
2512	123.580705
2511	123.627127
2510	123.648092
2509	123.648595
2508	123.661914
2507	123.722678
2506	123.805446
2505	123.840277
2504	123.81338
2503	123.800007
2502	123.859246
2501	123.939686
2500	123.939337
2499	123.837593
2498	123.719444
2497	123.676636
2496	123.723712
2495	123.80809
2494	123.869767
2493	123.88389
2492	123.865065
2491	123.842949
2490	123.832392
2489	123.825944
2488	123.810701
2487	123.783436
2486	123.753753
2485	123.74801
2484	123.804988
2483	123.939587
2482	124.101449
2481	124.19628
2480	124.171496
2479	124.068182
2478	123.970532
2477	123.91604
2476	123.876633
2475	123.825478
2474	123.799819
2473	123.878029
2472	124.090297
2471	124.362681
2470	124.564787
2469	124.617611
2468	124.543558
2467	124.414494
2466	124.282299
2465	124.168914
2464	124.083325
2463	124.013946
2462	123.930028
2461	123.830759
2460	123.776682
2459	123.830366
2458	123.972053
2457	124.11119
2456	124.178785
2455	124.175498
2454	124.137005
2453	124.097816
2452	124.09118
2451	124.136762
2450	124.211958
2449	124.267313
2448	124.281238
2447	124.270633
2446	124.243736
2445	124.181996
2444	124.084207
2443	123.995674
2442	123.9729
2441	124.036229
2440	124.160074
2439	124.2829
2438	124.328831
2437	124.263069
2436	124.140343
2435	124.061209
2434	124.065728
2433	124.10517
2432	124.131524
2431	124.171118
2430	124.275916
2429	124.430106
2428	124.544472
2427	124.539204
2426	124.415382
2425	124.252894
2424	124.147669
2423	124.135873
2422	124.166439
2421	124.156309
2420	124.074961
2419	123.961097
2418	123.870331
2417	123.84535
2416	123.92765
2415	124.131797
2414	124.379304
2413	124.516289
2412	124.458997
2411	124.299018
2410	124.210346
2409	124.262574
2408	124.36739
2407	124.404841
2406	124.358404
2405	124.307514
2404	124.315742
2403	124.359523
2402	124.371242
2401	124.333582
2400	124.305312
2399	124.342693
2398	124.417468
2397	124.441966
2396	124.368266
2395	124.232506
2394	124.104138
2393	124.030535
2392	124.031861
2391	124.101406
2390	124.190668
2389	124.228239
2388	124.188917
2387	124.118942
2386	124.060286
2385	123.974254
2384	123.776783
2383	123.442835
2382	123.044239
2381	122.685599
2380	122.426078
2379	122.258697
2378	122.133486
2377	121.999467
2376	121.855528
2375	121.764864
2374	121.787406
2373	121.887082
2372	121.94508
2371	121.886294
2370	121.755012
2369	121.633636
2368	121.525888
2367	121.348634
2366	121.025024
2365	120.575753
2364	120.073989
2363	119.564393
2362	119.16859
2361	119.231533
2360	119.955524
2359	120.966706
2358	121.742073
2357	121.870609
2356	121.502515
2355	121.238013
2354	121.275856
2353	121.815259
2352	122.561173
2351	122.743318
2350	122.116599
2349	121.524095
2348	121.904546
2347	122.795484
2346	123.379152
2345	123.023524
2344	121.523624
2343	119.628596
2342	118.578029
2341	118.933858
2340	119.695174
2339	120.288401
2338	121.070139
2337	121.988741
2336	122.524611
2335	122.397661
2334	122.037601
2333	122.054017
2332	122.684581
2331	123.590433
2330	124.256177
2329	124.368493
2328	124.169199
2327	123.742198
2326	123.439586
2325	123.455222
2324	123.810913
2323	124.36389
2322	124.731376
2321	124.977369
2320	125.101976
2319	125.262241
2318	125.473505
2317	125.663346
2316	125.824532
2315	125.841471
2314	125.754404
2313	125.526482
2312	125.229425
2311	124.869052
2310	124.496398
2309	124.179938
2308	124.009065
2307	123.981489
2306	124.003295
2305	124.006754
2304	123.960115
2303	123.947047
2302	123.979755
2301	124.039673
2300	124.029864
2299	123.892039
2298	123.685577
2297	123.492865
2296	123.396642
2295	123.363619
2294	123.360058
2293	123.360602
2292	123.400813
2291	123.494012
2290	123.583558
2289	123.642932
2288	123.690616
2287	123.789544
2286	123.902445
2285	123.969108
2284	123.967841
2283	123.98557
2282	124.077699
2281	124.197808
2280	124.225657
2279	124.123226
2278	123.9689
2277	123.872626
2276	123.864959
2275	123.88321
2274	123.863569
2273	123.794529
2272	123.74186
2271	123.741446
2270	123.770515
2269	123.79106
2268	123.826745
2267	123.940702
2266	124.123912
2265	124.280401
2264	124.328308
2263	124.280896
2262	124.218846
2261	124.18157
2260	124.155782
2259	124.138417
2258	124.148722
2257	124.213978
2256	124.297498
2255	124.336943
2254	124.298406
2253	124.215003
2252	124.154039
2251	124.138834
2250	124.152841
2249	124.165627
2248	124.172151
2247	124.156256
2246	124.094412
2245	124.006294
2244	123.976279
2243	124.075859
2242	124.268845
2241	124.443169
2240	124.521811
2239	124.511438
2238	124.441607
2237	124.327293
2236	124.20273
2235	124.141256
2234	124.19037
2233	124.309783
2232	124.402817
2231	124.408571
2230	124.34814
2229	124.290474
2228	124.286787
2227	124.331336
2226	124.372701
2225	124.361105
2224	124.292777
2223	124.209313
2222	124.161531
2221	124.175202
2220	124.239943
2219	124.314615
2218	124.35328
2217	124.34065
2216	124.298305
2215	124.249979
2214	124.201073
2213	124.167524
2212	124.191062
2211	124.287168
2210	124.395271
2209	124.428988
2208	124.376624
2207	124.313138
2206	124.30701
2205	124.348872
2204	124.377324
2203	124.346979
2202	124.266613
2201	124.191393
2200	124.175429
2199	124.212197
2198	124.232573
2197	124.186834
2196	124.109682
2195	124.066328
2194	124.055486
2193	124.019228
2192	123.941277
2191	123.874838
2190	123.863735
2189	123.889331
2188	123.910927
2187	123.915993
2186	123.915248
2185	123.924581
2184	123.960971
2183	124.019525
2182	124.051619
2181	124.012111
2180	123.935007
2179	123.909785
2178	123.968445
2177	124.046913
2176	124.076469
2175	124.060196
2174	124.031893
2173	123.993347
2172	123.935533
2171	123.882576
2170	123.868777
2169	123.893124
2168	123.925221
2167	123.93832
2166	123.920146
2165	123.877514
2164	123.847066
2163	123.869532
2162	123.934383
2161	123.983266
2160	123.987899
2159	123.984071
2158	124.004713
2157	124.025297
2156	124.00898
2155	123.963296
2154	123.910966
2153	123.844851
2152	123.762378
2151	123.710937
2150	123.737886
2149	123.807518
2148	123.823507
2147	123.742791
2146	123.629244
2145	123.582926
2144	123.644079
2143	123.770112
2142	123.877439
2141	123.905071
2140	123.857109
2139	123.787298
2138	123.74244
2137	123.730473
2136	123.739748
2135	123.757054
2134	123.75207
2133	123.679354
2132	123.533313
2131	123.385332
2130	123.330517
2129	123.391979
2128	123.490823
2127	123.514062
2126	123.413102
2125	123.246318
2124	123.129266
2123	123.133472
2122	123.229818
2121	123.33748
2120	123.416673
2119	123.480986
2118	123.52777
2117	123.51452
2116	123.42505
2115	123.311472
2114	123.233706
2113	123.188786
2112	123.134333
2111	123.056931
2110	122.985044
2109	122.951204
2108	122.966698
2107	123.018525
2106	123.07081
2105	123.088069
2104	123.073101
2103	123.060168
2102	123.064047
2101	123.060985
2100	123.037978
2099	123.021816
2098	123.032613
2097	123.054113
2096	123.066716
2095	123.084355
2094	123.121067
2093	123.141346
2092	123.097766
2091	123.004028
2090	122.928233
2089	122.916618
2088	122.96176
2087	123.037261
2086	123.11934
2085	123.173076
2084	123.158558
2083	123.068974
2082	122.945418
2081	122.844277
2080	122.798817
2079	122.80341
2078	122.818328
2077	122.804773
2076	122.755326
2075	122.694848
2074	122.64161
2073	122.581443
2072	122.516272
2071	122.480596
2070	122.496282
2069	122.536538
2068	122.551566
2067	122.520955
2066	122.458141
2065	122.38501
2064	122.324357
2063	122.308794
2062	122.353891
2061	122.42712
2060	122.471234
2059	122.454553
2058	122.393953
2057	122.339349
2056	122.337649
2055	122.39364
2054	122.4548
2053	122.45624
2052	122.398628
2051	122.334121
2050	122.275477
2049	122.185
2048	122.058153
2047	121.95385
2046	121.926831
2045	121.967183
2044	122.027745
2043	122.087518
2042	122.152827
2041	122.216214
2040	122.257723
2039	122.282409
2038	122.307868
2037	122.315594
2036	122.255842
2035	122.113818
2034	121.949807
2033	121.847987
2032	121.830921
2031	121.850088
2030	121.841849
2029	121.788824
2028	121.730832
2027	121.713707
2026	121.752041
2025	121.813169
2024	121.854524
2023	121.841835
2022	121.760418
2021	121.638287
2020	121.521783
2019	121.44289
2018	121.415155
2017	121.448424
2016	121.534967
2015	121.633838
2014	121.682243
2013	121.648638
2012	121.571684
2011	121.510332
2010	121.469793
2009	121.416007
2008	121.347726
2007	121.308942
2006	121.326456
2005	121.352698
2004	121.33873
2003	121.298402
2002	121.289392
2001	121.342771
[truncated: 1,551 more rows]
