# Supplementary material for: Highly efficient triazolone/metal ion/polydopamine/MCM-41 sustained release system with pH sensitivity for pesticide delivery
Source: R Soc Open Sci. 2018 Jul 11;5(7):180658. doi: 10.1098/rsos.180658 (PMC6083694; doi:10.1098/rsos.180658)
Supplement: XRD raw data [file rsos180658supp4.zip › FT-IR/Zn-PDA-MCM-41.asc]

PE IR                   SPECTRUM    ASCII       PEDS        1.60        
  -1
~SP.SP
16/11/01
17:36:14.00
16/11/01
17:36:31.00
Analyst

450.000000
4


SPECTRUM 100,CPU32 MAIN 00.09.9932 12-AUGUST-2009 14:42:28
LITA03
MIR
OPTKBR
84544
.200000

4.000000
ǿ
����
����
����
SLIDE HOLDER
˫

���


0


#HDR
-1
-1
#GR
CM-1
%T
.00002384185791015625
0.0
4000.000000
-1.000000
3551
8
110.104203
36.141844
#DATA
4000.000000	109.638870 
3999.000000	109.610727 
3998.000000	109.592527 
3997.000000	109.589597 
3996.000000	109.603521 
3995.000000	109.627728 
3994.000000	109.648339 
3993.000000	109.652140 
3992.000000	109.635272 
3991.000000	109.606159 
3990.000000	109.580971 
3989.000000	109.572230 
3988.000000	109.580422 
3987.000000	109.595825 
3986.000000	109.606582 
3985.000000	109.605488 
3984.000000	109.591560 
3983.000000	109.568235 
3982.000000	109.540711 
3981.000000	109.514308 
3980.000000	109.495094 
3979.000000	109.489349 
3978.000000	109.498070 
3977.000000	109.511283 
3976.000000	109.512089 
3975.000000	109.491534 
3974.000000	109.457829 
3973.000000	109.427044 
3972.000000	109.405327 
3971.000000	109.385184 
3970.000000	109.359060 
3969.000000	109.330831 
3968.000000	109.311053 
3967.000000	109.303148 
3966.000000	109.297889 
3965.000000	109.281221 
3964.000000	109.246897 
3963.000000	109.202047 
3962.000000	109.161003 
3961.000000	109.132449 
3960.000000	109.112979 
3959.000000	109.093730 
3958.000000	109.071644 
3957.000000	109.051624 
3956.000000	109.039791 
3955.000000	109.037972 
3954.000000	109.044294 
3953.000000	109.054917 
3952.000000	109.063735 
3951.000000	109.063713 
3950.000000	109.051363 
3949.000000	109.030761 
3948.000000	109.011612 
3947.000000	109.001837 
3946.000000	109.002281 
3945.000000	109.006956 
3944.000000	109.006811 
3943.000000	108.996526 
3942.000000	108.981557 
3941.000000	108.975320 
3940.000000	108.985887 
3939.000000	109.007723 
3938.000000	109.024361 
3937.000000	109.018451 
3936.000000	108.983531 
3935.000000	108.929908 
3934.000000	108.880030 
3933.000000	108.852739 
3932.000000	108.848249 
3931.000000	108.849297 
3930.000000	108.837858 
3929.000000	108.810927 
3928.000000	108.781476 
3927.000000	108.768013 
3926.000000	108.783798 
3925.000000	108.828332 
3924.000000	108.883265 
3923.000000	108.922240 
3922.000000	108.928432 
3921.000000	108.904802 
3920.000000	108.866714 
3919.000000	108.828160 
3918.000000	108.799763 
3917.000000	108.789788 
3916.000000	108.799633 
3915.000000	108.820663 
3914.000000	108.841024 
3913.000000	108.854433 
3912.000000	108.858011 
3911.000000	108.844279 
3910.000000	108.804967 
3909.000000	108.739662 
3908.000000	108.658209 
3907.000000	108.575508 
3906.000000	108.503069 
3905.000000	108.446425 
3904.000000	108.408795 
3903.000000	108.392615 
3902.000000	108.395356 
3901.000000	108.408189 
3900.000000	108.421157 
3899.000000	108.428247 
3898.000000	108.427509 
3897.000000	108.419626 
3896.000000	108.408150 
3895.000000	108.398191 
3894.000000	108.391333 
3893.000000	108.383232 
3892.000000	108.368900 
3891.000000	108.349079 
3890.000000	108.328680 
3889.000000	108.310634 
3888.000000	108.296461 
3887.000000	108.285075 
3886.000000	108.269040 
3885.000000	108.243195 
3884.000000	108.212621 
3883.000000	108.187191 
3882.000000	108.172818 
3881.000000	108.165797 
3880.000000	108.154971 
3879.000000	108.134340 
3878.000000	108.107127 
3877.000000	108.080804 
3876.000000	108.060500 
3875.000000	108.044230 
3874.000000	108.026080 
3873.000000	108.004263 
3872.000000	107.983238 
3871.000000	107.968405 
3870.000000	107.959529 
3869.000000	107.950488 
3868.000000	107.935940 
3867.000000	107.916039 
3866.000000	107.897762 
3865.000000	107.888680 
3864.000000	107.888879 
3863.000000	107.891907 
3862.000000	107.891810 
3861.000000	107.886511 
3860.000000	107.875355 
3859.000000	107.857534 
3858.000000	107.834339 
3857.000000	107.809673 
3856.000000	107.786672 
3855.000000	107.763233 
3854.000000	107.733800 
3853.000000	107.705254 
3852.000000	107.695300 
3851.000000	107.701196 
3850.000000	107.711055 
3849.000000	107.727977 
3848.000000	107.751968 
3847.000000	107.771959 
3846.000000	107.779943 
3845.000000	107.775015 
3844.000000	107.755405 
3843.000000	107.715135 
3842.000000	107.653540 
3841.000000	107.587006 
3840.000000	107.546267 
3839.000000	107.551448 
3838.000000	107.590773 
3837.000000	107.631947 
3836.000000	107.657264 
3835.000000	107.674453 
3834.000000	107.699220 
3833.000000	107.734830 
3832.000000	107.766233 
3831.000000	107.774703 
3830.000000	107.757004 
3829.000000	107.728743 
3828.000000	107.708774 
3827.000000	107.698078 
3826.000000	107.678833 
3825.000000	107.637993 
3824.000000	107.588070 
3823.000000	107.562411 
3822.000000	107.577121 
3821.000000	107.601808 
3820.000000	107.599188 
3819.000000	107.566008 
3818.000000	107.536720 
3817.000000	107.560325 
3816.000000	107.639121 
3815.000000	107.730393 
3814.000000	107.803184 
3813.000000	107.854497 
3812.000000	107.896113 
3811.000000	107.928484 
3810.000000	107.932982 
3809.000000	107.900832 
3808.000000	107.847395 
3807.000000	107.791860 
3806.000000	107.738449 
3805.000000	107.682848 
3804.000000	107.635963 
3803.000000	107.620096 
3802.000000	107.617399 
3801.000000	107.584558 
3800.000000	107.530250 
3799.000000	107.504224 
3798.000000	107.554930 
3797.000000	107.693352 
3796.000000	107.862032 
3795.000000	107.988129 
3794.000000	108.048438 
3793.000000	108.062003 
3792.000000	108.054002 
3791.000000	108.031442 
3790.000000	107.991795 
3789.000000	107.944350 
3788.000000	107.909396 
3787.000000	107.900366 
3786.000000	107.914684 
3785.000000	107.939670 
3784.000000	107.961272 
3783.000000	107.966097 
3782.000000	107.944488 
3781.000000	107.897844 
3780.000000	107.840556 
3779.000000	107.795033 
3778.000000	107.777913 
3777.000000	107.784037 
3776.000000	107.794975 
3775.000000	107.796958 
3774.000000	107.784638 
3773.000000	107.759604 
3772.000000	107.724889 
3771.000000	107.673301 
3770.000000	107.591988 
3769.000000	107.490177 
3768.000000	107.406340 
3767.000000	107.375414 
3766.000000	107.390804 
3765.000000	107.398706 
3764.000000	107.347625 
3763.000000	107.240350 
3762.000000	107.134351 
3761.000000	107.094850 
3760.000000	107.132696 
3759.000000	107.190937 
3758.000000	107.203386 
3757.000000	107.150801 
3756.000000	107.053769 
3755.000000	106.936312 
3754.000000	106.809070 
3753.000000	106.673976 
3752.000000	106.535409 
3751.000000	106.407104 
3750.000000	106.303604 
3749.000000	106.227474 
3748.000000	106.185372 
3747.000000	106.208863 
3746.000000	106.327517 
3745.000000	106.497429 
3744.000000	106.622242 
3743.000000	106.666168 
3742.000000	106.639192 
3741.000000	106.578566 
3740.000000	106.539076 
3739.000000	106.516000 
3738.000000	106.464403 
3737.000000	106.371109 
3736.000000	106.272730 
3735.000000	106.222448 
3734.000000	106.245681 
3733.000000	106.327707 
3732.000000	106.429180 
3731.000000	106.509384 
3730.000000	106.550959 
3729.000000	106.572124 
3728.000000	106.602573 
3727.000000	106.642209 
3726.000000	106.661843 
3725.000000	106.648379 
3724.000000	106.624400 
3723.000000	106.619855 
3722.000000	106.637198 
3721.000000	106.657055 
3720.000000	106.667333 
3719.000000	106.665858 
3718.000000	106.644184 
3717.000000	106.585881 
3716.000000	106.484634 
3715.000000	106.356398 
3714.000000	106.230803 
3713.000000	106.129340 
3712.000000	106.060297 
3711.000000	106.040585 
3710.000000	106.088284 
3709.000000	106.186093 
3708.000000	106.284776 
3707.000000	106.341957 
3706.000000	106.349927 
3705.000000	106.334417 
3704.000000	106.336861 
3703.000000	106.385565 
3702.000000	106.465304 
3701.000000	106.522977 
3700.000000	106.515039 
3699.000000	106.443014 
3698.000000	106.347168 
3697.000000	106.265300 
3696.000000	106.192610 
3695.000000	106.090276 
3694.000000	105.929157 
3693.000000	105.721651 
3692.000000	105.520583 
3691.000000	105.392881 
3690.000000	105.372975 
3689.000000	105.419549 
3688.000000	105.447238 
3687.000000	105.407151 
3686.000000	105.310235 
3685.000000	105.199645 
3684.000000	105.105193 
3683.000000	105.018903 
3682.000000	104.920671 
3681.000000	104.804849 
3680.000000	104.675330 
3679.000000	104.530361 
3678.000000	104.362289 
3677.000000	104.174886 
3676.000000	103.984722 
3675.000000	103.809655 
3674.000000	103.646301 
3673.000000	103.469732 
3672.000000	103.316183 
3671.000000	103.270183 
3670.000000	103.339101 
3669.000000	103.454762 
3668.000000	103.552195 
3667.000000	103.597106 
3666.000000	103.593792 
3665.000000	103.563572 
3664.000000	103.514047 
3663.000000	103.439231 
3662.000000	103.330125 
3661.000000	103.186086 
3660.000000	103.026705 
3659.000000	102.886870 
3658.000000	102.787609 
3657.000000	102.704066 
3656.000000	102.580107 
3655.000000	102.388572 
3654.000000	102.151422 
3653.000000	101.916046 
3652.000000	101.716798 
3651.000000	101.538228 
3650.000000	101.357860 
3649.000000	101.236572 
3648.000000	101.250656 
3647.000000	101.365500 
3646.000000	101.477301 
3645.000000	101.519341 
3644.000000	101.489574 
3643.000000	101.412838 
3642.000000	101.308892 
3641.000000	101.194505 
3640.000000	101.090552 
3639.000000	101.010939 
3638.000000	100.949078 
3637.000000	100.881560 
3636.000000	100.788020 
3635.000000	100.668187 
3634.000000	100.538399 
3633.000000	100.415690 
3632.000000	100.307735 
3631.000000	100.215687 
3630.000000	100.129956 
3629.000000	100.035536 
3628.000000	99.945324  
3627.000000	99.874936  
3626.000000	99.809269  
3625.000000	99.741474  
3624.000000	99.672712  
3623.000000	99.591327  
3622.000000	99.492121  
3621.000000	99.384865  
3620.000000	99.276901  
3619.000000	99.163059  
3618.000000	99.039770  
3617.000000	98.916733  
3616.000000	98.813781  
3615.000000	98.747736  
3614.000000	98.711930  
3613.000000	98.676312  
3612.000000	98.618600  
3611.000000	98.546647  
3610.000000	98.486442  
3609.000000	98.451628  
3608.000000	98.425624  
3607.000000	98.380505  
3606.000000	98.304913  
3605.000000	98.209889  
3604.000000	98.118277  
3603.000000	98.048405  
3602.000000	98.003447  
3601.000000	97.969072  
3600.000000	97.922663  
3599.000000	97.850710  
3598.000000	97.761449  
3597.000000	97.680127  
3596.000000	97.625382  
3595.000000	97.590090  
3594.000000	97.548959  
3593.000000	97.484872  
3592.000000	97.401236  
3591.000000	97.312932  
3590.000000	97.231996  
3589.000000	97.160250  
3588.000000	97.094807  
3587.000000	97.040939  
3586.000000	97.007036  
3585.000000	96.989009  
3584.000000	96.974299  
3583.000000	96.950922  
3582.000000	96.907808  
3581.000000	96.841652  
3580.000000	96.766121  
3579.000000	96.704423  
3578.000000	96.668134  
3577.000000	96.647626  
3576.000000	96.624199  
3575.000000	96.589053  
3574.000000	96.545663  
3573.000000	96.493710  
3572.000000	96.417713  
3571.000000	96.295364  
3570.000000	96.116075  
3569.000000	95.897044  
3568.000000	95.689745  
3567.000000	95.555539  
3566.000000	95.516263  
3565.000000	95.539391  
3564.000000	95.578906  
3563.000000	95.613714  
3562.000000	95.644784  
3561.000000	95.675539  
3560.000000	95.698953  
3559.000000	95.698460  
3558.000000	95.661081  
3557.000000	95.590993  
3556.000000	95.508641  
3555.000000	95.434499  
3554.000000	95.373044  
3553.000000	95.310892  
3552.000000	95.229413  
3551.000000	95.119618  
3550.000000	94.988631  
3549.000000	94.857037  
3548.000000	94.747164  
3547.000000	94.667399  
3546.000000	94.608214  
3545.000000	94.555450  
3544.000000	94.503255  
3543.000000	94.451978  
3542.000000	94.401235  
3541.000000	94.350745  
3540.000000	94.303833  
3539.000000	94.263964  
3538.000000	94.227509  
3537.000000	94.183789  
3536.000000	94.125807  
3535.000000	94.058183  
3534.000000	93.990479  
3533.000000	93.925829  
3532.000000	93.860319  
3531.000000	93.792378  
3530.000000	93.727068  
3529.000000	93.667660  
3528.000000	93.606038  
3527.000000	93.529987  
3526.000000	93.440907  
3525.000000	93.357059  
3524.000000	93.296252  
3523.000000	93.258634  
3522.000000	93.230513  
3521.000000	93.198709  
3520.000000	93.157393  
3519.000000	93.106418  
3518.000000	93.048095  
3517.000000	92.985405  
3516.000000	92.920311  
3515.000000	92.852941  
3514.000000	92.783261  
3513.000000	92.713594  
3512.000000	92.648734  
3511.000000	92.592390  
3510.000000	92.543846  
3509.000000	92.498348  
3508.000000	92.450021  
3507.000000	92.395591  
3506.000000	92.335281  
3505.000000	92.272134  
3504.000000	92.210344  
3503.000000	92.152269  
3502.000000	92.097100  
3501.000000	92.042636  
3500.000000	91.988140  
3499.000000	91.934814  
3498.000000	91.883530  
3497.000000	91.832847  
3496.000000	91.780134  
3495.000000	91.724910  
3494.000000	91.670069  
3493.000000	91.618434  
3492.000000	91.568155  
3491.000000	91.513321  
3490.000000	91.450251  
3489.000000	91.381931  
3488.000000	91.316403  
3487.000000	91.259088  
3486.000000	91.208647  
3485.000000	91.159260  
3484.000000	91.106034  
3483.000000	91.048134  
3482.000000	90.987272  
3481.000000	90.925068  
3480.000000	90.862556  
3479.000000	90.801170  
3478.000000	90.742901  
3477.000000	90.688962  
3476.000000	90.638427  
3475.000000	90.588407  
3474.000000	90.535674  
3473.000000	90.478177  
3472.000000	90.415506  
3471.000000	90.348678  
3470.000000	90.279336  
3469.000000	90.208390  
3468.000000	90.135644  
3467.000000	90.061768  
3466.000000	89.991389  
3465.000000	89.932529  
3464.000000	89.890106  
3463.000000	89.859596  
3462.000000	89.828756  
3461.000000	89.787577  
3460.000000	89.734525  
3459.000000	89.674032  
3458.000000	89.611036  
3457.000000	89.548774  
3456.000000	89.490137  
3455.000000	89.437346  
3454.000000	89.388717  
3453.000000	89.338019  
3452.000000	89.279970  
3451.000000	89.216449  
3450.000000	89.155865  
3449.000000	89.105577  
3448.000000	89.065267  
3447.000000	89.026891  
3446.000000	88.981781  
3445.000000	88.927348  
3444.000000	88.866844  
3443.000000	88.805345  
3442.000000	88.746442  
3441.000000	88.691744  
3440.000000	88.641379  
3439.000000	88.594983  
3438.000000	88.551973  
3437.000000	88.510856  
3436.000000	88.469896  
3435.000000	88.428559  
3434.000000	88.387587  
3433.000000	88.347718  
3432.000000	88.308392  
3431.000000	88.268069  
3430.000000	88.225412  
3429.000000	88.179600  
3428.000000	88.130322  
3427.000000	88.078668  
3426.000000	88.027238  
3425.000000	87.977410  
3424.000000	87.926971  
3423.000000	87.873139  
3422.000000	87.818735  
3421.000000	87.772552  
3420.000000	87.740885  
3419.000000	87.719899  
3418.000000	87.697478  
3417.000000	87.664762  
3416.000000	87.622679  
3415.000000	87.577304  
3414.000000	87.532358  
3413.000000	87.487147  
3412.000000	87.439779  
3411.000000	87.389663  
3410.000000	87.337641  
3409.000000	87.285956  
3408.000000	87.237978  
3407.000000	87.196389  
3406.000000	87.160926  
3405.000000	87.127942  
3404.000000	87.092468  
3403.000000	87.050999  
3402.000000	87.003791  
3401.000000	86.956096  
3400.000000	86.916682  
3399.000000	86.892890  
3398.000000	86.884450  
3397.000000	86.880954  
3396.000000	86.867448  
3395.000000	86.835710  
3394.000000	86.789838  
3393.000000	86.742988  
3392.000000	86.706277  
3391.000000	86.680141  
3390.000000	86.657067  
3389.000000	86.630758  
3388.000000	86.601760  
3387.000000	86.574713  
3386.000000	86.551738  
3385.000000	86.528640  
3384.000000	86.497707  
3383.000000	86.455189  
3382.000000	86.406891  
3381.000000	86.365241  
3380.000000	86.338601  
3379.000000	86.324625  
3378.000000	86.313918  
3377.000000	86.299975  
3376.000000	86.284346  
3375.000000	86.272085  
3374.000000	86.264974  
3373.000000	86.259738  
3372.000000	86.250889  
3371.000000	86.234373  
3370.000000	86.209736  
3369.000000	86.180486  
3368.000000	86.152732  
3367.000000	86.131830  
3366.000000	86.119084  
3365.000000	86.111433  
3364.000000	86.104429  
3363.000000	86.096148  
3362.000000	86.087575  
3361.000000	86.079109  
3360.000000	86.068285  
3359.000000	86.052508  
3358.000000	86.032889  
3357.000000	86.014004  
3356.000000	85.999456  
3355.000000	85.988636  
3354.000000	85.978574  
3353.000000	85.967767  
3352.000000	85.957301  
3351.000000	85.948279  
3350.000000	85.940089  
3349.000000	85.931350  
3348.000000	85.921374  
3347.000000	85.910395  
3346.000000	85.899047  
3345.000000	85.888102  
3344.000000	85.878132  
3343.000000	85.869141  
3342.000000	85.860658  
3341.000000	85.852078  
3340.000000	85.843147  
3339.000000	85.833987  
3338.000000	85.824790  
3337.000000	85.815730  
3336.000000	85.806962  
3335.000000	85.798613  
3334.000000	85.790685  
3333.000000	85.782930  
3332.000000	85.775000  
3331.000000	85.766654  
3330.000000	85.757949  
3329.000000	85.749233  
3328.000000	85.740896  
3327.000000	85.733074  
3326.000000	85.725622  
3325.000000	85.718378  
3324.000000	85.711427  
3323.000000	85.704984  
3322.000000	85.698984  
3321.000000	85.692904  
3320.000000	85.686026  
3319.000000	85.677885  
3318.000000	85.668608  
3317.000000	85.658994  
3316.000000	85.650393  
3315.000000	85.644149  
3314.000000	85.640683  
3313.000000	85.638618  
3312.000000	85.634956  
3311.000000	85.627009  
3310.000000	85.614119  
3309.000000	85.598494  
3308.000000	85.584023  
3307.000000	85.573147  
3306.000000	85.565496  
3305.000000	85.559397  
3304.000000	85.554046  
3303.000000	85.549860  
3302.000000	85.547010  
3301.000000	85.544644  
3300.000000	85.541844  
3299.000000	85.538572  
3298.000000	85.535369  
3297.000000	85.532690  
3296.000000	85.530597  
3295.000000	85.528649  
3294.000000	85.525877  
3293.000000	85.521328  
3292.000000	85.515027  
3291.000000	85.508382  
3290.000000	85.503361  
3289.000000	85.500873  
3288.000000	85.500031  
3287.000000	85.498834  
3286.000000	85.495934  
3285.000000	85.491776  
3284.000000	85.488111  
3283.000000	85.486408  
3282.000000	85.486775  
3281.000000	85.487571  
3280.000000	85.486410  
3279.000000	85.482144  
3278.000000	85.475593  
3277.000000	85.468867  
3276.000000	85.463400  
3275.000000	85.459352  
3274.000000	85.456569  
3273.000000	85.455463  
3272.000000	85.456655  
3271.000000	85.459850  
3270.000000	85.463547  
3269.000000	85.466125  
3268.000000	85.466807  
3267.000000	85.465415  
3266.000000	85.461704  
3265.000000	85.455791  
3264.000000	85.449700  
3263.000000	85.447092  
3262.000000	85.450307  
3261.000000	85.458248  
3260.000000	85.466692  
3259.000000	85.472093  
3258.000000	85.474378  
3257.000000	85.475873  
3256.000000	85.478309  
3255.000000	85.481205  
3254.000000	85.483327  
3253.000000	85.484704  
3252.000000	85.486376  
3251.000000	85.488527  
3250.000000	85.489889  
3249.000000	85.489520  
3248.000000	85.488749  
3247.000000	85.490411  
3246.000000	85.495477  
3245.000000	85.500787  
3244.000000	85.501390  
3243.000000	85.495702  
3242.000000	85.487983  
3241.000000	85.485428  
3240.000000	85.492816  
3239.000000	85.509912  
3238.000000	85.533346  
3237.000000	85.558231  
3236.000000	85.578899  
3235.000000	85.591641  
3234.000000	85.597117  
3233.000000	85.600467  
3232.000000	85.607499  
3231.000000	85.619983  
3230.000000	85.634967  
3229.000000	85.647741  
3228.000000	85.655804  
3227.000000	85.660483  
3226.000000	85.665839  
3225.000000	85.675492  
3224.000000	85.689928  
3223.000000	85.706720  
3222.000000	85.722879  
3221.000000	85.737269  
3220.000000	85.750559  
3219.000000	85.763738  
3218.000000	85.777312  
3217.000000	85.791397  
3216.000000	85.805827  
3215.000000	85.820136  
3214.000000	85.834081  
3213.000000	85.848329  
3212.000000	85.864020  
3211.000000	85.881484  
3210.000000	85.899752  
3209.000000	85.917603  
3208.000000	85.934908  
3207.000000	85.952391  
3206.000000	85.970491  
3205.000000	85.988989  
3204.000000	86.007655  
3203.000000	86.026750  
3202.000000	86.046717  
3201.000000	86.067609  
3200.000000	86.088870  
3199.000000	86.109673  
3198.000000	86.129454  
3197.000000	86.148232  
3196.000000	86.166970  
3195.000000	86.187269  
3194.000000	86.210061  
3193.000000	86.234386  
3192.000000	86.257873  
3191.000000	86.279069  
3190.000000	86.298634  
3189.000000	86.318763  
3188.000000	86.341623  
3187.000000	86.368250  
3186.000000	86.398000  
3185.000000	86.428532  
3184.000000	86.457211  
3183.000000	86.482954  
3182.000000	86.506258  
3181.000000	86.527704  
3180.000000	86.547224  
3179.000000	86.565369  
3178.000000	86.584546  
3177.000000	86.607893  
3176.000000	86.637265  
3175.000000	86.672777  
3174.000000	86.713123  
3173.000000	86.755022  
3172.000000	86.793191  
3171.000000	86.823223  
3170.000000	86.844747  
3169.000000	86.862221  
3168.000000	86.882071  
3167.000000	86.907744  
3166.000000	86.938123  
3165.000000	86.969155  
3164.000000	86.997238  
3163.000000	87.022085  
3162.000000	87.046806  
3161.000000	87.075203  
3160.000000	87.108754  
3159.000000	87.146163  
3158.000000	87.185425  
3157.000000	87.225620  
3156.000000	87.266332  
3155.000000	87.306068  
3154.000000	87.342294  
3153.000000	87.373110  
3152.000000	87.398285  
3151.000000	87.419085  
3150.000000	87.438185  
3149.000000	87.460277  
3148.000000	87.490398  
3147.000000	87.529369  
3146.000000	87.571266  
3145.000000	87.607636  
3144.000000	87.635726  
3143.000000	87.660719  
3142.000000	87.689238  
3141.000000	87.722122  
3140.000000	87.755111  
3139.000000	87.784684  
3138.000000	87.810933  
3137.000000	87.836131  
3136.000000	87.863177  
3135.000000	87.894670  
3134.000000	87.930621  
3133.000000	87.967471  
3132.000000	88.002658  
3131.000000	88.039443  
3130.000000	88.082862  
3129.000000	88.131166  
3128.000000	88.176288  
3127.000000	88.214516  
3126.000000	88.250704  
3125.000000	88.289213  
3124.000000	88.326359  
3123.000000	88.356032  
3122.000000	88.378962  
3121.000000	88.401723  
3120.000000	88.427725  
3119.000000	88.452595  
3118.000000	88.468997  
3117.000000	88.475324  
3116.000000	88.480663  
3115.000000	88.499979  
3114.000000	88.541777  
3113.000000	88.601251  
3112.000000	88.666471  
3111.000000	88.730807  
3110.000000	88.794472  
3109.000000	88.853951  
3108.000000	88.898328  
3107.000000	88.920302  
3106.000000	88.925868  
3105.000000	88.929521  
3104.000000	88.941765  
3103.000000	88.965294  
3102.000000	89.000523  
3101.000000	89.048223  
3100.000000	89.106904  
3099.000000	89.172006  
3098.000000	89.237687  
3097.000000	89.296992  
3096.000000	89.342597  
3095.000000	89.371423  
3094.000000	89.388113  
3093.000000	89.401608  
3092.000000	89.418615  
3091.000000	89.442270  
3090.000000	89.474254  
3089.000000	89.513605  
3088.000000	89.554407  
3087.000000	89.588977  
3086.000000	89.614041  
3085.000000	89.631421  
3084.000000	89.644632  
3083.000000	89.657265  
3082.000000	89.673305  
3081.000000	89.695753  
3080.000000	89.724139  
3079.000000	89.755688  
3078.000000	89.789085  
3077.000000	89.825041  
3076.000000	89.862880  
3075.000000	89.898359  
3074.000000	89.925933  
3073.000000	89.942649  
3072.000000	89.950101  
3071.000000	89.954496  
3070.000000	89.963968  
3069.000000	89.983526  
3068.000000	90.012086  
3067.000000	90.044488  
3066.000000	90.077012  
3065.000000	90.109910  
3064.000000	90.143749  
3063.000000	90.175150  
3062.000000	90.198357  
3061.000000	90.210834  
3060.000000	90.216408  
3059.000000	90.223396  
3058.000000	90.238743  
3057.000000	90.263060  
3056.000000	90.290500  
3055.000000	90.313779  
3054.000000	90.330524  
3053.000000	90.344649  
3052.000000	90.362294  
3051.000000	90.386633  
3050.000000	90.415272  
3049.000000	90.440833  
3048.000000	90.455708  
3047.000000	90.459808  
3046.000000	90.464859  
3045.000000	90.486723  
3044.000000	90.529997  
3043.000000	90.579558  
3042.000000	90.611603  
3041.000000	90.615940  
3040.000000	90.605415  
3039.000000	90.603452  
3038.000000	90.621925  
3037.000000	90.651530  
3036.000000	90.673134  
3035.000000	90.677865  
3034.000000	90.675177  
3033.000000	90.682544  
3032.000000	90.710416  
3031.000000	90.757567  
3030.000000	90.816004  
3029.000000	90.877162  
3028.000000	90.937458  
3027.000000	91.001832  
3026.000000	91.076726  
3025.000000	91.153310  
3024.000000	91.204106  
3023.000000	91.208990  
3022.000000	91.184272  
3021.000000	91.174719  
3020.000000	91.213240  
3019.000000	91.294865  
3018.000000	91.388987  
3017.000000	91.466050  
3016.000000	91.510376  
3015.000000	91.521090  
3014.000000	91.512959  
3013.000000	91.511781  
3012.000000	91.538603  
3011.000000	91.595507  
3010.000000	91.666684  
3009.000000	91.730912  
3008.000000	91.773638  
3007.000000	91.793440  
3006.000000	91.800265  
3005.000000	91.804584  
3004.000000	91.807586  
3003.000000	91.805223  
3002.000000	91.800907  
3001.000000	91.808890  
3000.000000	91.844284  
2999.000000	91.910987  
2998.000000	91.992695  
2997.000000	92.049869  
2996.000000	92.037421  
2995.000000	91.944594  
2994.000000	91.816782  
2993.000000	91.719937  
2992.000000	91.678305  
2991.000000	91.660863  
2990.000000	91.629224  
2989.000000	91.578494  
2988.000000	91.525079  
2987.000000	91.476233  
2986.000000	91.425546  
2985.000000	91.362158  
2984.000000	91.268100  
2983.000000	91.120180  
2982.000000	90.914751  
2981.000000	90.684903  
2980.000000	90.475756  
2979.000000	90.303292  
2978.000000	90.148092  
2977.000000	89.981389  
2976.000000	89.781338  
2975.000000	89.532742  
2974.000000	89.235494  
2973.000000	88.915449  
2972.000000	88.606142  
2971.000000	88.312088  
2970.000000	88.005877  
2969.000000	87.668499  
2968.000000	87.316441  
2967.000000	86.976643  
2966.000000	86.644348  
2965.000000	86.282595  
2964.000000	85.863288  
2963.000000	85.399575  
2962.000000	84.937523  
2961.000000	84.522067  
2960.000000	84.173218  
2959.000000	83.889173  
2958.000000	83.664695  
2957.000000	83.499963  
2956.000000	83.390772  
2955.000000	83.318105  
2954.000000	83.256500  
2953.000000	83.191857  
2952.000000	83.122122  
2951.000000	83.037690  
2950.000000	82.909178  
2949.000000	82.702365  
2948.000000	82.402799  
2947.000000	82.021705  
2946.000000	81.579815  
2945.000000	81.088208  
2944.000000	80.541790  
2943.000000	79.925245  
2942.000000	79.224311  
2941.000000	78.435312  
2940.000000	77.566633  
2939.000000	76.631161  
2938.000000	75.638294  
2937.000000	74.595091  
2936.000000	73.514345  
2935.000000	72.416731  
2934.000000	71.321930  
2933.000000	70.241910  
2932.000000	69.190429  
2931.000000	68.198602  
2930.000000	67.310014  
2929.000000	66.553203  
2928.000000	65.925018  
2927.000000	65.410573  
2926.000000	65.017308  
2925.000000	64.783209  
2924.000000	64.756460  
2923.000000	64.976538  
2922.000000	65.469151  
2921.000000	66.239582  
2920.000000	67.260889  
2919.000000	68.473628  
2918.000000	69.802819  
2917.000000	71.177710  
2916.000000	72.546652  
2915.000000	73.888856  
2914.000000	75.212118  
2913.000000	76.522294  
2912.000000	77.785583  
2911.000000	78.932314  
2910.000000	79.910875  
2909.000000	80.733775  
2908.000000	81.460641  
2907.000000	82.138432  
2906.000000	82.767048  
2905.000000	83.321444  
2904.000000	83.795642  
2903.000000	84.219339  
2902.000000	84.636051  
2901.000000	85.069617  
2900.000000	85.512208  
2899.000000	85.942442  
2898.000000	86.352361  
2897.000000	86.751925  
2896.000000	87.147540  
2895.000000	87.527206  
2894.000000	87.875716  
2893.000000	88.198664  
2892.000000	88.518695  
2891.000000	88.847966  
2890.000000	89.174115  
2889.000000	89.474429  
2888.000000	89.735034  
2887.000000	89.955150  
2886.000000	90.142525  
2885.000000	90.308560  
2884.000000	90.459029  
2883.000000	90.584551  
2882.000000	90.668038  
2881.000000	90.706482  
2880.000000	90.716043  
2879.000000	90.707605  
2878.000000	90.665665  
2877.000000	90.562947  
2876.000000	90.392993  
2875.000000	90.179739  
2874.000000	89.958206  
2873.000000	89.754451  
2872.000000	89.580175  
2871.000000	89.431924  
2870.000000	89.289841  
2869.000000	89.123823  
2868.000000	88.904947  
2867.000000	88.607873  
2866.000000	88.205545  
2865.000000	87.673150  
2864.000000	87.002528  
2863.000000	86.205330  
2862.000000	85.298260  
2861.000000	84.293971  
2860.000000	83.213338  
2859.000000	82.100174  
2858.000000	81.013897  
2857.000000	80.012352  
2856.000000	79.152759  
2855.000000	78.509412  
2854.000000	78.174227  
2853.000000	78.222250  
2852.000000	78.670700  
2851.000000	79.469226  
2850.000000	80.529177  
2849.000000	81.764529  
2848.000000	83.112523  
2847.000000	84.525870  
2846.000000	85.954752  
2845.000000	87.342910  
2844.000000	88.643517  
2843.000000	89.834842  
2842.000000	90.917966  
2841.000000	91.901218  
2840.000000	92.788062  
2839.000000	93.576431  
2838.000000	94.264446  
2837.000000	94.855341  
2836.000000	95.357174  
2835.000000	95.778042  
2834.000000	96.124435  
2833.000000	96.407959  
2832.000000	96.650129  
2831.000000	96.871474  
2830.000000	97.074345  
2829.000000	97.247135  
2828.000000	97.390799  
2827.000000	97.530590  
2826.000000	97.690526  
2825.000000	97.862787  
2824.000000	98.017184  
2823.000000	98.139135  
2822.000000	98.243800  
2821.000000	98.351473  
2820.000000	98.464914  
2819.000000	98.578874  
2818.000000	98.697487  
2817.000000	98.826645  
2816.000000	98.954530  
2815.000000	99.055143  
2814.000000	99.114268  
2813.000000	99.142992  
2812.000000	99.162352  
2811.000000	99.181346  
2810.000000	99.194689  
2809.000000	99.199019  
2808.000000	99.206263  
2807.000000	99.239735  
2806.000000	99.315911  
2805.000000	99.426814  
2804.000000	99.539792  
2803.000000	99.619957  
2802.000000	99.658093  
2801.000000	99.676268  
2800.000000	99.703869  
2799.000000	99.748743  
2798.000000	99.794324  
2797.000000	99.824072  
2796.000000	99.843440  
2795.000000	99.873831  
2794.000000	99.927083  
2793.000000	99.991706  
2792.000000	100.046404 
2791.000000	100.082643 
2790.000000	100.109579 
2789.000000	100.139505 
2788.000000	100.175987 
2787.000000	100.218247 
2786.000000	100.269160 
2785.000000	100.329448 
2784.000000	100.384067 
2783.000000	100.404217 
2782.000000	100.372128 
2781.000000	100.303882 
2780.000000	100.242053 
2779.000000	100.222264 
2778.000000	100.248636 
2777.000000	100.301164 
2776.000000	100.358296 
2775.000000	100.407339 
2774.000000	100.440311 
2773.000000	100.453328 
2772.000000	100.453249 
2771.000000	100.456544 
2770.000000	100.475642 
2769.000000	100.508415 
2768.000000	100.542813 
2767.000000	100.569091 
2766.000000	100.586839 
2765.000000	100.602905 
2764.000000	100.624559 
2763.000000	100.653217 
2762.000000	100.682900 
2761.000000	100.705383 
2760.000000	100.717860 
2759.000000	100.725483 
2758.000000	100.736705 
2757.000000	100.756138 
2756.000000	100.782152 
2755.000000	100.809984 
2754.000000	100.836091 
2753.000000	100.860048 
2752.000000	100.883430 
2751.000000	100.907428 
2750.000000	100.931148 
2749.000000	100.952140 
2748.000000	100.968924 
2747.000000	100.982496 
2746.000000	100.995583 
2745.000000	101.010693 
2744.000000	101.028737 
2743.000000	101.049159 
2742.000000	101.070587 
2741.000000	101.091820 
2740.000000	101.112879 
2739.000000	101.135150 
2738.000000	101.159607 
2737.000000	101.184372 
2736.000000	101.205056 
2735.000000	101.218799 
2734.000000	101.227959 
2733.000000	101.239539 
2732.000000	101.260041 
2731.000000	101.290699 
2730.000000	101.326016 
2729.000000	101.357671 
2728.000000	101.382199 
2727.000000	101.403700 
2726.000000	101.427851 
2725.000000	101.453404 
2724.000000	101.472974 
2723.000000	101.483262 
2722.000000	101.490917 
2721.000000	101.505611 
2720.000000	101.529253 
2719.000000	101.555197 
2718.000000	101.576648 
2717.000000	101.593057 
2716.000000	101.608924 
2715.000000	101.629361 
2714.000000	101.656996 
2713.000000	101.690783 
2712.000000	101.726677 
2711.000000	101.760245 
2710.000000	101.789399 
2709.000000	101.815385 
2708.000000	101.842753 
2707.000000	101.877162 
2706.000000	101.918849 
2705.000000	101.957628 
2704.000000	101.980197 
2703.000000	101.984423 
2702.000000	101.982924 
2701.000000	101.989529 
2700.000000	102.004313 
2699.000000	102.017668 
2698.000000	102.024851 
2697.000000	102.030592 
2696.000000	102.041700 
2695.000000	102.060682 
2694.000000	102.086050 
2693.000000	102.113337 
2692.000000	102.135536 
2691.000000	102.147590 
2690.000000	102.152021 
2689.000000	102.157460 
2688.000000	102.169990 
2687.000000	102.188220 
2686.000000	102.206985 
2685.000000	102.222472 
2684.000000	102.233239 
2683.000000	102.239982 
2682.000000	102.246483 
2681.000000	102.258356 
2680.000000	102.278629 
2679.000000	102.305691 
2678.000000	102.336465 
2677.000000	102.369522 
2676.000000	102.403352 
2675.000000	102.432647 
2674.000000	102.448968 
2673.000000	102.446637 
2672.000000	102.428543 
2671.000000	102.407406 
2670.000000	102.399401 
2669.000000	102.413734 
2668.000000	102.448383 
2667.000000	102.493504 
2666.000000	102.539048 
2665.000000	102.579854 
2664.000000	102.615488 
2663.000000	102.648281 
2662.000000	102.680425 
2661.000000	102.709926 
2660.000000	102.730477 
2659.000000	102.738599 
2658.000000	102.740512 
2657.000000	102.747906 
2656.000000	102.764878 
2655.000000	102.783178 
2654.000000	102.792607 
2653.000000	102.792913 
2652.000000	102.792754 
2651.000000	102.799293 
2650.000000	102.812720 
2649.000000	102.830066 
2648.000000	102.850219 
2647.000000	102.873830 
2646.000000	102.900383 
2645.000000	102.927343 
2644.000000	102.952522 
2643.000000	102.977001 
2642.000000	103.005240 
2641.000000	103.041428 
2640.000000	103.085006 
2639.000000	103.129960 
2638.000000	103.169074 
2637.000000	103.198394 
2636.000000	103.217075 
2635.000000	103.224583 
2634.000000	103.221061 
2633.000000	103.212352 
2632.000000	103.211595 
2631.000000	103.229871 
2630.000000	103.263542 
2629.000000	103.294248 
2628.000000	103.306345 
2627.000000	103.302317 
2626.000000	103.298407 
2625.000000	103.305347 
2624.000000	103.318247 
2623.000000	103.326827 
2622.000000	103.329332 
2621.000000	103.332839 
2620.000000	103.343756 
2619.000000	103.362984 
2618.000000	103.388590 
2617.000000	103.417919 
2616.000000	103.446661 
2615.000000	103.469589 
2614.000000	103.483768 
2613.000000	103.490292 
2612.000000	103.493594 
2611.000000	103.499575 
2610.000000	103.512458 
2609.000000	103.531405 
2608.000000	103.550903 
2607.000000	103.566520 
2606.000000	103.579774 
2605.000000	103.595347 
2604.000000	103.614966 
2603.000000	103.636601 
2602.000000	103.658291 
2601.000000	103.679374 
2600.000000	103.698347 
2599.000000	103.713366 
2598.000000	103.725941 
2597.000000	103.741006 
2596.000000	103.761141 
2595.000000	103.782749 
2594.000000	103.799887 
2593.000000	103.810879 
2592.000000	103.819709 
2591.000000	103.831741 
2590.000000	103.848563 
2589.000000	103.867300 
2588.000000	103.884002 
2587.000000	103.897658 
2586.000000	103.911136 
2585.000000	103.928511 
2584.000000	103.950949 
2583.000000	103.974634 
2582.000000	103.992907 
2581.000000	104.001089 
2580.000000	104.000015 
2579.000000	103.996842 
2578.000000	104.000755 
2577.000000	104.015914 
2576.000000	104.038839 
2575.000000	104.063318 
2574.000000	104.088317 
2573.000000	104.117703 
2572.000000	104.151862 
2571.000000	104.183710 
2570.000000	104.205740 
2569.000000	104.217711 
2568.000000	104.224785 
2567.000000	104.230481 
2566.000000	104.234263 
2565.000000	104.234849 
2564.000000	104.233110 
2563.000000	104.232212 
2562.000000	104.236214 
2561.000000	104.246992 
2560.000000	104.261472 
2559.000000	104.274512 
2558.000000	104.285637 
2557.000000	104.299653 
2556.000000	104.318603 
2555.000000	104.336943 
2554.000000	104.348418 
2553.000000	104.355104 
2552.000000	104.365292 
2551.000000	104.384019 
2550.000000	104.409563 
2549.000000	104.438175 
2548.000000	104.467958 
2547.000000	104.497199 
2546.000000	104.522422 
2545.000000	104.539610 
2544.000000	104.547117 
2543.000000	104.547915 
2542.000000	104.549030 
2541.000000	104.556671 
2540.000000	104.570985 
2539.000000	104.587457 
2538.000000	104.604039 
2537.000000	104.623935 
2536.000000	104.649134 
2535.000000	104.674531 
2534.000000	104.692735 
2533.000000	104.703017 
2532.000000	104.711090 
2531.000000	104.721220 
2530.000000	104.732308 
2529.000000	104.742245 
2528.000000	104.752123 
2527.000000	104.764572 
2526.000000	104.780297 
2525.000000	104.797652 
2524.000000	104.813917 
2523.000000	104.826251 
2522.000000	104.832955 
2521.000000	104.835489 
2520.000000	104.838963 
2519.000000	104.848286 
2518.000000	104.863923 
2517.000000	104.882000 
2516.000000	104.898463 
2515.000000	104.912778 
2514.000000	104.926921 
2513.000000	104.942029 
2512.000000	104.956901 
2511.000000	104.969711 
2510.000000	104.980739 
2509.000000	104.992889 
2508.000000	105.009002 
2507.000000	105.028444 
2506.000000	105.046537 
2505.000000	105.058366 
2504.000000	105.063100 
2503.000000	105.064749 
2502.000000	105.068906 
2501.000000	105.078216 
2500.000000	105.091374 
2499.000000	105.105380 
2498.000000	105.117978 
2497.000000	105.128339 
2496.000000	105.137053 
2495.000000	105.146559 
2494.000000	105.160189 
2493.000000	105.178435 
2492.000000	105.196255 
2491.000000	105.206808 
2490.000000	105.208965 
2489.000000	105.208952 
2488.000000	105.213119 
2487.000000	105.220075 
2486.000000	105.222648 
2485.000000	105.217182 
2484.000000	105.208680 
2483.000000	105.206147 
2482.000000	105.214208 
2481.000000	105.230537 
2480.000000	105.249915 
2479.000000	105.269516 
2478.000000	105.289551 
2477.000000	105.309345 
2476.000000	105.325058 
2475.000000	105.333420 
2474.000000	105.336994 
2473.000000	105.342947 
2472.000000	105.355293 
2471.000000	105.369958 
2470.000000	105.379229 
2469.000000	105.380478 
2468.000000	105.379562 
2467.000000	105.385846 
2466.000000	105.403583 
2465.000000	105.427317 
2464.000000	105.445644 
2463.000000	105.451141 
2462.000000	105.446918 
2461.000000	105.442905 
2460.000000	105.444417 
2459.000000	105.447383 
2458.000000	105.446154 
2457.000000	105.441459 
2456.000000	105.437433 
2455.000000	105.435206 
2454.000000	105.435199 
2453.000000	105.443164 
2452.000000	105.465900 
2451.000000	105.499017 
2450.000000	105.524791 
2449.000000	105.526532 
2448.000000	105.502558 
2447.000000	105.466645 
2446.000000	105.437576 
2445.000000	105.427023 
2444.000000	105.433530 
2443.000000	105.445050 
2442.000000	105.449992 
2441.000000	105.448371 
2440.000000	105.449963 
2439.000000	105.461045 
2438.000000	105.476813 
2437.000000	105.488467 
2436.000000	105.492695 
2435.000000	105.490193 
2434.000000	105.478798 
2433.000000	105.454438 
2432.000000	105.418616 
2431.000000	105.379654 
2430.000000	105.344771 
2429.000000	105.314296 
2428.000000	105.286714 
2427.000000	105.268158 
2426.000000	105.271747 
2425.000000	105.304587 
2424.000000	105.356479 
2423.000000	105.404860 
2422.000000	105.435457 
2421.000000	105.455793 
2420.000000	105.484084 
2419.000000	105.526348 
2418.000000	105.568190 
2417.000000	105.590017 
2416.000000	105.586377 
2415.000000	105.569403 
2414.000000	105.557434 
2413.000000	105.561457 
2412.000000	105.580472 
2411.000000	105.605658 
2410.000000	105.628701 
2409.000000	105.646790 
2408.000000	105.660569 
2407.000000	105.669832 
2406.000000	105.673650 
2405.000000	105.673699 
2404.000000	105.674847 
2403.000000	105.680938 
2402.000000	105.690313 
2401.000000	105.697802 
2400.000000	105.700552 
2399.000000	105.700549 
2398.000000	105.702149 
2397.000000	105.707985 
2396.000000	105.717285 
2395.000000	105.727336 
2394.000000	105.735705 
2393.000000	105.741299 
2392.000000	105.744703 
2391.000000	105.747831 
2390.000000	105.752363 
2389.000000	105.758098 
2388.000000	105.763274 
2387.000000	105.766856 
2386.000000	105.769772 
2385.000000	105.773448 
2384.000000	105.778015 
2383.000000	105.782705 
2382.000000	105.787003 
2381.000000	105.791041 
2380.000000	105.795160 
2379.000000	105.799382 
2378.000000	105.803421 
2377.000000	105.807027 
2376.000000	105.810225 
2375.000000	105.813228 
2374.000000	105.816295 
2373.000000	105.819602 
2372.000000	105.823171 
2371.000000	105.826876 
2370.000000	105.830547 
2369.000000	105.834126 
2368.000000	105.837732 
2367.000000	105.841633 
2366.000000	105.846082 
2365.000000	105.851148 
2364.000000	105.856774 
2363.000000	105.862731 
2362.000000	105.868713 
2361.000000	105.874527 
2360.000000	105.880178 
2359.000000	105.885806 
2358.000000	105.891529 
2357.000000	105.897375 
2356.000000	105.903337 
2355.000000	105.909460 
2354.000000	105.915849 
2353.000000	105.922600 
2352.000000	105.929710 
2351.000000	105.937075 
2350.000000	105.944582 
2349.000000	105.952194 
2348.000000	105.959959 
2347.000000	105.967934 
2346.000000	105.976123 
2345.000000	105.984471 
2344.000000	105.992918 
2343.000000	106.001463 
2342.000000	106.010216 
2341.000000	106.019339 
2340.000000	106.028901 
2339.000000	106.038796 
2338.000000	106.048825 
2337.000000	106.058857 
2336.000000	106.068896 
2335.000000	106.079015 
2334.000000	106.089272 
2333.000000	106.099697 
2332.000000	106.110294 
2331.000000	106.121016 
2330.000000	106.131762 
2329.000000	106.142441 
2328.000000	106.153070 
2327.000000	106.163758 
2326.000000	106.174589 
2325.000000	106.185494 
2324.000000	106.196251 
2323.000000	106.206609 
2322.000000	106.216438 
2321.000000	106.225803 
2320.000000	106.234893 
2319.000000	106.243878 
2318.000000	106.252813 
2317.000000	106.261646 
2316.000000	106.270297 
2315.000000	106.278727 
2314.000000	106.286941 
2313.000000	106.294944 
2312.000000	106.302696 
2311.000000	106.310141 
2310.000000	106.317231 
2309.000000	106.323955 
2308.000000	106.330398 
2307.000000	106.336768 
2306.000000	106.343315 
2305.000000	106.350216 
2304.000000	106.357323 
2303.000000	106.363974 
2302.000000	106.369349 
2301.000000	106.373361 
2300.000000	106.377214 
2299.000000	106.381768 
2298.000000	106.386281 
2297.000000	106.389400 
2296.000000	106.391285 
2295.000000	106.393914 
2294.000000	106.398846 
2293.000000	106.405597 
2292.000000	106.412825 
2291.000000	106.419956 
2290.000000	106.426729 
2289.000000	106.431847 
2288.000000	106.433638 
2287.000000	106.432103 
2286.000000	106.429651 
2285.000000	106.429266 
2284.000000	106.431383 
2283.000000	106.433161 
2282.000000	106.431151 
2281.000000	106.425188 
2280.000000	106.419539 
2279.000000	106.419207 
2278.000000	106.425510 
2277.000000	106.436157 
2276.000000	106.446988 
2275.000000	106.454720 
2274.000000	106.458718 
2273.000000	106.460878 
2272.000000	106.463578 
2271.000000	106.466948 
2270.000000	106.469194 
2269.000000	106.470221 
2268.000000	106.473192 
2267.000000	106.480637 
2266.000000	106.490321 
2265.000000	106.497114 
2264.000000	106.498883 
2263.000000	106.498442 
2262.000000	106.499882 
2261.000000	106.504740 
2260.000000	106.512083 
2259.000000	106.519907 
2258.000000	106.526359 
2257.000000	106.531254 
2256.000000	106.536744 
2255.000000	106.544905 
2254.000000	106.554346 
2253.000000	106.561081 
2252.000000	106.563506 
2251.000000	106.564944 
2250.000000	106.570338 
2249.000000	106.581284 
2248.000000	106.594922 
2247.000000	106.606059 
2246.000000	106.611312 
2245.000000	106.611306 
2244.000000	106.610509 
2243.000000	106.613073 
2242.000000	106.618262 
2241.000000	106.621774 
2240.000000	106.621444 
2239.000000	106.619584 
2238.000000	106.619074 
2237.000000	106.619711 
2236.000000	106.620614 
2235.000000	106.623821 
2234.000000	106.632361 
2233.000000	106.645622 
2232.000000	106.659022 
2231.000000	106.668785 
2230.000000	106.674878 
2229.000000	106.678522 
2228.000000	106.679579 
2227.000000	106.677328 
2226.000000	106.672136 
2225.000000	106.665435 
2224.000000	106.658833 
2223.000000	106.654128 
2222.000000	106.653736 
2221.000000	106.659353 
2220.000000	106.669636 
2219.000000	106.680172 
2218.000000	106.686905 
2217.000000	106.690182 
2216.000000	106.694302 
2215.000000	106.702126 
2214.000000	106.710739 
2213.000000	106.714248 
2212.000000	106.710864 
2211.000000	106.705428 
2210.000000	106.703891 
2209.000000	106.706515 
2208.000000	106.708488 
2207.000000	106.706738 
2206.000000	106.704154 
2205.000000	106.706107 
2204.000000	106.714478 
2203.000000	106.726109 
2202.000000	106.736264 
2201.000000	106.743149 
2200.000000	106.748765 
2199.000000	106.756338 
2198.000000	106.767207 
2197.000000	106.779473 
2196.000000	106.789291 
2195.000000	106.793981 
2194.000000	106.794482 
2193.000000	106.794962 
2192.000000	106.799154 
2191.000000	106.806731 
2190.000000	106.813644 
2189.000000	106.816536 
2188.000000	106.816819 
2187.000000	106.819832 
2186.000000	106.829690 
2185.000000	106.845764 
2184.000000	106.863026 
2183.000000	106.876046 
2182.000000	106.882854 
2181.000000	106.885225 
2180.000000	106.886683 
2179.000000	106.889714 
2178.000000	106.894518 
2177.000000	106.899981 
2176.000000	106.905473 
2175.000000	106.911580 
2174.000000	106.918834 
2173.000000	106.925932 
2172.000000	106.930508 
2171.000000	106.932434 
2170.000000	106.935225 
2169.000000	106.942420 
2168.000000	106.952660 
2167.000000	106.960517 
2166.000000	106.963045 
2165.000000	106.963200 
2164.000000	106.965540 
2163.000000	106.970089 
2162.000000	106.972876 
2161.000000	106.971476 
2160.000000	106.967296 
2159.000000	106.962783 
2158.000000	106.959172 
2157.000000	106.958009 
2156.000000	106.962164 
2155.000000	106.972991 
2154.000000	106.987599 
2153.000000	107.000437 
2152.000000	107.007847 
2151.000000	107.009985 
2150.000000	107.009084 
2149.000000	107.007401 
2148.000000	107.006545 
2147.000000	107.007958 
2146.000000	107.013304 
2145.000000	107.023524 
2144.000000	107.037132 
2143.000000	107.049828 
2142.000000	107.057762 
2141.000000	107.061032 
2140.000000	107.062791 
2139.000000	107.065213 
2138.000000	107.067583 
2137.000000	107.068862 
2136.000000	107.069945 
2135.000000	107.072190 
2134.000000	107.075165 
2133.000000	107.077415 
2132.000000	107.078778 
2131.000000	107.080708 
2130.000000	107.084508 
2129.000000	107.090128 
2128.000000	107.096576 
2127.000000	107.102694 
2126.000000	107.107555 
2125.000000	107.110724 
2124.000000	107.112444 
2123.000000	107.113639 
2122.000000	107.115544 
2121.000000	107.118929 
2120.000000	107.123615 
2119.000000	107.128669 
2118.000000	107.133154 
2117.000000	107.136866 
2116.000000	107.140223 
2115.000000	107.143688 
2114.000000	107.147427 
2113.000000	107.151350 
2112.000000	107.155146 
2111.000000	107.158358 
2110.000000	107.160703 
2109.000000	107.162441 
2108.000000	107.164284 
2107.000000	107.166665 
2106.000000	107.169505 
2105.000000	107.172559 
2104.000000	107.175601 
2103.000000	107.178181 
2102.000000	107.179750 
2101.000000	107.180309 
2100.000000	107.180596 
2099.000000	107.181399 
2098.000000	107.182806 
2097.000000	107.184479 
2096.000000	107.186196 
2095.000000	107.187971 
2094.000000	107.189821 
2093.000000	107.191705 
2092.000000	107.193655 
2091.000000	107.195717 
2090.000000	107.197761 
2089.000000	107.199561 
2088.000000	107.201069 
2087.000000	107.202368 
2086.000000	107.203504 
2085.000000	107.204683 
2084.000000	107.206418 
2083.000000	107.209054 
2082.000000	107.211993 
2081.000000	107.214108 
2080.000000	107.215052 
2079.000000	107.215403 
2078.000000	107.215758 
2077.000000	107.216583 
2076.000000	107.218717 
2075.000000	107.222711 
2074.000000	107.227539 
2073.000000	107.231312 
2072.000000	107.233281 
2071.000000	107.233876 
2070.000000	107.233348 
2069.000000	107.232139 
2068.000000	107.232435 
2067.000000	107.236646 
2066.000000	107.244255 
2065.000000	107.251717 
2064.000000	107.256018 
2063.000000	107.257254 
2062.000000	107.257369 
2061.000000	107.258337 
2060.000000	107.261425 
2059.000000	107.266391 
2058.000000	107.271221 
2057.000000	107.274538 
2056.000000	107.278045 
2055.000000	107.284264 
2054.000000	107.291794 
2053.000000	107.295950 
2052.000000	107.295064 
2051.000000	107.292940 
2050.000000	107.293731 
2049.000000	107.296847 
2048.000000	107.299956 
2047.000000	107.304206 
2046.000000	107.312492 
2045.000000	107.323323 
2044.000000	107.330407 
2043.000000	107.329624 
2042.000000	107.323015 
2041.000000	107.316187 
2040.000000	107.312575 
2039.000000	107.311626 
2038.000000	107.311312 
2037.000000	107.310290 
2036.000000	107.308413 
2035.000000	107.306479 
2034.000000	107.305582 
2033.000000	107.305987 
2032.000000	107.306395 
2031.000000	107.304943 
2030.000000	107.301362 
2029.000000	107.297889 
2028.000000	107.296994 
2027.000000	107.298170 
2026.000000	107.297895 
2025.000000	107.293631 
2024.000000	107.286645 
2023.000000	107.280548 
2022.000000	107.277364 
2021.000000	107.276305 
2020.000000	107.275598 
2019.000000	107.274088 
2018.000000	107.271123 
2017.000000	107.266626 
2016.000000	107.261907 
2015.000000	107.258849 
2014.000000	107.257750 
2013.000000	107.257414 
2012.000000	107.257800 
2011.000000	107.260654 
2010.000000	107.266239 
2009.000000	107.271120 
2008.000000	107.270831 
2007.000000	107.263821 
2006.000000	107.252395 
2005.000000	107.241014 
2004.000000	107.233783 
2003.000000	107.232233 
2002.000000	107.234848 
2001.000000	107.238398 
2000.000000	107.241020 
1999.000000	107.242730 
1998.000000	107.243242 
1997.000000	107.241354 
1996.000000	107.237235 
1995.000000	107.233301 
1994.000000	107.231059 
1993.000000	107.228542 
1992.000000	107.222647 
1991.000000	107.213841 
1990.000000	107.206547 
1989.000000	107.204288 
1988.000000	107.206874 
1987.000000	107.212302 
1986.000000	107.219060 
1985.000000	107.226377 
1984.000000	107.233837 
1983.000000	107.241456 
1982.000000	107.249357 
1981.000000	107.256574 
1980.000000	107.261185 
1979.000000	107.261589 
1978.000000	107.257890 
1977.000000	107.252065 
1976.000000	107.246891 
1975.000000	107.244469 
1974.000000	107.245050 
1973.000000	107.246928 
1972.000000	107.247261 
1971.000000	107.243616 
1970.000000	107.236031 
1969.000000	107.228678 
1968.000000	107.227901 
1967.000000	107.235886 
1966.000000	107.246631 
1965.000000	107.251618 
1964.000000	107.249745 
1963.000000	107.247345 
1962.000000	107.250178 
1961.000000	107.256816 
1960.000000	107.260708 
1959.000000	107.257618 
1958.000000	107.248847 
1957.000000	107.238871 
1956.000000	107.231766 
1955.000000	107.229716 
1954.000000	107.232834 
1953.000000	107.239392 
1952.000000	107.246246 
1951.000000	107.250496 
1950.000000	107.251377 
1949.000000	107.250634 
1948.000000	107.251066 
1947.000000	107.254198 
1946.000000	107.259676 
1945.000000	107.266569 
1944.000000	107.274321 
1943.000000	107.281864 
1942.000000	107.286956 
1941.000000	107.289062 
1940.000000	107.290736 
1939.000000	107.292693 
1938.000000	107.292061 
1937.000000	107.287841 
1936.000000	107.284124 
1935.000000	107.285600 
1934.000000	107.291160 
1933.000000	107.295130 
1932.000000	107.293822 
1931.000000	107.288882 
1930.000000	107.284339 
1929.000000	107.282003 
1928.000000	107.280785 
1927.000000	107.278368 
1926.000000	107.274414 
1925.000000	107.271087 
1924.000000	107.271101 
1923.000000	107.274560 
1922.000000	107.277730 
1921.000000	107.277860 
1920.000000	107.275869 
1919.000000	107.273183 
1918.000000	107.270133 
1917.000000	107.266571 
1916.000000	107.263451 
1915.000000	107.261872 
1914.000000	107.260835 
1913.000000	107.258751 
1912.000000	107.255841 
1911.000000	107.254025 
1910.000000	107.254647 
1909.000000	107.256747 
1908.000000	107.257650 
1907.000000	107.255384 
1906.000000	107.250394 
1905.000000	107.244906 
1904.000000	107.241379 
1903.000000	107.240942 
1902.000000	107.242501 
1901.000000	107.243063 
1900.000000	107.239827 
1899.000000	107.232157 
1898.000000	107.222507 
1897.000000	107.215165 
1896.000000	107.212425 
1895.000000	107.212060 
1894.000000	107.209125 
1893.000000	107.202011 
1892.000000	107.193953 
1891.000000	107.188412 
1890.000000	107.184618 
1889.000000	107.178815 
1888.000000	107.170022 
1887.000000	107.161745 
1886.000000	107.156440 
1885.000000	107.152324 
1884.000000	107.146070 
1883.000000	107.136115 
1882.000000	107.123388 
1881.000000	107.110507 
1880.000000	107.100260 
1879.000000	107.093322 
1878.000000	107.087603 
1877.000000	107.080630 
1876.000000	107.072450 
1875.000000	107.065107 
1874.000000	107.059612 
1873.000000	107.054760 
1872.000000	107.048806 
1871.000000	107.040813 
1870.000000	107.031019 
1869.000000	107.021283 
1868.000000	107.012631 
1867.000000	107.004714 
1866.000000	106.999180 
1865.000000	106.997262 
1864.000000	106.998184 
1863.000000	107.000999 
1862.000000	107.003319 
1861.000000	107.001024 
1860.000000	106.992893 
1859.000000	106.983445 
1858.000000	106.977176 
1857.000000	106.971518 
1856.000000	106.959875 
1855.000000	106.942029 
1854.000000	106.927121 
1853.000000	106.923839 
1852.000000	106.931779 
1851.000000	106.940621 
1850.000000	106.939384 
1849.000000	106.927091 
1848.000000	106.912157 
1847.000000	106.903079 
1846.000000	106.901753 
1845.000000	106.906135 
1844.000000	106.907702 
1843.000000	106.893733 
1842.000000	106.867084 
1841.000000	106.842455 
1840.000000	106.829095 
1839.000000	106.832954 
1838.000000	106.854455 
1837.000000	106.881511 
1836.000000	106.899096 
1835.000000	106.904935 
1834.000000	106.904981 
1833.000000	106.902992 
1832.000000	106.900736 
1831.000000	106.901984 
1830.000000	106.907176 
1829.000000	106.899992 
1828.000000	106.876795 
1827.000000	106.860899 
1826.000000	106.860510 
1825.000000	106.864643 
1824.000000	106.863294 
1823.000000	106.858942 
1822.000000	106.855913 
1821.000000	106.845991 
1820.000000	106.820645 
1819.000000	106.783118 
1818.000000	106.742966 
1817.000000	106.703936 
1816.000000	106.666128 
1815.000000	106.634904 
1814.000000	106.617163 
1813.000000	106.615156 
1812.000000	106.620336 
1811.000000	106.612416 
1810.000000	106.574219 
1809.000000	106.514466 
1808.000000	106.463604 
1807.000000	106.443259 
1806.000000	106.452992 
1805.000000	106.476268 
1804.000000	106.490688 
1803.000000	106.478768 
1802.000000	106.435796 
1801.000000	106.379454 
1800.000000	106.330865 
1799.000000	106.287673 
1798.000000	106.234190 
1797.000000	106.163084 
1796.000000	106.080832 
1795.000000	105.998398 
1794.000000	105.926663 
1793.000000	105.885971 
1792.000000	105.882018 
1791.000000	105.870995 
1790.000000	105.822150 
1789.000000	105.760178 
1788.000000	105.713336 
1787.000000	105.688776 
1786.000000	105.676031 
1785.000000	105.659492 
1784.000000	105.635605 
1783.000000	105.611385 
1782.000000	105.580566 
1781.000000	105.529161 
1780.000000	105.452727 
1779.000000	105.361600 
1778.000000	105.270449 
1777.000000	105.182429 
1776.000000	105.097871 
1775.000000	105.019877 
1774.000000	104.947435 
1773.000000	104.879255 
1772.000000	104.803998 
1771.000000	104.701619 
1770.000000	104.589200 
1769.000000	104.496883 
1768.000000	104.422618 
1767.000000	104.357666 
1766.000000	104.296303 
1765.000000	104.233125 
1764.000000	104.155739 
1763.000000	104.055627 
1762.000000	103.935111 
1761.000000	103.809286 
1760.000000	103.708798 
1759.000000	103.655503 
1758.000000	103.630376 
1757.000000	103.590156 
1756.000000	103.510235 
1755.000000	103.404397 
1754.000000	103.292499 
1753.000000	103.167338 
1752.000000	103.020996 
1751.000000	102.874351 
1750.000000	102.751491 
1749.000000	102.638748 
1748.000000	102.519365 
1747.000000	102.408664 
1746.000000	102.327481 
1745.000000	102.276466 
1744.000000	102.235368 
1743.000000	102.183950 
1742.000000	102.117973 
1741.000000	102.041782 
1740.000000	101.954734 
1739.000000	101.852085 
1738.000000	101.739048 
1737.000000	101.630772 
1736.000000	101.533004 
1735.000000	101.448593 
1734.000000	101.372859 
1733.000000	101.277486 
1732.000000	101.175535 
1731.000000	101.098860 
1730.000000	101.028453 
1729.000000	100.942992 
1728.000000	100.847533 
1727.000000	100.760003 
1726.000000	100.682611 
1725.000000	100.608984 
1724.000000	100.538185 
1723.000000	100.475349 
1722.000000	100.419749 
1721.000000	100.361844 
1720.000000	100.292968 
1719.000000	100.209828 
1718.000000	100.117548 
1717.000000	100.022018 
1716.000000	99.934977  
1715.000000	99.869644  
1714.000000	99.814450  
1713.000000	99.750810  
1712.000000	99.685281  
1711.000000	99.628780  
1710.000000	99.570966  
1709.000000	99.493772  
1708.000000	99.404766  
1707.000000	99.330763  
1706.000000	99.285148  
1705.000000	99.245152  
1704.000000	99.187380  
1703.000000	99.114453  
1702.000000	99.009015  
1701.000000	98.840289  
1700.000000	98.660935  
1699.000000	98.572130  
1698.000000	98.570974  
1697.000000	98.581662  
1696.000000	98.511941  
1695.000000	98.343556  
1694.000000	98.174973  
1693.000000	98.071705  
1692.000000	97.997528  
1691.000000	97.913903  
1690.000000	97.809052  
1689.000000	97.689223  
1688.000000	97.564763  
1687.000000	97.441328  
1686.000000	97.308175  
1685.000000	97.168003  
1684.000000	97.044008  
1683.000000	96.911465  
1682.000000	96.774689  
1681.000000	96.654870  
1680.000000	96.507794  
1679.000000	96.341796  
1678.000000	96.185618  
1677.000000	96.052388  
1676.000000	95.920836  
1675.000000	95.770628  
1674.000000	95.601344  
1673.000000	95.430892  
1672.000000	95.258151  
1671.000000	95.064513  
1670.000000	94.850633  
1669.000000	94.621088  
1668.000000	94.393512  
1667.000000	94.210140  
1666.000000	94.079368  
1665.000000	93.965766  
1664.000000	93.831404  
1663.000000	93.659149  
1662.000000	93.451273  
1661.000000	93.232934  
1660.000000	93.036788  
1659.000000	92.867213  
1658.000000	92.714671  
1657.000000	92.574562  
1656.000000	92.438766  
1655.000000	92.267360  
1654.000000	92.047261  
1653.000000	91.749263  
1652.000000	91.371049  
1651.000000	91.107270  
1650.000000	91.009075  
1649.000000	90.910588  
1648.000000	90.796402  
1647.000000	90.682042  
1646.000000	90.496153  
1645.000000	90.180141  
1644.000000	89.856245  
1643.000000	89.585608  
1642.000000	89.352851  
1641.000000	89.132808  
1640.000000	88.929088  
1639.000000	88.765152  
1638.000000	88.648680  
1637.000000	88.566011  
1636.000000	88.501045  
1635.000000	88.403871  
1634.000000	88.282562  
1633.000000	88.194787  
1632.000000	88.107597  
1631.000000	87.992213  
1630.000000	87.866948  
1629.000000	87.767690  
1628.000000	87.702956  
1627.000000	87.648077  
1626.000000	87.582214  
1625.000000	87.505769  
1624.000000	87.433226  
1623.000000	87.373411  
1622.000000	87.307811  
1621.000000	87.235267  
1620.000000	87.183763  
1619.000000	87.161136  
1618.000000	87.163569  
1617.000000	87.176459  
1616.000000	87.164000  
1615.000000	87.145547  
1614.000000	87.180773  
1613.000000	87.246781  
1612.000000	87.287808  
1611.000000	87.294390  
1610.000000	87.289619  
1609.000000	87.283927  
1608.000000	87.267022  
1607.000000	87.246635  
1606.000000	87.244571  
1605.000000	87.265950  
1604.000000	87.296139  
1603.000000	87.326634  
1602.000000	87.364586  
1601.000000	87.408694  
1600.000000	87.447740  
1599.000000	87.480038  
1598.000000	87.515311  
1597.000000	87.558933  
1596.000000	87.608399  
1595.000000	87.665663  
1594.000000	87.738008  
1593.000000	87.822752  
1592.000000	87.904072  
1591.000000	87.967676  
1590.000000	88.011379  
1589.000000	88.044106  
1588.000000	88.081819  
1587.000000	88.140418  
1586.000000	88.217637  
1585.000000	88.288147  
1584.000000	88.334138  
1583.000000	88.365001  
1582.000000	88.405927  
1581.000000	88.466971  
1580.000000	88.528883  
1579.000000	88.565516  
1578.000000	88.575242  
1577.000000	88.600639  
1576.000000	88.662976  
1575.000000	88.717508  
1574.000000	88.756579  
1573.000000	88.804714  
1572.000000	88.854698  
1571.000000	88.911887  
1570.000000	88.985891  
1569.000000	89.035682  
1568.000000	89.026750  
1567.000000	89.007449  
1566.000000	89.019980  
1565.000000	89.054736  
1564.000000	89.091054  
1563.000000	89.111144  
1562.000000	89.116780  
1561.000000	89.101310  
1560.000000	89.074334  
1559.000000	89.157738  
1558.000000	89.228019  
1557.000000	89.186177  
1556.000000	89.211398  
1555.000000	89.245862  
1554.000000	89.255555  
1553.000000	89.239821  
1552.000000	89.234234  
1551.000000	89.228972  
1550.000000	89.206316  
1549.000000	89.160041  
1548.000000	89.107097  
1547.000000	89.063883  
1546.000000	89.028420  
1545.000000	89.012999  
1544.000000	89.023226  
1543.000000	89.019290  
1542.000000	88.955384  
1541.000000	88.911995  
1540.000000	88.986806  
1539.000000	89.028595  
1538.000000	88.992977  
1537.000000	88.999523  
1536.000000	89.014998  
1535.000000	89.005312  
1534.000000	88.967350  
1533.000000	88.925201  
1532.000000	88.865498  
1531.000000	88.786467  
1530.000000	88.686204  
1529.000000	88.553890  
1528.000000	88.419029  
1527.000000	88.329187  
1526.000000	88.286517  
1525.000000	88.250819  
1524.000000	88.196919  
1523.000000	88.123747  
1522.000000	88.053235  
1521.000000	87.975993  
1520.000000	87.872566  
1519.000000	87.784694  
1518.000000	87.721834  
1517.000000	87.641833  
1516.000000	87.513624  
1515.000000	87.355530  
1514.000000	87.211374  
1513.000000	87.081356  
1512.000000	86.966902  
1511.000000	86.882949  
1510.000000	86.824023  
1509.000000	86.741845  
1508.000000	86.648695  
1507.000000	86.658524  
1506.000000	86.628964  
1505.000000	86.484827  
1504.000000	86.388070  
1503.000000	86.278383  
1502.000000	86.103646  
1501.000000	85.857710  
1500.000000	85.579479  
1499.000000	85.276617  
1498.000000	84.910283  
1497.000000	84.440216  
1496.000000	83.896208  
1495.000000	83.369667  
1494.000000	82.915447  
1493.000000	82.515295  
1492.000000	82.139562  
1491.000000	81.823570  
1490.000000	81.693834  
1489.000000	81.838435  
1488.000000	82.168074  
1487.000000	82.511363  
1486.000000	82.751918  
1485.000000	82.853102  
1484.000000	82.834927  
1483.000000	82.730911  
1482.000000	82.579774  
1481.000000	82.436476  
1480.000000	82.351368  
1479.000000	82.350054  
1478.000000	82.455132  
1477.000000	82.693229  
1476.000000	83.039542  
1475.000000	83.394761  
1474.000000	83.666774  
1473.000000	83.821994  
1472.000000	83.825597  
1471.000000	83.694095  
1470.000000	83.540521  
1469.000000	83.444679  
1468.000000	83.425932  
1467.000000	83.493796  
1466.000000	83.672607  
1465.000000	83.988217  
1464.000000	84.380734  
1463.000000	84.740446  
1462.000000	85.035771  
1461.000000	85.284732  
1460.000000	85.503714  
1459.000000	85.709940  
1458.000000	85.983607  
1457.000000	86.355004  
1456.000000	86.667993  
1455.000000	86.892459  
1454.000000	87.119853  
1453.000000	87.339286  
1452.000000	87.520089  
1451.000000	87.641085  
1450.000000	87.724463  
1449.000000	87.807584  
1448.000000	87.914110  
1447.000000	88.021907  
1446.000000	88.089465  
1445.000000	88.111598  
1444.000000	88.105127  
1443.000000	88.090932  
1442.000000	88.095915  
1441.000000	88.123527  
1440.000000	88.143628  
1439.000000	88.124000  
1438.000000	88.073423  
1437.000000	88.043714  
1436.000000	88.057472  
1435.000000	88.084562  
1434.000000	88.113320  
1433.000000	88.148715  
1432.000000	88.193045  
1431.000000	88.252580  
1430.000000	88.315033  
1429.000000	88.327134  
1428.000000	88.238964  
1427.000000	88.073427  
1426.000000	87.887284  
1425.000000	87.712173  
1424.000000	87.555866  
1423.000000	87.424745  
1422.000000	87.325890  
1421.000000	87.245952  
1420.000000	87.154576  
1419.000000	87.034893  
1418.000000	86.896647  
1417.000000	86.772393  
1416.000000	86.685790  
1415.000000	86.622571  
1414.000000	86.558821  
1413.000000	86.473342  
1412.000000	86.347900  
1411.000000	86.184700  
1410.000000	86.009759  
1409.000000	85.842146  
1408.000000	85.677277  
1407.000000	85.502699  
1406.000000	85.306486  
1405.000000	85.073801  
1404.000000	84.800602  
1403.000000	84.514304  
1402.000000	84.241478  
1401.000000	83.962865  
1400.000000	83.636318  
1399.000000	83.260962  
1398.000000	82.881523  
1397.000000	82.506923  
1396.000000	82.084491  
1395.000000	81.572015  
1394.000000	80.983337  
1393.000000	80.337749  
1392.000000	79.605104  
1391.000000	78.713125  
1390.000000	77.521295  
1389.000000	75.746744  
1388.000000	73.069003  
1387.000000	69.676605  
1386.000000	66.558980  
1385.000000	64.753934  
1384.000000	64.706299  
1383.000000	66.325061  
1382.000000	69.025108  
1381.000000	71.922891  
1380.000000	74.343639  
1379.000000	76.071758  
1378.000000	77.200178  
1377.000000	77.935287  
1376.000000	78.503897  
1375.000000	79.088655  
1374.000000	79.730330  
1373.000000	80.326671  
1372.000000	80.803297  
1371.000000	81.187979  
1370.000000	81.525496  
1369.000000	81.829016  
1368.000000	82.092801  
1367.000000	82.316538  
1366.000000	82.510466  
1365.000000	82.689442  
1364.000000	82.873324  
1363.000000	83.077652  
1362.000000	83.294450  
1361.000000	83.503750  
1360.000000	83.698701  
1359.000000	83.876062  
1358.000000	84.031415  
1357.000000	84.175792  
1356.000000	84.333769  
1355.000000	84.517690  
1354.000000	84.718322  
1353.000000	84.927112  
1352.000000	85.144689  
1351.000000	85.360997  
1350.000000	85.552740  
1349.000000	85.714798  
1348.000000	85.872976  
1347.000000	86.048992  
1346.000000	86.226952  
1345.000000	86.372204  
1344.000000	86.475265  
1343.000000	86.554933  
1342.000000	86.627573  
1341.000000	86.697863  
1340.000000	86.768592  
1339.000000	86.837695  
1338.000000	86.892938  
1337.000000	86.934814  
1336.000000	86.985405  
1335.000000	87.057469  
1334.000000	87.138986  
1333.000000	87.213460  
1332.000000	87.276248  
1331.000000	87.324489  
1330.000000	87.349439  
1329.000000	87.354040  
1328.000000	87.364500  
1327.000000	87.405730  
1326.000000	87.470123  
1325.000000	87.522558  
1324.000000	87.536681  
1323.000000	87.516876  
1322.000000	87.487844  
1321.000000	87.474651  
1320.000000	87.488748  
1319.000000	87.518849  
1318.000000	87.537986  
1317.000000	87.533794  
1316.000000	87.524713  
1315.000000	87.535084  
1314.000000	87.564361  
1313.000000	87.591019  
1312.000000	87.600815  
1311.000000	87.599184  
1310.000000	87.598155  
1309.000000	87.604642  
1308.000000	87.619070  
1307.000000	87.633430  
1306.000000	87.633488  
1305.000000	87.612481  
1304.000000	87.582828  
1303.000000	87.566199  
1302.000000	87.573339  
1301.000000	87.602716  
1300.000000	87.653560  
1299.000000	87.725234  
1298.000000	87.804633  
1297.000000	87.868660  
1296.000000	87.901649  
1295.000000	87.902489  
1294.000000	87.876329  
1293.000000	87.831520  
1292.000000	87.786861  
1291.000000	87.767469  
1290.000000	87.782324  
1289.000000	87.808995  
1288.000000	87.806331  
1287.000000	87.744171  
1286.000000	87.624189  
1285.000000	87.475656  
1284.000000	87.330131  
1283.000000	87.195383  
1282.000000	87.053864  
1281.000000	86.889872  
1280.000000	86.712552  
1279.000000	86.544028  
1278.000000	86.390765  
1277.000000	86.242564  
1276.000000	86.098548  
1275.000000	85.972953  
1274.000000	85.865408  
1273.000000	85.741044  
1272.000000	85.557128  
1271.000000	85.306935  
1270.000000	85.026986  
1269.000000	84.760970  
1268.000000	84.524098  
1267.000000	84.298153  
1266.000000	84.050647  
1265.000000	83.763612  
1264.000000	83.451525  
1263.000000	83.143890  
1262.000000	82.840995  
1261.000000	82.493965  
1260.000000	82.044565  
1259.000000	81.485651  
1258.000000	80.865495  
1257.000000	80.228501  
1256.000000	79.569407  
1255.000000	78.854510  
1254.000000	78.076168  
1253.000000	77.269417  
1252.000000	76.468035  
1251.000000	75.653196  
1250.000000	74.763409  
1249.000000	73.762422  
1248.000000	72.680950  
1247.000000	71.574475  
1246.000000	70.456118  
1245.000000	69.304761  
1244.000000	68.133453  
1243.000000	67.004110  
1242.000000	65.961488  
1241.000000	64.990938  
1240.000000	64.055890  
1239.000000	63.142300  
1238.000000	62.256447  
1237.000000	61.417252  
1236.000000	60.663802  
1235.000000	60.034375  
1234.000000	59.526118  
1233.000000	59.109751  
1232.000000	58.786042  
1231.000000	58.582746  
1230.000000	58.493137  
1229.000000	58.468553  
1228.000000	58.478793  
1227.000000	58.529612  
1226.000000	58.615602  
1225.000000	58.712133  
1224.000000	58.825932  
1223.000000	58.999324  
1222.000000	59.244475  
1221.000000	59.516073  
1220.000000	59.763570  
1219.000000	59.972954  
1218.000000	60.149334  
1217.000000	60.301250  
1216.000000	60.455704  
1215.000000	60.649097  
1214.000000	60.884416  
1213.000000	61.124584  
1212.000000	61.336473  
1211.000000	61.513683  
1210.000000	61.656146  
1209.000000	61.763425  
1208.000000	61.852180  
1207.000000	61.945675  
1206.000000	62.042282  
1205.000000	62.126305  
1204.000000	62.207433  
1203.000000	62.311840  
1202.000000	62.435295  
1201.000000	62.545101  
1200.000000	62.627467  
1199.000000	62.690246  
1198.000000	62.722129  
1197.000000	62.703264  
1196.000000	62.664115  
1195.000000	62.676602  
1194.000000	62.761957  
1193.000000	62.851634  
1192.000000	62.866783  
1191.000000	62.802836  
1190.000000	62.716882  
1189.000000	62.666471  
1188.000000	62.681798  
1187.000000	62.762464  
1186.000000	62.870732  
1185.000000	62.950622  
1184.000000	62.976511  
1183.000000	62.968681  
1182.000000	62.952313  
1181.000000	62.922166  
1180.000000	62.860770  
1179.000000	62.772200  
1178.000000	62.682491  
1177.000000	62.618027  
1176.000000	62.591370  
1175.000000	62.595485  
1174.000000	62.605794  
1173.000000	62.599357  
1172.000000	62.574127  
1171.000000	62.538983  
1170.000000	62.492601  
1169.000000	62.434612  
1168.000000	62.392587  
1167.000000	62.404959  
1166.000000	62.468412  
1165.000000	62.529557  
1164.000000	62.541304  
1163.000000	62.505647  
1162.000000	62.452436  
1161.000000	62.400553  
1160.000000	62.354073  
1159.000000	62.317569  
1158.000000	62.298058  
1157.000000	62.298783  
1156.000000	62.316048  
1155.000000	62.335235  
1154.000000	62.336064  
1153.000000	62.316645  
1152.000000	62.303514  
1151.000000	62.319251  
1150.000000	62.351075  
1149.000000	62.373197  
1148.000000	62.385138  
1147.000000	62.398188  
1146.000000	62.398816  
1145.000000	62.362706  
1144.000000	62.296847  
1143.000000	62.232625  
1142.000000	62.184560  
1141.000000	62.149797  
1140.000000	62.136922  
1139.000000	62.151850  
1138.000000	62.161091  
1137.000000	62.115807  
1136.000000	62.013928  
1135.000000	61.898682  
1134.000000	61.795834  
1133.000000	61.693860  
1132.000000	61.586965  
1131.000000	61.491169  
1130.000000	61.411045  
1129.000000	61.332481  
1128.000000	61.254239  
1127.000000	61.184619  
1126.000000	61.102652  
1125.000000	60.969205  
1124.000000	60.784054  
1123.000000	60.585916  
1122.000000	60.385546  
1121.000000	60.146432  
1120.000000	59.847571  
1119.000000	59.518689  
1118.000000	59.194071  
1117.000000	58.873449  
1116.000000	58.550242  
1115.000000	58.236298  
1114.000000	57.931092  
1113.000000	57.599500  
1112.000000	57.204299  
1111.000000	56.737827  
1110.000000	56.213067  
1109.000000	55.652443  
1108.000000	55.087026  
1107.000000	54.524360  
1106.000000	53.913226  
1105.000000	53.192141  
1104.000000	52.385252  
1103.000000	51.599044  
1102.000000	50.901801  
1101.000000	50.250148  
1100.000000	49.560107  
1099.000000	48.796382  
1098.000000	47.972499  
1097.000000	47.119721  
1096.000000	46.280646  
1095.000000	45.489161  
1094.000000	44.726809  
1093.000000	43.945800  
1092.000000	43.154919  
1091.000000	42.426750  
1090.000000	41.794904  
1089.000000	41.205912  
1088.000000	40.603561  
1087.000000	40.000826  
1086.000000	39.436412  
1085.000000	38.920593  
1084.000000	38.461578  
1083.000000	38.087491  
1082.000000	37.798642  
1081.000000	37.549708  
1080.000000	37.314836  
1079.000000	37.113648  
1078.000000	36.940444  
1077.000000	36.735937  
1076.000000	36.479191  
1075.000000	36.249886  
1074.000000	36.141844  
1073.000000	36.156298  
1072.000000	36.223628  
1071.000000	36.289492  
1070.000000	36.337274  
1069.000000	36.363582  
1068.000000	36.380793  
1067.000000	36.422143  
1066.000000	36.510339  
1065.000000	36.642924  
1064.000000	36.824649  
1063.000000	37.074059  
1062.000000	37.374940  
1061.000000	37.664343  
1060.000000	37.901077  
1059.000000	38.116756  
1058.000000	38.377900  
1057.000000	38.724680  
1056.000000	39.156220  
1055.000000	39.638451  
1054.000000	40.112222  
1053.000000	40.535508  
1052.000000	40.939614  
1051.000000	41.408289  
1050.000000	41.981635  
1049.000000	42.610969  
1048.000000	43.221034  
1047.000000	43.786038  
1046.000000	44.332731  
1045.000000	44.901580  
1044.000000	45.525164  
1043.000000	46.220598  
1042.000000	46.981833  
1041.000000	47.791238  
1040.000000	48.643631  
1039.000000	49.542197  
1038.000000	50.476093  
1037.000000	51.429543  
1036.000000	52.407246  
1035.000000	53.417690  
1034.000000	54.434347  
1033.000000	55.411662  
1032.000000	56.347652  
1031.000000	57.298739  
1030.000000	58.321492  
1029.000000	59.423401  
1028.000000	60.575604  
1027.000000	61.746667  
1026.000000	62.913097  
1025.000000	64.060013  
1024.000000	65.190449  
1023.000000	66.326470  
1022.000000	67.488692  
1021.000000	68.674931  
1020.000000	69.862583  
1019.000000	71.031165  
1018.000000	72.180643  
1017.000000	73.324476  
1016.000000	74.463347  
1015.000000	75.575313  
1014.000000	76.643322  
1013.000000	77.684615  
1012.000000	78.735202  
1011.000000	79.807615  
1010.000000	80.880881  
1009.000000	81.927738  
1008.000000	82.927729  
1007.000000	83.854530  
1006.000000	84.682201  
1005.000000	85.418181  
1004.000000	86.107666  
1003.000000	86.786578  
1002.000000	87.445313  
1001.000000	88.057160  
1000.000000	88.626885  
999.000000	 89.183861  
998.000000	 89.727762  
997.000000	 90.205690  
996.000000	 90.555698  
995.000000	 90.763815  
994.000000	 90.873351  
993.000000	 90.949866  
992.000000	 91.047223  
991.000000	 91.191602  
990.000000	 91.367310  
989.000000	 91.513790  
988.000000	 91.563654  
987.000000	 91.503122  
986.000000	 91.385673  
985.000000	 91.272829  
984.000000	 91.171614  
983.000000	 91.042609  
982.000000	 90.853499  
981.000000	 90.604903  
980.000000	 90.316358  
979.000000	 90.013525  
978.000000	 89.726429  
977.000000	 89.474911  
976.000000	 89.248734  
975.000000	 89.015234  
974.000000	 88.750577  
973.000000	 88.456339  
972.000000	 88.149456  
971.000000	 87.849276  
970.000000	 87.574130  
969.000000	 87.339939  
968.000000	 87.162830  
967.000000	 87.068531  
966.000000	 87.087051  
965.000000	 87.220421  
964.000000	 87.422023  
963.000000	 87.629029  
962.000000	 87.816869  
961.000000	 88.004397  
960.000000	 88.209337  
959.000000	 88.426427  
958.000000	 88.652250  
957.000000	 88.898447  
956.000000	 89.164748  
955.000000	 89.425940  
954.000000	 89.666589  
953.000000	 89.907187  
952.000000	 90.172347  
951.000000	 90.451116  
950.000000	 90.713945  
949.000000	 90.956561  
948.000000	 91.203311  
947.000000	 91.476950  
946.000000	 91.787138  
945.000000	 92.138331  
944.000000	 92.524382  
943.000000	 92.920763  
942.000000	 93.304706  
941.000000	 93.679312  
940.000000	 94.058018  
939.000000	 94.431583  
938.000000	 94.772004  
937.000000	 95.064558  
936.000000	 95.317489  
935.000000	 95.548423  
934.000000	 95.781998  
933.000000	 96.051548  
932.000000	 96.375515  
931.000000	 96.730943  
930.000000	 97.070953  
929.000000	 97.368411  
928.000000	 97.625590  
927.000000	 97.848658  
926.000000	 98.039179  
925.000000	 98.210151  
924.000000	 98.383505  
923.000000	 98.565917  
922.000000	 98.747675  
921.000000	 98.929638  
920.000000	 99.129098  
919.000000	 99.347054  
918.000000	 99.544895  
917.000000	 99.670155  
916.000000	 99.703245  
915.000000	 99.675091  
914.000000	 99.643809  
913.000000	 99.653149  
912.000000	 99.708014  
911.000000	 99.787293  
910.000000	 99.877661  
909.000000	 99.988712  
908.000000	 100.133163 
907.000000	 100.305353 
906.000000	 100.492256 
905.000000	 100.696474 
904.000000	 100.929149 
903.000000	 101.182520 
902.000000	 101.429668 
901.000000	 101.655457 
900.000000	 101.873885 
899.000000	 102.107483 
898.000000	 102.361105 
897.000000	 102.620605 
896.000000	 102.868608 
895.000000	 103.096417 
894.000000	 103.304619 
893.000000	 103.499108 
892.000000	 103.688384 
891.000000	 103.885345 
890.000000	 104.106282 
889.000000	 104.355293 
888.000000	 104.605244 
887.000000	 104.809369 
886.000000	 104.948100 
885.000000	 105.059636 
884.000000	 105.208290 
883.000000	 105.417169 
882.000000	 105.640767 
881.000000	 105.809613 
880.000000	 105.898575 
879.000000	 105.951906 
878.000000	 106.043849 
877.000000	 106.208758 
876.000000	 106.407179 
875.000000	 106.564731 
874.000000	 106.645320 
873.000000	 106.680635 
872.000000	 106.729824 
871.000000	 106.824431 
870.000000	 106.958165 
869.000000	 107.111441 
868.000000	 107.264699 
867.000000	 107.391408 
866.000000	 107.458565 
865.000000	 107.447131 
864.000000	 107.375303 
863.000000	 107.302848 
862.000000	 107.302140 
861.000000	 107.403899 
860.000000	 107.563248 
859.000000	 107.692245 
858.000000	 107.738557 
857.000000	 107.727101 
856.000000	 107.722008 
855.000000	 107.762591 
854.000000	 107.845280 
853.000000	 107.946965 
852.000000	 108.039342 
851.000000	 108.089274 
850.000000	 108.078014 
849.000000	 108.028602 
848.000000	 107.990634 
847.000000	 107.981156 
846.000000	 107.953861 
845.000000	 107.844763 
844.000000	 107.642143 
843.000000	 107.398357 
842.000000	 107.174300 
841.000000	 106.985084 
840.000000	 106.806259 
839.000000	 106.617847 
838.000000	 106.424885 
837.000000	 106.238789 
836.000000	 106.057232 
835.000000	 105.870153 
834.000000	 105.673392 
833.000000	 105.466479 
832.000000	 105.247534 
831.000000	 105.023840 
830.000000	 104.819778 
829.000000	 104.655688 
828.000000	 104.517358 
827.000000	 104.363241 
826.000000	 104.171145 
825.000000	 103.966794 
824.000000	 103.792832 
823.000000	 103.653040 
822.000000	 103.502236 
821.000000	 103.297700 
820.000000	 103.049724 
819.000000	 102.807532 
818.000000	 102.597855 
817.000000	 102.396760 
816.000000	 102.173885 
815.000000	 101.949603 
814.000000	 101.783842 
813.000000	 101.705282 
812.000000	 101.668052 
811.000000	 101.587130 
810.000000	 101.412095 
809.000000	 101.164320 
808.000000	 100.914178 
807.000000	 100.731577 
806.000000	 100.649102 
805.000000	 100.655008 
804.000000	 100.711227 
803.000000	 100.776670 
802.000000	 100.817431 
801.000000	 100.807690 
800.000000	 100.737211 
799.000000	 100.621748 
798.000000	 100.498988 
797.000000	 100.413107 
796.000000	 100.402824 
795.000000	 100.487339 
794.000000	 100.645143 
793.000000	 100.814631 
792.000000	 100.940775 
791.000000	 101.024314 
790.000000	 101.106066 
789.000000	 101.206872 
788.000000	 101.309336 
787.000000	 101.397212 
786.000000	 101.480347 
785.000000	 101.573024 
784.000000	 101.681798 
783.000000	 101.830361 
782.000000	 102.061900 
781.000000	 102.391925 
780.000000	 102.781435 
779.000000	 103.175527 
778.000000	 103.544470 
777.000000	 103.869220 
776.000000	 104.124059 
775.000000	 104.312524 
774.000000	 104.495469 
773.000000	 104.737479 
772.000000	 105.033813 
771.000000	 105.326557 
770.000000	 105.584329 
769.000000	 105.828138 
768.000000	 106.081136 
767.000000	 106.330078 
766.000000	 106.544172 
765.000000	 106.708578 
764.000000	 106.836912 
763.000000	 106.969005 
762.000000	 107.149738 
761.000000	 107.384697 
760.000000	 107.619950 
759.000000	 107.786160 
758.000000	 107.855024 
757.000000	 107.839833 
756.000000	 107.767165 
755.000000	 107.678922 
754.000000	 107.639635 
753.000000	 107.694847 
752.000000	 107.823861 
751.000000	 107.966344 
750.000000	 108.089617 
749.000000	 108.198735 
748.000000	 108.292647 
747.000000	 108.352902 
746.000000	 108.374318 
745.000000	 108.366168 
744.000000	 108.320545 
743.000000	 108.220871 
742.000000	 108.089610 
741.000000	 107.989209 
740.000000	 107.961493 
739.000000	 107.994910 
738.000000	 108.058918 
737.000000	 108.136995 
736.000000	 108.215272 
735.000000	 108.273644 
734.000000	 108.306214 
733.000000	 108.324179 
732.000000	 108.323785 
731.000000	 108.276589 
730.000000	 108.169307 
729.000000	 108.033571 
728.000000	 107.919887 
727.000000	 107.854876 
726.000000	 107.827987 
725.000000	 107.802401 
724.000000	 107.737999 
723.000000	 107.626749 
722.000000	 107.513491 
721.000000	 107.466330 
720.000000	 107.517560 
719.000000	 107.646662 
718.000000	 107.826900 
717.000000	 108.058171 
716.000000	 108.334847 
715.000000	 108.611936 
714.000000	 108.829970 
713.000000	 108.961380 
712.000000	 109.020184 
711.000000	 109.038886 
710.000000	 109.045454 
709.000000	 109.057243 
708.000000	 109.076337 
707.000000	 109.096157 
706.000000	 109.114841 
705.000000	 109.128873 
704.000000	 109.127913 
703.000000	 109.112190 
702.000000	 109.103610 
701.000000	 109.122211 
700.000000	 109.156513 
699.000000	 109.176870 
698.000000	 109.174332 
697.000000	 109.166539 
696.000000	 109.168221 
695.000000	 109.174735 
694.000000	 109.178250 
693.000000	 109.182287 
692.000000	 109.192858 
691.000000	 109.208933 
690.000000	 109.226132 
689.000000	 109.240792 
688.000000	 109.249835 
687.000000	 109.253556 
686.000000	 109.257303 
685.000000	 109.262721 
684.000000	 109.260301 
683.000000	 109.240807 
682.000000	 109.210885 
681.000000	 109.188293 
680.000000	 109.182169 
679.000000	 109.186005 
678.000000	 109.189061 
677.000000	 109.186675 
676.000000	 109.179199 
675.000000	 109.168548 
674.000000	 109.156716 
673.000000	 109.145832 
672.000000	 109.138886 
671.000000	 109.139548 
670.000000	 109.149476 
669.000000	 109.164024 
668.000000	 109.168863 
667.000000	 109.150780 
666.000000	 109.115269 
665.000000	 109.082947 
664.000000	 109.061473 
663.000000	 109.044875 
662.000000	 109.026382 
661.000000	 109.004258 
660.000000	 108.981201 
659.000000	 108.960090 
658.000000	 108.942296 
657.000000	 108.927689 
656.000000	 108.914429 
655.000000	 108.899679 
654.000000	 108.881815 
653.000000	 108.861703 
652.000000	 108.841686 
651.000000	 108.823144 
650.000000	 108.805188 
649.000000	 108.785800 
648.000000	 108.764190 
647.000000	 108.741835 
646.000000	 108.720842 
645.000000	 108.701350 
644.000000	 108.681127 
643.000000	 108.657996 
642.000000	 108.632421 
641.000000	 108.607270 
640.000000	 108.585487 
639.000000	 108.568670 
638.000000	 108.556612 
637.000000	 108.546281 
636.000000	 108.532269 
635.000000	 108.511198 
634.000000	 108.485692 
633.000000	 108.461584 
632.000000	 108.440593 
631.000000	 108.419880 
630.000000	 108.399352 
629.000000	 108.383920 
628.000000	 108.374722 
627.000000	 108.362347 
626.000000	 108.335460 
625.000000	 108.290239 
624.000000	 108.233403 
623.000000	 108.180135 
622.000000	 108.141191 
621.000000	 108.118108 
620.000000	 108.098860 
619.000000	 108.068859 
618.000000	 108.030177 
617.000000	 108.001485 
616.000000	 107.991571 
615.000000	 107.987235 
614.000000	 107.975949 
613.000000	 107.960835 
612.000000	 107.944878 
611.000000	 107.920663 
610.000000	 107.888850 
609.000000	 107.867171 
608.000000	 107.861591 
607.000000	 107.843741 
606.000000	 107.777323 
605.000000	 107.663021 
604.000000	 107.543450 
603.000000	 107.463415 
602.000000	 107.433182 
601.000000	 107.425766 
600.000000	 107.401204 
599.000000	 107.342587 
598.000000	 107.266776 
597.000000	 107.195027 
596.000000	 107.129801 
595.000000	 107.077067 
594.000000	 107.071277 
593.000000	 107.139272 
592.000000	 107.240025 
591.000000	 107.283917 
590.000000	 107.233793 
589.000000	 107.139834 
588.000000	 107.061722 
587.000000	 107.003581 
586.000000	 106.937571 
585.000000	 106.850382 
584.000000	 106.741695 
583.000000	 106.611619 
582.000000	 106.482058 
581.000000	 106.404560 
580.000000	 106.410160 
579.000000	 106.472476 
578.000000	 106.546382 
577.000000	 106.622164 
576.000000	 106.711561 
575.000000	 106.799354 
574.000000	 106.851402 
573.000000	 106.857179 
572.000000	 106.832087 
571.000000	 106.795316 
570.000000	 106.772766 
569.000000	 106.800135 
568.000000	 106.891733 
567.000000	 107.014039 
566.000000	 107.120399 
565.000000	 107.206164 
564.000000	 107.292717 
563.000000	 107.372281 
562.000000	 107.409929 
561.000000	 107.400644 
560.000000	 107.384702 
559.000000	 107.400729 
558.000000	 107.456107 
557.000000	 107.549023 
556.000000	 107.681235 
555.000000	 107.831274 
554.000000	 107.951212 
553.000000	 108.016923 
552.000000	 108.059355 
551.000000	 108.128004 
550.000000	 108.236408 
549.000000	 108.353002 
548.000000	 108.436954 
547.000000	 108.470467 
546.000000	 108.464232 
545.000000	 108.445645 
544.000000	 108.441604 
543.000000	 108.469676 
542.000000	 108.541147 
541.000000	 108.657835 
540.000000	 108.799775 
539.000000	 108.926241 
538.000000	 109.004707 
537.000000	 109.040246 
536.000000	 109.067368 
535.000000	 109.113996 
534.000000	 109.175957 
533.000000	 109.228485 
532.000000	 109.253080 
531.000000	 109.256925 
530.000000	 109.275504 
529.000000	 109.343584 
528.000000	 109.453034 
527.000000	 109.552827 
526.000000	 109.605200 
525.000000	 109.627157 
524.000000	 109.645830 
523.000000	 109.639750 
522.000000	 109.577988 
521.000000	 109.494895 
520.000000	 109.476023 
519.000000	 109.559263 
518.000000	 109.683653 
517.000000	 109.763831 
516.000000	 109.780320 
515.000000	 109.764216 
514.000000	 109.742626 
513.000000	 109.724385 
512.000000	 109.698678 
511.000000	 109.636899 
510.000000	 109.527223 
509.000000	 109.414995 
508.000000	 109.377834 
507.000000	 109.458426 
506.000000	 109.632168 
505.000000	 109.835073 
504.000000	 109.988013 
503.000000	 109.989600 
502.000000	 109.790047 
501.000000	 109.508628 
500.000000	 109.346514 
499.000000	 109.378840 
498.000000	 109.526888 
497.000000	 109.687379 
496.000000	 109.816744 
495.000000	 109.893575 
494.000000	 109.878249 
493.000000	 109.753209 
492.000000	 109.554623 
491.000000	 109.327088 
490.000000	 109.079351 
489.000000	 108.838044 
488.000000	 108.680982 
487.000000	 108.652114 
486.000000	 108.685597 
485.000000	 108.677893 
484.000000	 108.614004 
483.000000	 108.531272 
482.000000	 108.372524 
481.000000	 107.996314 
480.000000	 107.349982 
479.000000	 106.550828 
478.000000	 105.785549 
477.000000	 105.193618 
476.000000	 104.836335 
475.000000	 104.683518 
474.000000	 104.593507 
473.000000	 104.399247 
472.000000	 104.101588 
471.000000	 103.871505 
470.000000	 103.750389 
469.000000	 103.574322 
468.000000	 103.235872 
467.000000	 102.842769 
466.000000	 102.552406 
465.000000	 102.370856 
464.000000	 102.245310 
463.000000	 102.234037 
462.000000	 102.457683 
461.000000	 102.920901 
460.000000	 103.479502 
459.000000	 103.926878 
458.000000	 104.132680 
457.000000	 104.278655 
456.000000	 104.744355 
455.000000	 105.603877 
454.000000	 106.547720 
453.000000	 107.280966 
452.000000	 107.922586 
451.000000	 108.845291 
450.000000	 110.104203 
